# Supplementary material for: Revealing the Critical Regulators of Modulated Smooth Muscle Cells in Atherosclerosis in Mice
Source: Front Genet. 2022 May 23;13:900358. doi: 10.3389/fgene.2022.900358 (PMC9168464; doi:10.3389/fgene.2022.900358)
Supplement: Supplementary file 2 [file DataSheet2.xlsx]

## Sheet: Supplementary table 1
Supplementary Table 1. Descriptive information of inclueded single cell RNA datasets in our study
GSE_ID	GSM_ID	genotype	tret	cell-lineage tracing	intron	reporter gene	celltype	No. of cells	No. of genes
GSE174384	GSM5293431/GSM5293432	wt	0w	N	N	N	all	5212	16277
GSE117963	GSM3316206	wt	0w	Y	Myh11	Rosa26-Confetti	all	4722	16430
GSE117963	GSM3316207	wt	0w	Y	Myh11	Rosa26-Confetti	SMC	3827	16430
GSE117963	GSM3316204	Apoe-/-	14w	Y	Myh11	Rosa26-Confetti	SMC	3038	16430
GSE117963	GSM3316205	Apoe-/-	18w	Y	Myh11	Rosa26-Confetti	SMC	2509	16430
GSE131776	GSM3819851	Apoe-/-	0w	Y	Myh11	tdT	SMC	2433	17508
GSE131776	GSM3819850	Apoe-/-	0w	Y	Myh11	tdT	SMC	1268	17508
GSE131776	GSM3819849	Apoe-/-	8w	Y	Myh11	tdT	SMC	2002	17508
GSE131776	GSM3819848	Apoe-/-	8w	Y	Myh11	tdT	SMC	1382	17508
GSE131776	GSM3819847	Apoe-/-	16w	Y	Myh11	tdT	SMC	1102	17508
GSE131776	GSM3819846	Apoe-/-	16w	Y	Myh11	tdT	SMC	1367	17508
GSE131776	GSM3819845	Apoe-/-	0w	Y	Myh11	tdT	nonSMC	2352	17508
GSE131776	GSM3819844	Apoe-/-	0w	Y	Myh11	tdT	nonSMC	757	17508
GSE131776	GSM3819843	Apoe-/-	8w	Y	Myh11	tdT	nonSMC	2077	17508
GSE131776	GSM3819842	Apoe-/-	8w	Y	Myh11	tdT	nonSMC	1851	17508
GSE131776	GSM3819841	Apoe-/-	16w	Y	Myh11	tdT	nonSMC	1361	17508
GSE131777	GSM3819852	Apoe-/-	16w	Y	Myh11	tdT	SMC	2401	15774
GSE131777	GSM3819854	Apoe-/-	16w	Y	Myh11	tdT	nonSMC	2641	15774
GSE155513	GSM4705592	Ldlr-/-	0w	Y	Myh11	ROSA26 ZsGreen1	SMC	3094	15537
GSE155513	GSM4705593	Ldlr-/-	0w	Y	Myh11	ROSA26 ZsGreen1	nonSMC	3511	15537
GSE155513	GSM4705594	Ldlr-/-	8w	Y	Myh11	ROSA26 ZsGreen1	SMC	2498	15537
GSE155513	GSM4705595	Ldlr-/-	8w	Y	Myh11	ROSA26 ZsGreen1	nonSMC	1709	15537
GSE155513	GSM4705596	Ldlr-/-	16w	Y	Myh11	ROSA26 ZsGreen1	SMC	4283	15537
GSE155513	GSM4705597	Ldlr-/-	16w	Y	Myh11	ROSA26 ZsGreen1	nonSMC	2729	15537
GSE155513	GSM4705598	Ldlr-/-	26w	Y	Myh11	ROSA26 ZsGreen1	SMC	6041	15537
GSE155513	GSM4705599	Ldlr-/-	26w	Y	Myh11	ROSA26 ZsGreen1	nonSMC	3394	15537
GSE155513	GSM4705600	Apoe-/-	8w	Y	Myh11	ROSA26 ZsGreen1	SMC	2932	15206
GSE155513	GSM4705601	Apoe-/-	8w	Y	Myh11	ROSA26 ZsGreen1	nonSMC	1933	15206
GSE155513	GSM4705602	Apoe-/-	16w	Y	Myh11	ROSA26 ZsGreen1	SMC	3147	15206
GSE155513	GSM4705603	Apoe-/-	16w	Y	Myh11	ROSA26 ZsGreen1	nonSMC	1570	15206
GSE155513	GSM4705604	Apoe-/-	22w	Y	Myh11	ROSA26 ZsGreen1	SMC	3425	15206
GSE155513	GSM4705605	Apoe-/-	22w	Y	Myh11	ROSA26 ZsGreen1	nonSMC	2055	15206

## Sheet: Supplementary_Table_2
Supplementary Table 2. Differentially expressed genes for each identified cell type
gene	p_val	avg_log2FC	pct.1	pct.2	p_val_adj	CellType
Acta2	0	4.11022	0.999	0.517	0	SMC
Myl9	0	3.89881	0.998	0.411	0	SMC
Tagln	0	3.6901	0.998	0.372	0	SMC
Cnn1	0	3.57959	0.983	0.153	0	SMC
Tpm2	0	3.54966	0.998	0.408	0	SMC
Myh11	0	3.50223	0.984	0.157	0	SMC
Sost	0	3.28453	0.892	0.083	0	SMC
Dstn	0	2.99136	0.996	0.725	0	SMC
Ppp1r14a	0	2.94456	0.946	0.21	0	SMC
Tpm1	0	2.78282	0.987	0.484	0	SMC
Itga8	0	2.68734	0.962	0.186	0	SMC
Csrp1	0	2.68435	0.988	0.533	0	SMC
Csrp2	0	2.58484	0.985	0.565	0	SMC
Flna	0	2.50765	0.986	0.522	0	SMC
Mylk	0	2.50478	0.949	0.221	0	SMC
Lmod1	0	2.42901	0.929	0.204	0	SMC
Sh3bgr	0	2.39405	0.862	0.088	0	SMC
Actg2	0	2.38629	0.668	0.083	0	SMC
Cald1	0	2.35259	0.987	0.534	0	SMC
Actn1	0	2.3228	0.975	0.439	0	SMC
Fbxl22	0	2.31347	0.763	0.064	0	SMC
Tcap	0	2.27139	0.639	0.094	0	SMC
Myl6	0	2.24606	1	0.966	0	SMC
Rgs5	0	2.19894	0.433	0.087	0	SMC
Rrad	0	2.17954	0.715	0.172	0	SMC
Hspb1	0	2.17602	0.968	0.505	0	SMC
Fblim1	0	2.12145	0.941	0.329	0	SMC
Pbxip1	0	2.08302	0.947	0.392	0	SMC
Npnt	0	2.07887	0.841	0.134	0	SMC
Synpo2	0	2.05409	0.797	0.091	0	SMC
Slmap	0	2.016	0.872	0.222	0	SMC
Col18a1	0	2.0059	0.901	0.249	0	SMC
Map1b	0	2.0042	0.92	0.317	0	SMC
Ramp1	0	1.96794	0.882	0.223	0	SMC
Lpp	0	1.95822	0.886	0.286	0	SMC
Cpe	0	1.94974	0.993	0.604	0	SMC
Bcam	0	1.92917	0.874	0.222	0	SMC
Smtn	0	1.9244	0.901	0.28	0	SMC
Hspb6	0	1.85454	0.757	0.158	0	SMC
Tns1	0	1.84931	0.915	0.375	0	SMC
Lmcd1	0	1.84126	0.829	0.274	0	SMC
Pls3	0	1.82229	0.955	0.478	0	SMC
Fhl1	0	1.78884	0.97	0.543	0	SMC
Rbpms	0	1.77983	0.914	0.368	0	SMC
Nov	0	1.77666	0.771	0.172	0	SMC
St5	0	1.73441	0.748	0.108	0	SMC
Rcan2	0	1.7267	0.816	0.199	0	SMC
Ppp1cb	0	1.72356	0.919	0.444	0	SMC
Pdlim3	0	1.69215	0.808	0.18	0	SMC
Hspa1a	0	1.67519	0.645	0.238	0	SMC
Ncam1	0	1.67493	0.789	0.218	0	SMC
Optc	0	1.66712	0.628	0.033	0	SMC
Sgcg	0	1.64501	0.7	0.082	0	SMC
Nexn	0	1.63661	0.797	0.2	0	SMC
Ppp1r12a	0	1.63541	0.846	0.332	0	SMC
Mustn1	0	1.63439	0.856	0.373	0	SMC
Gm13889	0	1.63044	0.685	0.152	0	SMC
Mcam	0	1.62107	0.694	0.094	0	SMC
Pcdh7	0	1.60971	0.829	0.248	0	SMC
Pdlim7	0	1.60518	0.875	0.36	0	SMC
Filip1l	0	1.59938	0.736	0.26	0	SMC
Dmpk	0	1.58133	0.752	0.143	0	SMC
1190005I06Rik	0	1.54686	0.661	0.08	0	SMC
Rock1	0	1.51517	0.828	0.378	0	SMC
Cyr61	0	1.51444	0.87	0.462	0	SMC
Hspb7	0	1.49785	0.744	0.213	0	SMC
Enah	0	1.47913	0.674	0.139	0	SMC
Lrrfip1	0	1.46077	0.853	0.382	0	SMC
E030013I19Rik	0	1.45969	0.554	0.042	0	SMC
Sparcl1	0	1.45765	0.591	0.149	0	SMC
Postn	0	1.44685	0.845	0.288	0	SMC
Hacd1	0	1.43437	0.742	0.211	0	SMC
mt-Co3	0	1.42519	0.911	0.762	0	SMC
Sh3bgrl	0	1.39374	0.931	0.618	0	SMC
Spint2	0	1.38997	0.759	0.21	0	SMC
Pcp4l1	0	1.38285	0.617	0.068	0	SMC
Fos	0	1.37726	0.89	0.697	0	SMC
Des	0	1.37344	0.214	0.031	0	SMC
Efhd1	0	1.36881	0.659	0.114	0	SMC
Susd5	0	1.36672	0.671	0.133	0	SMC
Fermt2	0	1.36619	0.848	0.369	0	SMC
Ccdc3	0	1.35854	0.636	0.148	0	SMC
Lims2	0	1.35766	0.742	0.193	0	SMC
Kcnmb1	0	1.35229	0.636	0.076	0	SMC
Cbr2	0	1.34333	0.799	0.21	0	SMC
mt-Cytb	0	1.3408	0.999	0.978	0	SMC
Tinagl1	0	1.33548	0.728	0.183	0	SMC
Cfl2	0	1.32139	0.806	0.354	0	SMC
Itgb1	0	1.32129	0.958	0.673	0	SMC
Ptrf	0	1.31483	0.594	0.226	0	SMC
Ptgis	0	1.31071	0.958	0.564	0	SMC
Gadd45g	0	1.29187	0.711	0.401	0	SMC
Dnajb4	0	1.28824	0.675	0.246	0	SMC
Itih4	0	1.28794	0.585	0.126	0	SMC
Cped1	0	1.28641	0.822	0.338	0	SMC
mt-Nd4	0	1.2803	0.998	0.965	0	SMC
Rasl12	0	1.23718	0.576	0.078	0	SMC
Tgfb1i1	0	1.23588	0.773	0.311	0	SMC
Vcl	0	1.23425	0.708	0.233	0	SMC
Actn4	0	1.23314	0.843	0.465	0	SMC
Wfdc1	0	1.23251	0.8	0.296	0	SMC
Serpine1	0	1.21705	0.615	0.226	0	SMC
Oxct1	0	1.21016	0.83	0.429	0	SMC
mt-Atp6	0	1.20988	0.916	0.771	0	SMC
Dmd	0	1.20623	0.588	0.115	0	SMC
Hcfc1r1	0	1.19906	0.917	0.654	0	SMC
Adcy5	0	1.16945	0.569	0.099	0	SMC
Kcnab1	0	1.16624	0.512	0.043	0	SMC
Mfge8	0	1.15483	0.968	0.612	0	SMC
Ubc	0	1.154	0.971	0.863	0	SMC
Pdlim1	0	1.15368	0.788	0.355	0	SMC
Smarcd3	0	1.15343	0.627	0.163	0	SMC
Atf3	0	1.15114	0.574	0.335	0	SMC
Tnfrsf12a	0	1.14443	0.751	0.382	0	SMC
Atp2a2	0	1.14271	0.757	0.34	0	SMC
Ppp1r12b	0	1.13842	0.582	0.119	0	SMC
Plcb4	0	1.13469	0.593	0.13	0	SMC
Jph2	0	1.13094	0.539	0.08	0	SMC
Ndrg2	0	1.11986	0.792	0.323	0	SMC
Cav1	0	1.11669	0.805	0.29	0	SMC
Ltbp1	0	1.11068	0.778	0.327	0	SMC
Ccdc107	0	1.11007	0.724	0.32	0	SMC
mt-Nd1	0	1.09687	0.999	0.984	0	SMC
Cnn3	0	1.0956	0.863	0.505	0	SMC
Eln	0	1.09386	0.948	0.463	0	SMC
Gucy1b3	0	1.0822	0.409	0.049	0	SMC
Tnnt2	0	1.07048	0.18	0.045	0	SMC
Rgs4	0	1.06994	0.422	0.04	0	SMC
Hspb2	0	1.06182	0.667	0.228	0	SMC
Itga9	0	1.05434	0.582	0.15	0	SMC
Zyx	0	1.05076	0.857	0.511	0	SMC
Vim	0	1.04919	0.997	0.926	0	SMC
mt-Nd4l	0	1.04699	0.697	0.326	0	SMC
mt-Co1	0	1.04555	0.992	0.948	0	SMC
Gadd45b	0	1.0434	0.605	0.448	0	SMC
Prkcdbp	0	1.04198	0.589	0.271	0	SMC
Thsd4	0	1.04041	0.479	0.053	0	SMC
Mylk4	0	1.03495	0.4	0.018	0	SMC
Id2	0	1.03328	0.847	0.529	0	SMC
Aoc3	0	1.02841	0.505	0.075	0	SMC
Tmem110	0	1.02772	0.543	0.181	0	SMC
Hsp90aa1	0	1.02745	0.909	0.671	0	SMC
Pkp4	0	1.02241	0.558	0.137	0	SMC
Msrb1	0	1.0184	0.852	0.453	0	SMC
Myh10	0	1.00918	0.603	0.193	0	SMC
Ilk	0	0.997724	0.847	0.538	0	SMC
Dusp1	0	0.993944	0.915	0.694	0	SMC
Dst	0	0.992862	0.756	0.376	0	SMC
Tspan2	0	0.989857	0.514	0.106	0	SMC
Limch1	0	0.983696	0.544	0.146	0	SMC
Fxyd1	0	0.979678	0.962	0.618	0	SMC
Rbpms2	0	0.978534	0.479	0.069	0	SMC
Gucy1a3	0	0.965587	0.369	0.06	0	SMC
Kank1	0	0.96347	0.597	0.203	0	SMC
Gem	0	0.957074	0.574	0.289	0	SMC
Anxa11	0	0.950189	0.596	0.225	0	SMC
Pde3a	0	0.941884	0.582	0.196	0	SMC
Samd4	0	0.93737	0.547	0.173	0	SMC
2210407C18Rik	0	0.935856	0.285	0.046	0	SMC
Mrvi1	0	0.932177	0.468	0.075	0	SMC
Scube3	0	0.930951	0.421	0.054	0	SMC
Rasl11b	0	0.924629	0.513	0.156	0	SMC
Gstm1	0	0.920003	0.933	0.647	0	SMC
Rassf3	0	0.914424	0.534	0.145	0	SMC
Map3k7cl	0	0.911401	0.382	0.033	0	SMC
Otud1	0	0.907855	0.404	0.087	0	SMC
Tmem47	0	0.907264	0.523	0.14	0	SMC
Cyb5r3	0	0.902922	0.892	0.618	0	SMC
Nudt4	0	0.896567	0.783	0.447	0	SMC
Hspa2	0	0.894357	0.486	0.143	0	SMC
Hbegf	0	0.893783	0.45	0.168	0	SMC
Ckb	0	0.892336	0.756	0.506	0	SMC
Mtus2	0	0.887994	0.504	0.158	0	SMC
Perp	0	0.887244	0.481	0.093	0	SMC
Ptprz1	0	0.884075	0.341	0.021	0	SMC
Aplp2	0	0.881698	0.911	0.633	0	SMC
Kctd10	0	0.881164	0.688	0.33	0	SMC
Tmsb4x	0	0.879721	1	0.986	0	SMC
Lgr6	0	0.876762	0.419	0.053	0	SMC
Nox4	0	0.872702	0.584	0.22	0	SMC
Serpine2	0	0.871919	0.965	0.454	0	SMC
mt-Co2	0	0.871914	0.91	0.753	0	SMC
Ccdc42	0	0.869521	0.317	0.051	0	SMC
Oat	0	0.868978	0.876	0.588	0	SMC
Stbd1	0	0.865343	0.481	0.151	0	SMC
Asb2	0	0.863416	0.385	0.029	0	SMC
Nkd1	0	0.861058	0.459	0.091	0	SMC
Cryab	0	0.860924	0.878	0.521	0	SMC
Ogn	0	0.860589	0.865	0.413	0	SMC
Rsu1	0	0.84925	0.818	0.535	0	SMC
Fam129a	0	0.839317	0.598	0.253	0	SMC
Net1	0	0.839195	0.388	0.095	0	SMC
Zak	0	0.838044	0.358	0.072	0	SMC
Emc8	0	0.83131	0.606	0.275	0	SMC
Ctgf	0	0.829001	0.801	0.401	0	SMC
Slc25a4	0	0.82661	0.964	0.796	0	SMC
Speg	0	0.819286	0.467	0.117	0	SMC
Clic4	0	0.818859	0.853	0.56	0	SMC
Fbxo32	0	0.818565	0.428	0.093	0	SMC
Bnip2	0	0.814161	0.755	0.469	0	SMC
Ldhb	0	0.807482	0.632	0.281	0	SMC
Flnc	0	0.80448	0.352	0.074	0	SMC
Dynll1	0	0.803102	0.974	0.899	0	SMC
Pdcl3	0	0.799764	0.722	0.425	0	SMC
Snhg18	0	0.799051	0.839	0.525	0	SMC
Mbnl1	0	0.798775	0.861	0.608	0	SMC
Myom1	0	0.798091	0.376	0.044	0	SMC
Fstl3	0	0.795701	0.503	0.159	0	SMC
Arid5b	0	0.794985	0.675	0.371	0	SMC
Igfbp7	0	0.794894	0.999	0.819	0	SMC
Dsp	0	0.793694	0.381	0.068	0	SMC
Slc22a1	0	0.793626	0.255	0.009	0	SMC
Fbxo30	0	0.793136	0.402	0.094	0	SMC
Anxa6	0	0.79112	0.735	0.433	0	SMC
Osr1	0	0.785427	0.58	0.239	0	SMC
Rasl11a	0	0.779895	0.425	0.151	0	SMC
Cdh13	0	0.77887	0.687	0.287	0	SMC
Map1lc3a	0	0.778484	0.892	0.663	0	SMC
Asph	0	0.775014	0.585	0.259	0	SMC
Cav2	0	0.774056	0.64	0.261	0	SMC
Ift43	0	0.772293	0.613	0.291	0	SMC
Rexo2	0	0.768566	0.847	0.62	0	SMC
Wdr1	0	0.76816	0.728	0.43	0	SMC
Ywhaq	0	0.766182	0.884	0.651	0	SMC
Thra	0	0.765956	0.687	0.366	0	SMC
Sorl1	0	0.764877	0.46	0.119	0	SMC
Qsox1	0	0.76133	0.647	0.336	0	SMC
Rras	0	0.760839	0.697	0.41	0	SMC
mt-Nd2	0	0.760219	0.991	0.926	0	SMC
2310022B05Rik	0	0.75511	0.514	0.207	0	SMC
Myeov2	0	0.750313	0.504	0.254	0	SMC
Tsc22d1	0	0.750108	0.818	0.464	0	SMC
Pi15	0	0.748152	0.5	0.214	0	SMC
Dpysl3	0	0.745697	0.649	0.326	0	SMC
Eif4g2	0	0.745542	0.877	0.665	0	SMC
mt-Nd3	0	0.745491	0.818	0.595	0	SMC
Npr1	0	0.742615	0.475	0.152	0	SMC
Wbp5	0	0.741525	0.522	0.269	0	SMC
mt-Nd5	0	0.738878	0.841	0.611	0	SMC
Tceb2	0	0.735962	0.598	0.342	0	SMC
Tes	0	0.730612	0.38	0.093	0	SMC
Fgl2	0	0.730489	0.81	0.376	0	SMC
Eml2	0	0.729856	0.402	0.102	0	SMC
Npy1r	0	0.729676	0.302	0.028	0	SMC
Cspg4	0	0.724354	0.48	0.169	0	SMC
Higd1a	0	0.714113	0.83	0.589	0	SMC
Itga7	0	0.708505	0.35	0.06	0	SMC
Zfhx3	0	0.706981	0.594	0.319	0	SMC
Ttc28	0	0.70582	0.497	0.196	0	SMC
Tmem38b	0	0.703587	0.515	0.22	0	SMC
Marveld1	0	0.700871	0.541	0.239	0	SMC
Inpp5a	0	0.696911	0.397	0.104	0	SMC
Gnai1	0	0.695554	0.423	0.134	0	SMC
Htra1	0	0.6925	0.897	0.579	0	SMC
Pdgfd	0	0.689012	0.438	0.138	0	SMC
Anapc7	0	0.688095	0.409	0.139	0	SMC
Nptn	0	0.6867	0.786	0.555	0	SMC
Tgm2	0	0.683124	0.696	0.36	0	SMC
Camk2g	0	0.682552	0.431	0.142	0	SMC
2810428I15Rik	0	0.681731	0.444	0.211	0	SMC
Nrtn	0	0.68079	0.389	0.117	0	SMC
4930523C07Rik	0	0.676306	0.763	0.474	0	SMC
Id1	0	0.670275	0.616	0.337	0	SMC
Sepw1	0	0.670245	0.608	0.356	0	SMC
Prss23	0	0.669493	0.646	0.311	0	SMC
Pdlim5	0	0.668587	0.504	0.241	0	SMC
Fabp3	0	0.659695	0.309	0.067	0	SMC
Atp1a2	0	0.658522	0.567	0.227	0	SMC
Sgk1	0	0.658394	0.564	0.36	0	SMC
Heyl	0	0.656369	0.4	0.1	0	SMC
Bmpr1a	0	0.654722	0.512	0.232	0	SMC
Sorbs2	0	0.652647	0.324	0.091	0	SMC
Tln1	0	0.652571	0.702	0.444	0	SMC
Itpr1	0	0.650683	0.407	0.139	0	SMC
Unc45a	0	0.650156	0.406	0.123	0	SMC
Serpini1	0	0.649604	0.349	0.087	0	SMC
Chpt1	0	0.648895	0.569	0.278	0	SMC
Adamts1	0	0.646403	0.513	0.245	0	SMC
Svil	0	0.646174	0.541	0.257	0	SMC
Kif5b	0	0.640607	0.766	0.533	0	SMC
Aldh2	0	0.640554	0.875	0.672	0	SMC
Arl4a	0	0.637613	0.561	0.281	0	SMC
Morf4l1	0	0.636475	0.938	0.813	0	SMC
Lgals1	0	0.636093	0.998	0.915	0	SMC
Sod3	0	0.633576	0.935	0.634	0	SMC
Pnck	0	0.630012	0.313	0.041	0	SMC
Endod1	0	0.629524	0.431	0.175	0	SMC
Hspb8	0	0.626152	0.502	0.241	0	SMC
Rasgrp2	0	0.624823	0.387	0.089	0	SMC
Ehd2	0	0.619379	0.669	0.373	0	SMC
2200002D01Rik	0	0.618878	0.408	0.171	0	SMC
Uchl1	0	0.617743	0.47	0.199	0	SMC
Mef2c	0	0.617379	0.657	0.375	0	SMC
Dnajb5	0	0.616123	0.316	0.053	0	SMC
Vldlr	0	0.616048	0.353	0.094	0	SMC
Chd3	0	0.615432	0.517	0.248	0	SMC
Fam13c	0	0.614225	0.336	0.084	0	SMC
Wwp2	0	0.612036	0.578	0.282	0	SMC
Ldb3	0	0.609141	0.274	0.023	0	SMC
Dtna	0	0.607475	0.295	0.036	0	SMC
Ngfrap1	0	0.605537	0.34	0.13	0	SMC
Pfkp	0	0.603723	0.483	0.235	0	SMC
Map7d1	0	0.603552	0.616	0.368	0	SMC
Gm11627	0	0.601808	0.317	0.053	0	SMC
Zc2hc1a	0	0.601586	0.439	0.186	0	SMC
Suclg2	0	0.601227	0.393	0.13	0	SMC
Plin4	0	0.599182	0.351	0.099	0	SMC
Pde5a	0	0.598697	0.376	0.117	0	SMC
Kcnh2	0	0.598526	0.309	0.064	0	SMC
Hspa8	0	0.595813	0.979	0.922	0	SMC
Lhfp	0	0.595407	0.902	0.581	0	SMC
Id4	0	0.5934	0.356	0.129	0	SMC
Smim5	0	0.591187	0.318	0.085	0	SMC
Lamb2	0	0.59038	0.727	0.435	0	SMC
Rnf11	0	0.588791	0.573	0.335	0	SMC
Nbeal1	0	0.587303	0.498	0.258	0	SMC
Ndufs5	0	0.587226	0.798	0.599	0	SMC
Lmna	0	0.585486	0.916	0.696	0	SMC
Dact3	0	0.583566	0.359	0.104	0	SMC
Rhob	0	0.583363	0.754	0.504	0	SMC
Hsph1	0	0.582303	0.325	0.122	0	SMC
Cdc42ep3	0	0.582212	0.672	0.37	0	SMC
Ppia	0	0.581757	0.992	0.965	0	SMC
Ecm2	0	0.580225	0.606	0.309	0	SMC
Pdlim4	0	0.578894	0.579	0.307	0	SMC
Shfm1	0	0.578682	0.585	0.342	0	SMC
Uba2	0	0.577735	0.5	0.277	0	SMC
Tagln2	0	0.577529	0.912	0.771	0	SMC
Ptms	0	0.577389	0.913	0.767	0	SMC
Ndufa4	0	0.571423	0.927	0.825	0	SMC
Pgm5	0	0.570622	0.315	0.05	0	SMC
Tgfb2	0	0.565528	0.413	0.198	0	SMC
Sypl	0	0.563521	0.639	0.402	0	SMC
Msrb3	0	0.562505	0.347	0.103	0	SMC
B230219D22Rik	0	0.560735	0.576	0.347	0	SMC
Cacna2d1	0	0.56009	0.431	0.206	0	SMC
Utrn	0	0.558459	0.436	0.186	0	SMC
Rcn2	0	0.558031	0.737	0.509	0	SMC
Pgrmc1	0	0.557956	0.679	0.454	0	SMC
Eif4a2	0	0.557159	0.85	0.646	0	SMC
Pmepa1	0	0.55625	0.795	0.531	0	SMC
Uqcrb	0	0.553946	0.924	0.823	0	SMC
Col4a2	0	0.553258	0.594	0.315	0	SMC
Cnn2	0	0.551279	0.739	0.477	0	SMC
Snta1	0	0.55077	0.404	0.166	0	SMC
Cd200	0	0.549868	0.913	0.599	0	SMC
Dctn6	0	0.548501	0.59	0.354	0	SMC
Bri3	0	0.548328	0.906	0.776	0	SMC
Filip1	0	0.547579	0.254	0.036	0	SMC
Hmgn1	0	0.546257	0.875	0.695	0	SMC
Itga5	0	0.545282	0.381	0.217	0	SMC
Ehbp1l1	0	0.544873	0.443	0.205	0	SMC
Tceb1	0	0.544071	0.433	0.227	0	SMC
Ndufa11	0	0.542021	0.84	0.698	0	SMC
Rock2	0	0.538398	0.541	0.316	0	SMC
Gnb4	0	0.536198	0.445	0.207	0	SMC
Xpr1	0	0.53619	0.367	0.152	0	SMC
Klhdc8b	0	0.533697	0.308	0.077	0	SMC
Col4a1	0	0.533392	0.679	0.38	0	SMC
Cd59a	0	0.533372	0.441	0.212	0	SMC
Lrrc17	0	0.531135	0.401	0.175	0	SMC
Cox6a1	0	0.53111	0.958	0.877	0	SMC
Mmd	0	0.52945	0.32	0.086	0	SMC
Acadm	0	0.528725	0.502	0.265	0	SMC
Tacc2	0	0.526741	0.356	0.129	0	SMC
Csde1	0	0.526016	0.695	0.493	0	SMC
Ptp4a3	0	0.525694	0.494	0.26	0	SMC
Atp2b4	0	0.524824	0.414	0.188	0	SMC
Dusp3	0	0.523932	0.568	0.336	0	SMC
Ttll7	0	0.523082	0.279	0.071	0	SMC
Jun	0	0.522522	0.827	0.608	0	SMC
Ntf3	0	0.521605	0.411	0.133	0	SMC
Auts2	0	0.518918	0.462	0.23	0	SMC
Art3	0	0.516537	0.207	0.044	0	SMC
Cd151	0	0.515974	0.751	0.51	0	SMC
Vasp	0	0.515301	0.663	0.387	0	SMC
Nedd4	0	0.515181	0.811	0.559	0	SMC
Hspg2	0	0.514213	0.683	0.419	0	SMC
Malat1	0	0.508663	0.997	0.993	0	SMC
Igfbp2	0	0.508175	0.121	0.027	0	SMC
Msn	0	0.50763	0.821	0.642	0	SMC
Mical2	0	0.506914	0.418	0.185	0	SMC
Ndufb3	0	0.504211	0.748	0.568	0	SMC
Mdh1	0	0.503548	0.728	0.532	0	SMC
Coro1c	0	0.503533	0.489	0.264	0	SMC
Sdhc	0	0.503501	0.553	0.347	0	SMC
Casq1	0	0.503283	0.167	0.008	0	SMC
Gm17056	0	0.503227	0.222	0.093	0	SMC
Fry	0	0.500672	0.377	0.156	0	SMC
Zbtb38	0	0.500595	0.47	0.261	0	SMC
Gm26722	0	0.500369	0.249	0.034	0	SMC
Calm2	0	0.497824	0.976	0.899	0	SMC
Klf6	0	0.49716	0.703	0.519	0	SMC
Tonsl	0	0.495943	0.419	0.228	0	SMC
Pja2	0	0.4959	0.435	0.221	0	SMC
Mbnl2	0	0.495215	0.654	0.443	0	SMC
Nacc2	0	0.494118	0.405	0.19	0	SMC
Ifrd1	0	0.49375	0.562	0.435	0	SMC
Nav2	0	0.49127	0.28	0.082	0	SMC
Gpsm2	0	0.491126	0.236	0.05	0	SMC
Ndufv3	0	0.491092	0.826	0.698	0	SMC
Macf1	0	0.490219	0.505	0.292	0	SMC
Esyt2	0	0.489565	0.466	0.251	0	SMC
Myoz2	0	0.486866	0.189	0.017	0	SMC
Hmgn3	0	0.48626	0.62	0.387	0	SMC
Arhgef17	0	0.485131	0.317	0.115	0	SMC
Pam	0	0.484117	0.916	0.645	0	SMC
Atp5b	0	0.483811	0.92	0.81	0	SMC
Sema5a	0	0.483478	0.274	0.076	0	SMC
Capns1	0	0.481784	0.918	0.802	0	SMC
Cdo1	0	0.480019	0.527	0.254	0	SMC
Ethe1	0	0.479181	0.452	0.233	0	SMC
Ddx3x	0	0.478935	0.649	0.457	0	SMC
Gdf15	0	0.47703	0.19	0.084	0	SMC
Mmp17	0	0.476115	0.223	0.022	0	SMC
Oaz2	0	0.475339	0.662	0.464	0	SMC
Kif1c	0	0.474913	0.399	0.19	0	SMC
Cox6c	0	0.474872	0.971	0.921	0	SMC
Phldb2	0	0.474543	0.339	0.151	0	SMC
Rarres2	0	0.473785	0.926	0.571	0	SMC
Yipf4	0	0.47341	0.693	0.5	0	SMC
Bex4	0	0.470472	0.174	0.011	0	SMC
Chka	0	0.468972	0.325	0.166	0	SMC
Tbxa2r	0	0.468585	0.266	0.057	0	SMC
Nes	0	0.46727	0.32	0.107	0	SMC
Syne1	0	0.467218	0.337	0.15	0	SMC
Ndufa12	0	0.466579	0.74	0.568	0	SMC
Fmo2	0	0.466227	0.691	0.349	0	SMC
Prkar1a	0	0.46567	0.769	0.594	0	SMC
Eif5b	0	0.465338	0.751	0.574	0	SMC
Degs1	0	0.463395	0.701	0.509	0	SMC
2210013O21Rik	0	0.461298	0.309	0.141	0	SMC
Kank2	0	0.460353	0.414	0.204	0	SMC
Sun2	0	0.460322	0.331	0.127	0	SMC
2022-09-07	0	0.460257	0.789	0.619	0	SMC
Map1a	0	0.458631	0.287	0.097	0	SMC
Slc25a23	0	0.455894	0.276	0.068	0	SMC
Prdm6	0	0.455762	0.301	0.102	0	SMC
Palld	0	0.455359	0.279	0.13	0	SMC
Atp1b2	0	0.454831	0.248	0.045	0	SMC
Mob2	0	0.454354	0.434	0.244	0	SMC
Mpc1	0	0.454013	0.654	0.441	0	SMC
Dynlt3	0	0.453311	0.572	0.379	0	SMC
Osbpl3	0	0.453167	0.268	0.077	0	SMC
Jam3	0	0.452991	0.404	0.209	0	SMC
Itgb5	0	0.452821	0.824	0.59	0	SMC
2700060E02Rik	0	0.452086	0.464	0.272	0	SMC
Fosb	0	0.451961	0.522	0.398	0	SMC
Ppp1r15a	0	0.451903	0.541	0.419	0	SMC
Vasn	0	0.450183	0.503	0.289	0	SMC
Ndufb2	0	0.449703	0.798	0.651	0	SMC
Cap2	0	0.44904	0.238	0.036	0	SMC
Pygm	0	0.448599	0.247	0.05	0	SMC
Camk2d	0	0.448342	0.541	0.352	0	SMC
Rhobtb1	0	0.447679	0.249	0.058	0	SMC
Csnk1a1	0	0.447527	0.723	0.541	0	SMC
Anln	0	0.447465	0.225	0.035	0	SMC
Sh3pxd2a	0	0.447453	0.363	0.175	0	SMC
Smim14	0	0.443587	0.905	0.761	0	SMC
Scoc	0	0.442501	0.478	0.288	0	SMC
Hspa1b	0	0.441	0.187	0.056	0	SMC
Stk38l	0	0.439938	0.363	0.18	0	SMC
Rab18	0	0.439638	0.715	0.526	0	SMC
2900026A02Rik	0	0.437795	0.288	0.115	0	SMC
Brd2	0	0.43646	0.558	0.432	0	SMC
Pde4dip	0	0.436356	0.301	0.12	0	SMC
Arhgef25	0	0.435155	0.413	0.213	0	SMC
Zbtb20	0	0.434931	0.892	0.67	0	SMC
Ube2v2	0	0.434268	0.421	0.225	0	SMC
Grb14	0	0.432664	0.294	0.098	0	SMC
Sema3c	0	0.429377	0.37	0.132	0	SMC
Rbbp7	0	0.428755	0.608	0.413	0	SMC
Asap2	0	0.42725	0.332	0.144	0	SMC
Fam162a	0	0.427054	0.647	0.47	0	SMC
Emb	0	0.424776	0.444	0.245	0	SMC
Tcea3	0	0.424275	0.423	0.222	0	SMC
1110001J03Rik	0	0.423974	0.302	0.141	0	SMC
Hnrnpa3	0	0.422701	0.724	0.55	0	SMC
Wtip	0	0.422617	0.258	0.093	0	SMC
Rbfox2	0	0.422541	0.371	0.187	0	SMC
Dek	0	0.422018	0.67	0.489	0	SMC
Actb	0	0.421644	0.999	0.979	0	SMC
Srp54b	0	0.419084	0.38	0.213	0	SMC
Entpd1	0	0.4187	0.315	0.112	0	SMC
Iscu	0	0.418624	0.802	0.639	0	SMC
Skp1a	0	0.416684	0.657	0.475	0	SMC
Mlf2	0	0.416486	0.759	0.598	0	SMC
Hipk3	0	0.416152	0.363	0.187	0	SMC
Col4a5	0	0.415494	0.433	0.223	0	SMC
Plekho1	0	0.41529	0.383	0.163	0	SMC
Hsp90ab1	0	0.4141	0.978	0.918	0	SMC
Irak2	0	0.413569	0.285	0.112	0	SMC
Map1lc3b	0	0.41249	0.926	0.82	0	SMC
Sgca	0	0.412048	0.198	0.027	0	SMC
Gstp1	0	0.409226	0.407	0.255	0	SMC
Cav3	0	0.408921	0.25	0.079	0	SMC
Rgs7bp	0	0.408769	0.214	0.04	0	SMC
Pkig	0	0.407737	0.599	0.434	0	SMC
Mob4	0	0.407467	0.508	0.327	0	SMC
Rheb	0	0.405892	0.835	0.693	0	SMC
Napepld	0	0.405751	0.214	0.046	0	SMC
Bcar3	0	0.405735	0.22	0.052	0	SMC
Eif1ax	0	0.405196	0.59	0.422	0	SMC
Rnf187	0	0.404517	0.737	0.584	0	SMC
Slc38a2	0	0.404398	0.702	0.543	0	SMC
Hotairm1	0	0.403456	0.349	0.17	0	SMC
Cirbp	0	0.402963	0.598	0.405	0	SMC
Tcp1	0	0.401065	0.607	0.446	0	SMC
Plekhg3	0	0.400693	0.247	0.084	0	SMC
Chmp4c	0	0.400217	0.199	0.026	0	SMC
Sgcb	0	0.399977	0.423	0.244	0	SMC
Tbl1x	0	0.399751	0.415	0.237	0	SMC
Gucy1a1	0	0.398911	0.177	0.051	0	SMC
Fibin	0	0.398517	0.485	0.216	0	SMC
Myo1c	0	0.397232	0.464	0.287	0	SMC
Vapa	0	0.396062	0.739	0.586	0	SMC
Rab3a	0	0.395887	0.295	0.116	0	SMC
Tecr	0	0.395833	0.729	0.564	0	SMC
Sucla2	0	0.395718	0.405	0.233	0	SMC
Adk	0	0.395675	0.497	0.318	0	SMC
Camta1	0	0.39557	0.43	0.243	0	SMC
Gamt	0	0.39532	0.375	0.196	0	SMC
Josd2	0	0.394093	0.472	0.32	0	SMC
Pink1	0	0.393827	0.588	0.411	0	SMC
Fez2	0	0.392922	0.42	0.244	0	SMC
Itga3	0	0.392885	0.215	0.053	0	SMC
Tceal6	0	0.392831	0.134	0.006	0	SMC
Tob1	0	0.392446	0.451	0.327	0	SMC
Pygb	0	0.391803	0.297	0.125	0	SMC
Bik	0	0.391788	0.246	0.071	0	SMC
Huwe1	0	0.391274	0.334	0.201	0	SMC
Cox7c	0	0.391036	0.944	0.907	0	SMC
Gucy1b1	0	0.390545	0.174	0.037	0	SMC
Adgrl2	0	0.388776	0.246	0.088	0	SMC
Ndufa5	0	0.387773	0.772	0.629	0	SMC
Vamp2	0	0.387612	0.48	0.295	0	SMC
Mef2a	0	0.387341	0.509	0.341	0	SMC
Ube2g1	0	0.386959	0.364	0.208	0	SMC
Emc10	0	0.38645	0.789	0.645	0	SMC
Pawr	0	0.385603	0.209	0.056	0	SMC
Ptges3	0	0.38547	0.628	0.466	0	SMC
Inpp4a	0	0.384754	0.239	0.094	0	SMC
Vwc2	0	0.384416	0.276	0.11	0	SMC
Fkbp4	0	0.384015	0.505	0.339	0	SMC
Manbal	0	0.382397	0.527	0.362	0	SMC
Nhp2l1	0	0.382375	0.418	0.247	0	SMC
Ybx1	0	0.381744	0.929	0.918	0	SMC
Wnt16	0	0.381421	0.196	0.043	0	SMC
Ccni	0	0.379499	0.559	0.379	0	SMC
Gm10076	0	0.377549	0.523	0.42	0	SMC
Gstm2	0	0.377398	0.649	0.389	0	SMC
Fam198b	0	0.376371	0.511	0.308	0	SMC
Foxc1	0	0.376294	0.355	0.194	0	SMC
Ankrd9	0	0.37622	0.235	0.077	0	SMC
Tob2	0	0.375627	0.441	0.263	0	SMC
Ccser2	0	0.375241	0.585	0.397	0	SMC
Rilpl1	0	0.37329	0.334	0.166	0	SMC
Gpi1	0	0.373082	0.72	0.57	0	SMC
Trp53inp2	0	0.372625	0.303	0.141	0	SMC
Foxn3	0	0.371594	0.483	0.308	0	SMC
Mgll	0	0.37142	0.458	0.211	0	SMC
Dusp8	0	0.370688	0.23	0.079	0	SMC
Hes1	0	0.370628	0.532	0.388	0	SMC
Pkm	0	0.370414	0.913	0.763	0	SMC
Pgam1	0	0.370183	0.612	0.404	0	SMC
Atp5a1	0	0.370009	0.829	0.71	0	SMC
mt-Atp8	0	0.369776	0.433	0.274	0	SMC
Ktn1	0	0.369641	0.471	0.298	0	SMC
Acsl1	0	0.368925	0.256	0.094	0	SMC
Xk	0	0.368166	0.16	0.011	0	SMC
Ppp1r12c	0	0.367696	0.327	0.16	0	SMC
B3galnt2	0	0.367362	0.223	0.066	0	SMC
Pnpla2	0	0.36684	0.377	0.199	0	SMC
Fdps	0	0.366088	0.252	0.115	0	SMC
Mfap4	0	0.365494	0.832	0.421	0	SMC
Zfp367	0	0.364845	0.216	0.063	0	SMC
Gm13861	0	0.364099	0.142	0.012	0	SMC
Vdac1	0	0.364064	0.6	0.444	0	SMC
Xirp1	0	0.363971	0.15	0.01	0	SMC
Serf2	0	0.363029	0.975	0.963	0	SMC
Itgb3	0	0.362067	0.194	0.047	0	SMC
Cdkl5	0	0.361578	0.178	0.029	0	SMC
Gnas	0	0.361234	0.955	0.926	0	SMC
Macrod1	0	0.361103	0.316	0.16	0	SMC
Polr2c	0	0.360348	0.569	0.406	0	SMC
Serinc1	0	0.359581	0.674	0.517	0	SMC
Fyttd1	0	0.3593	0.336	0.189	0	SMC
Galnt16	0	0.358289	0.203	0.045	0	SMC
Unc5c	0	0.35801	0.167	0.029	0	SMC
6330403A02Rik	0	0.357745	0.135	0.005	0	SMC
Tpi1	0	0.357401	0.738	0.566	0	SMC
Aebp1	0	0.357291	0.936	0.648	0	SMC
Sspn	0	0.356231	0.357	0.197	0	SMC
Inafm2	0	0.356223	0.202	0.052	0	SMC
Fxyd7	0	0.356102	0.199	0.042	0	SMC
Slc24a3	0	0.355835	0.178	0.026	0	SMC
Msra	0	0.355641	0.268	0.101	0	SMC
Tra2b	0	0.354603	0.644	0.513	0	SMC
Gja1	0	0.354269	0.396	0.249	0	SMC
Snrnp27	0	0.353841	0.658	0.509	0	SMC
Pdgfa	0	0.3535	0.603	0.365	0	SMC
Phtf2	0	0.353344	0.19	0.052	0	SMC
Dusp10	0	0.35316	0.172	0.046	0	SMC
Mir143hg	0	0.353096	0.105	0.014	0	SMC
Cds2	0	0.352882	0.294	0.138	0	SMC
Id3	0	0.352604	0.942	0.741	0	SMC
Ptges3l	0	0.35256	0.237	0.095	0	SMC
Dag1	0	0.352173	0.486	0.323	0	SMC
Tbx18	0	0.352059	0.239	0.103	0	SMC
Pbx1	0	0.351881	0.487	0.299	0	SMC
Peli2	0	0.350536	0.214	0.062	0	SMC
Idh2	0	0.350352	0.507	0.346	0	SMC
Uqcr11	0	0.350268	0.883	0.808	0	SMC
Dhrs3	0	0.350108	0.489	0.318	0	SMC
Gapdh	0	0.349585	0.94	0.855	0	SMC
Hdac5	0	0.349572	0.302	0.159	0	SMC
Fat1	0	0.349153	0.441	0.261	0	SMC
Stom	0	0.349133	0.273	0.113	0	SMC
Naa50	0	0.348924	0.455	0.307	0	SMC
Tmem43	0	0.347479	0.392	0.245	0	SMC
Dnajc8	0	0.347377	0.655	0.506	0	SMC
Cct7	0	0.347368	0.637	0.491	0	SMC
Stip1	0	0.347274	0.376	0.235	0	SMC
Mafk	0	0.345909	0.291	0.148	0	SMC
St3gal5	0	0.344827	0.243	0.09	0	SMC
Lbh	0	0.34374	0.431	0.248	0	SMC
Hnrnpk	0	0.343321	0.882	0.778	0	SMC
Nr4a1	0	0.342669	0.631	0.467	0	SMC
Haus8	0	0.342495	0.223	0.095	0	SMC
Me1	0	0.34204	0.309	0.148	0	SMC
Ndufab1	0	0.341962	0.694	0.55	0	SMC
Ndufb9	0	0.341857	0.827	0.731	0	SMC
Nr1d1	0	0.341782	0.429	0.257	0	SMC
Cdr2	0	0.341666	0.28	0.131	0	SMC
Atp6v1a	0	0.341537	0.423	0.271	0	SMC
Ube2d2a	0	0.341247	0.703	0.554	0	SMC
Bdh1	0	0.340699	0.134	0.012	0	SMC
Eml1	0	0.340692	0.274	0.129	0	SMC
Fbxo9	0	0.340595	0.36	0.209	0	SMC
Prdm16	0	0.340129	0.183	0.038	0	SMC
Trabd2b	0	0.33928	0.247	0.102	0	SMC
Myocd	0	0.338825	0.157	0.016	0	SMC
Lzts2	0	0.338368	0.413	0.256	0	SMC
Park7	0	0.337996	0.85	0.742	0	SMC
Toporsos	0	0.337995	0.252	0.121	0	SMC
Atp8b1	0	0.337832	0.231	0.089	0	SMC
Crim1	0	0.337653	0.33	0.176	0	SMC
Morf4l2	0	0.337199	0.739	0.595	0	SMC
Glo1	0	0.337158	0.558	0.398	0	SMC
Cox7a2	0	0.336651	0.902	0.841	0	SMC
Mettl24	0	0.336399	0.189	0.047	0	SMC
Bdnf	0	0.33589	0.23	0.117	0	SMC
Aco2	0	0.335821	0.443	0.3	0	SMC
Cltc	0	0.335568	0.558	0.418	0	SMC
Ppm1b	0	0.334853	0.298	0.149	0	SMC
Setd8	0	0.333449	0.184	0.062	0	SMC
Sntg2	0	0.333158	0.2	0.049	0	SMC
Eef2k	0	0.332834	0.254	0.11	0	SMC
Cystm1	0	0.33144	0.38	0.203	0	SMC
Aktip	0	0.331144	0.375	0.224	0	SMC
Strn3	0	0.330443	0.369	0.225	0	SMC
Fryl	0	0.330238	0.253	0.105	0	SMC
Tmem109	0	0.330092	0.556	0.404	0	SMC
Chd6	0	0.330036	0.285	0.137	0	SMC
Acot9	0	0.329552	0.395	0.255	0	SMC
Pacsin2	0	0.329501	0.394	0.254	0	SMC
Chchd10	0	0.329353	0.21	0.068	0	SMC
Esr1	0	0.329105	0.169	0.046	0	SMC
Nfat5	0	0.328756	0.353	0.225	0	SMC
Ankrd1	0	0.328224	0.122	0.039	0	SMC
Atp5g3	0	0.32821	0.696	0.561	0	SMC
Actg1	0	0.328187	0.906	0.743	0	SMC
Gata6	0	0.327839	0.433	0.276	0	SMC
Prkar2a	0	0.327621	0.291	0.147	0	SMC
Hspa4	0	0.327266	0.416	0.271	0	SMC
Adam33	0	0.326755	0.211	0.053	0	SMC
Zfr	0	0.326107	0.373	0.239	0	SMC
2022-09-02	0	0.325878	0.314	0.182	0	SMC
Impa1	0	0.325034	0.363	0.221	0	SMC
Cited2	0	0.325032	0.414	0.253	0	SMC
Spats2l	0	0.324888	0.266	0.124	0	SMC
Il17b	0	0.323949	0.152	0.02	0	SMC
Cisd1	0	0.323799	0.495	0.342	0	SMC
Tppp3	0	0.323772	0.547	0.283	0	SMC
Psip1	0	0.32245	0.389	0.237	0	SMC
Inhba	0	0.322396	0.373	0.171	0	SMC
Tm4sf1	0	0.321887	0.97	0.672	0	SMC
Ndufc1	0	0.321737	0.787	0.668	0	SMC
Hibadh	0	0.321605	0.431	0.287	0	SMC
Idh3g	0	0.32106	0.504	0.365	0	SMC
Ppp2r1a	0	0.320298	0.511	0.369	0	SMC
Cxx1a	0	0.318909	0.283	0.153	0	SMC
Aldoa	0	0.318852	0.935	0.842	0	SMC
Cldnd1	0	0.318827	0.501	0.353	0	SMC
Fyco1	0	0.318025	0.22	0.086	0	SMC
Fra10ac1	0	0.317506	0.212	0.098	0	SMC
Sec23a	0	0.317492	0.303	0.171	0	SMC
Fbln5	0	0.317008	0.916	0.611	0	SMC
Larp1b	0	0.316883	0.229	0.097	0	SMC
Fam46b	0	0.316867	0.137	0.021	0	SMC
Large	0	0.31679	0.151	0.04	0	SMC
Ahsa1	0	0.316541	0.505	0.38	0	SMC
Psmd7	0	0.316238	0.686	0.542	0	SMC
Tpd52l1	0	0.31623	0.165	0.033	0	SMC
Ptov1	0	0.315767	0.666	0.515	0	SMC
Tprgl	0	0.315124	0.757	0.623	0	SMC
Slc48a1	0	0.315097	0.664	0.506	0	SMC
Setd7	0	0.3146	0.303	0.164	0	SMC
Usp53	0	0.31438	0.195	0.083	0	SMC
Mrps36	0	0.313997	0.45	0.298	0	SMC
Fgf1	0	0.31326	0.171	0.039	0	SMC
Pcgf5	0	0.312061	0.279	0.134	0	SMC
Prkacb	0	0.311991	0.311	0.179	0	SMC
Paip2	0	0.311836	0.754	0.624	0	SMC
Acadvl	0	0.311543	0.436	0.305	0	SMC
Cidea	0	0.311303	0.14	0.016	0	SMC
Slc4a3	0	0.31127	0.173	0.043	0	SMC
Bambi	0	0.310628	0.395	0.244	0	SMC
Aplp1	0	0.310458	0.187	0.065	0	SMC
Creb3l2	0	0.310377	0.373	0.23	0	SMC
Map3k20	0	0.309091	0.191	0.104	0	SMC
N6amt1	0	0.309068	0.305	0.172	0	SMC
Prkag2	0	0.308517	0.208	0.074	0	SMC
Ndufb10	0	0.308368	0.794	0.701	0	SMC
Mfhas1	0	0.308292	0.236	0.099	0	SMC
Cd9	0	0.308104	0.987	0.827	0	SMC
Ctnnb1	0	0.30783	0.711	0.546	0	SMC
Gm561	0	0.306808	0.198	0.08	0	SMC
Hist1h2bc	0	0.306639	0.715	0.52	0	SMC
Prmt1	0	0.306554	0.528	0.384	0	SMC
2310036O22Rik	0	0.306491	0.348	0.214	0	SMC
Col4a6	0	0.30622	0.262	0.134	0	SMC
Kif13a	0	0.30538	0.196	0.068	0	SMC
Psmc3	0	0.305252	0.648	0.517	0	SMC
Wscd2	0	0.304782	0.152	0.026	0	SMC
Tead3	0	0.304503	0.185	0.055	0	SMC
Egr1	0	0.304456	0.682	0.535	0	SMC
Mtdh	0	0.304364	0.719	0.594	0	SMC
Suclg1	0	0.302938	0.474	0.334	0	SMC
Ncald	0	0.302668	0.178	0.041	0	SMC
Mapre1	0	0.302621	0.622	0.486	0	SMC
Adck3	0	0.302546	0.126	0.019	0	SMC
Mtus1	0	0.301924	0.255	0.121	0	SMC
Dapk2	0	0.301869	0.213	0.072	0	SMC
Acat1	0	0.300921	0.495	0.338	0	SMC
Ndufa13	0	0.300719	0.913	0.864	0	SMC
Rtn2	0	0.300622	0.203	0.062	0	SMC
Prpsap1	0	0.300572	0.376	0.243	0	SMC
Tax1bp3	0	0.30026	0.47	0.307	0	SMC
Hey2	0	0.29978	0.191	0.061	0	SMC
Creld1	0	0.299612	0.318	0.186	0	SMC
Pofut2	0	0.299584	0.613	0.462	0	SMC
Pcnp	0	0.299287	0.507	0.369	0	SMC
Cox4i1	0	0.299067	0.955	0.95	0	SMC
Htr1b	0	0.298915	0.13	0.016	0	SMC
Grhpr	0	0.298795	0.27	0.139	0	SMC
Fbxo2	0	0.298792	0.168	0.042	0	SMC
Ddx5	0	0.298497	0.946	0.877	0	SMC
Btf3l4	0	0.297518	0.321	0.2	0	SMC
Epn2	0	0.297377	0.272	0.14	0	SMC
Zeb1	0	0.297152	0.366	0.218	0	SMC
Hmgn5	0	0.296726	0.312	0.188	0	SMC
Ndufb7	0	0.296497	0.784	0.677	0	SMC
Hmgb1	0	0.296147	0.906	0.797	0	SMC
Arhgef12	0	0.296113	0.349	0.211	0	SMC
Mrpl23	0	0.296084	0.603	0.447	0	SMC
Gk	0	0.295726	0.168	0.043	0	SMC
Emd	0	0.295283	0.482	0.352	0	SMC
Mast4	0	0.295061	0.32	0.182	0	SMC
Dhx32	0	0.294642	0.225	0.096	0	SMC
Clip1	0	0.294223	0.362	0.23	0	SMC
Atp5l	0	0.294131	0.877	0.81	0	SMC
Snx17	0	0.293984	0.517	0.384	0	SMC
Fam177a	0	0.29382	0.275	0.15	0	SMC
Ccnd2	0	0.29309	0.745	0.545	0	SMC
Ndufs3	0	0.292889	0.577	0.438	0	SMC
Bag2	0	0.292824	0.183	0.059	0	SMC
Krt18	0	0.292118	0.147	0.027	0	SMC
Neo1	0	0.291952	0.263	0.142	0	SMC
Ubb	0	0.291318	0.997	0.989	0	SMC
Spop	0	0.291312	0.615	0.484	0	SMC
Btg2	0	0.29108	0.685	0.497	0	SMC
Ndufs6	0	0.290437	0.732	0.624	0	SMC
Setd3	0	0.290037	0.422	0.289	0	SMC
Capn2	0	0.289955	0.538	0.404	0	SMC
Vcan	0	0.289288	0.308	0.196	0	SMC
Igf1r	0	0.289213	0.305	0.169	0	SMC
Hip1	0	0.289162	0.272	0.144	0	SMC
Vcp	0	0.289103	0.684	0.565	0	SMC
Wls	0	0.289058	0.591	0.446	0	SMC
Chchd2	0	0.288961	0.954	0.932	0	SMC
Dynlrb1	0	0.288527	0.849	0.765	0	SMC
Fzd2	0	0.288449	0.299	0.161	0	SMC
Pigyl	0	0.288261	0.467	0.331	0	SMC
Psmb7	0	0.288122	0.591	0.459	0	SMC
Ube2n	0	0.287338	0.56	0.411	0	SMC
Twsg1	0	0.286959	0.468	0.321	0	SMC
Rnd3	0	0.286918	0.227	0.118	0	SMC
Golim4	0	0.286654	0.492	0.346	0	SMC
Bag3	0	0.286306	0.372	0.261	0	SMC
Rab1a	0	0.286064	0.699	0.581	0	SMC
Atcayos	0	0.28589	0.126	0.012	0	SMC
Khdrbs3	0	0.285248	0.194	0.07	0	SMC
Akirin2	0	0.284677	0.395	0.273	0	SMC
Uqcr10	0	0.284528	0.853	0.791	0	SMC
Aff4	0	0.284337	0.348	0.221	0	SMC
1810043H04Rik	0	0.284061	0.263	0.149	0	SMC
Cpq	0	0.283791	0.741	0.569	0	SMC
Fgf13	0	0.283788	0.152	0.032	0	SMC
Tmx4	0	0.283787	0.248	0.139	0	SMC
Wdfy1	0	0.283712	0.189	0.069	0	SMC
Tsc22d2	0	0.283561	0.274	0.161	0	SMC
Polr2m	0	0.283523	0.54	0.405	0	SMC
Atp13a3	0	0.283463	0.245	0.132	0	SMC
1500011K16Rik	0	0.283187	0.515	0.382	0	SMC
2022-09-15	0	0.282817	0.56	0.341	0	SMC
Uqcrc1	0	0.282519	0.652	0.524	0	SMC
Ntrk3	0	0.282428	0.269	0.122	0	SMC
Mark1	0	0.281871	0.181	0.064	0	SMC
Mrpl42	0	0.281601	0.614	0.484	0	SMC
Lama5	0	0.281496	0.172	0.06	0	SMC
Deb1	0	0.280887	0.189	0.082	0	SMC
Pcmtd1	0	0.280503	0.388	0.254	0	SMC
Mrfap1	0	0.280218	0.862	0.768	0	SMC
Acadsb	0	0.279963	0.313	0.186	0	SMC
Aldh6a1	0	0.279393	0.211	0.098	0	SMC
Scp2	0	0.279101	0.781	0.663	0	SMC
Raf1	0	0.27887	0.347	0.226	0	SMC
Fus	0	0.278802	0.686	0.561	0	SMC
Fam96b	0	0.278794	0.532	0.401	0	SMC
Gjc1	0	0.278681	0.203	0.078	0	SMC
Ifi27	0	0.278631	0.834	0.694	0	SMC
Ctnna1	0	0.278557	0.524	0.388	0	SMC
Dnajb6	0	0.278158	0.594	0.452	0	SMC
Ankrd10	0	0.277719	0.261	0.135	0	SMC
Rftn2	0	0.27758	0.258	0.131	0	SMC
H3f3a	0	0.27745	0.948	0.903	0	SMC
Pbrm1	0	0.277446	0.462	0.331	0	SMC
Ndufs7	0	0.277284	0.722	0.607	0	SMC
Rhoc	0	0.276972	0.874	0.702	0	SMC
Eif3g	0	0.276722	0.624	0.499	0	SMC
Sgcd	0	0.276253	0.188	0.077	0	SMC
Zfand6	0	0.275846	0.524	0.392	0	SMC
Ndufa6	0	0.275816	0.857	0.779	0	SMC
Kalrn	0	0.275568	0.188	0.07	0	SMC
Snrpn	0	0.275076	0.285	0.151	0	SMC
Arhgef2	0	0.274698	0.354	0.231	0	SMC
Kcnma1	0	0.274588	0.152	0.038	0	SMC
Picalm	0	0.273832	0.514	0.389	0	SMC
B230118H07Rik	0	0.273814	0.303	0.177	0	SMC
Cyc1	0	0.273137	0.576	0.454	0	SMC
Arl2	0	0.272878	0.452	0.323	0	SMC
Usp9x	0	0.272837	0.317	0.205	0	SMC
Foxp2	0	0.272437	0.333	0.178	0	SMC
Mmadhc	0	0.27224	0.334	0.217	0	SMC
Synpo	0	0.272115	0.384	0.242	0	SMC
Anp32e	0	0.271726	0.402	0.277	0	SMC
Sdha	0	0.271195	0.527	0.403	0	SMC
Lancl3	0	0.271193	0.113	0.007	0	SMC
Rgs7	0	0.27107	0.125	0.017	0	SMC
Pkdcc	0	0.271036	0.154	0.051	0	SMC
Spag7	0	0.270675	0.472	0.346	0	SMC
Abra	0	0.270076	0.104	0.015	0	SMC
Atp5g2	0	0.269788	0.741	0.594	0	SMC
Capza2	0	0.269717	0.736	0.598	0	SMC
Ccl27a	0	0.269716	0.262	0.137	0	SMC
Ano1	0	0.26943	0.206	0.098	0	SMC
Cercam	0	0.268723	0.268	0.154	0	SMC
Matr3	0	0.268715	0.444	0.328	0	SMC
Fam188a	0	0.268256	0.16	0.06	0	SMC
Cuedc1	0	0.267586	0.315	0.187	0	SMC
Nat14	0	0.267573	0.198	0.079	0	SMC
Ccdc141	0	0.267347	0.145	0.029	0	SMC
Sumo2	0	0.267222	0.803	0.638	0	SMC
Yaf2	0	0.266807	0.396	0.277	0	SMC
Acyp2	0	0.266495	0.346	0.214	0	SMC
Hnrnph1	0	0.266002	0.522	0.387	0	SMC
Son	0	0.265624	0.847	0.757	0	SMC
Afap1	0	0.265534	0.232	0.12	0	SMC
Pfdn1	0	0.265347	0.626	0.507	0	SMC
Purb	0	0.265171	0.349	0.234	0	SMC
Erh	0	0.264797	0.548	0.421	0	SMC
Shisa4	0	0.264722	0.457	0.307	0	SMC
Atp5c1	0	0.264636	0.811	0.729	0	SMC
Fam81a	0	0.264613	0.117	0.011	0	SMC
Ttc3	0	0.264579	0.383	0.267	0	SMC
Ndufb6	0	0.263994	0.669	0.55	0	SMC
Uqcrc2	0	0.263983	0.5	0.382	0	SMC
Aldh7a1	0	0.263081	0.355	0.234	0	SMC
Psmc6	0	0.263001	0.514	0.388	0	SMC
Pfkm	0	0.262909	0.171	0.061	0	SMC
Mesdc2	0	0.26097	0.255	0.152	0	SMC
Usp14	0	0.260931	0.286	0.184	0	SMC
Psmb5	0	0.260823	0.689	0.569	0	SMC
Srf	0	0.260474	0.188	0.077	0	SMC
Ank2	0	0.26021	0.259	0.13	0	SMC
Hmgcs1	0	0.259921	0.199	0.1	0	SMC
Capzb	0	0.259789	0.868	0.75	0	SMC
Errfi1	0	0.259775	0.466	0.335	0	SMC
Pttg1	0	0.259171	0.58	0.435	0	SMC
Foxp1	0	0.259097	0.617	0.49	0	SMC
0610009L18Rik	0	0.259088	0.125	0.025	0	SMC
Gpc6	0	0.258984	0.329	0.216	0	SMC
Myadm	0	0.258969	0.495	0.363	0	SMC
Selk	0	0.258789	0.572	0.349	0	SMC
Vdac2	0	0.258789	0.704	0.581	0	SMC
Isyna1	0	0.258303	0.369	0.232	0	SMC
Stk11	0	0.258247	0.442	0.32	0	SMC
Cetn2	0	0.257928	0.432	0.312	0	SMC
Stra13	0	0.257798	0.279	0.171	0	SMC
Slc25a3	0	0.257567	0.868	0.79	0	SMC
Laptm4b	0	0.257142	0.302	0.167	0	SMC
Fam19a1	0	0.257071	0.107	0.006	0	SMC
Tub	0	0.256386	0.116	0.011	0	SMC
Mtss1	0	0.256044	0.252	0.133	0	SMC
Phactr1	0	0.255894	0.234	0.126	0	SMC
Map4	0	0.255642	0.385	0.27	0	SMC
Selt	0	0.255453	0.277	0.171	0	SMC
Yae1d1	0	0.255036	0.26	0.131	0	SMC
Pxdc1	0	0.25452	0.397	0.266	0	SMC
Plcd1	0	0.254339	0.232	0.128	0	SMC
Pdcd10	0	0.254308	0.501	0.378	0	SMC
Fam126b	0	0.254267	0.172	0.067	0	SMC
Psmd8	0	0.253473	0.699	0.584	0	SMC
Pdcd5	0	0.253453	0.689	0.582	0	SMC
Mapre3	0	0.253132	0.238	0.127	0	SMC
Zfp651	0	0.251913	0.204	0.097	0	SMC
Msmo1	0	0.251901	0.2	0.108	0	SMC
Ube2b	0	0.251611	0.744	0.633	0	SMC
Fas	9.75772e-305	0.251054	0.393	0.279	1.89856e-300	SMC
Hspd1	3.35488e-294	0.267603	0.469	0.361	6.52759e-290	SMC
Ext1	2.7871e-289	0.25224	0.33	0.226	5.42285e-285	SMC
Nfil3	1.66433e-230	0.250188	0.249	0.163	3.23828e-226	SMC
Csrnp1	9.75085e-173	0.420089	0.337	0.262	1.89722e-168	SMC
Wsb1	1.87217e-160	0.373371	0.371	0.301	3.64267e-156	SMC
Sertad1	3.30625e-157	0.251717	0.447	0.373	6.43296e-153	SMC
Cavin1	1.55257e-139	0.453279	0.295	0.247	3.02084e-135	SMC
Rbm4b	7.35031e-133	0.276089	0.26	0.197	1.43015e-128	SMC
Vcam1	0	2.41116	0.914	0.311	0	mSMC1
Sncg	0	2.14578	0.804	0.246	0	mSMC1
Mt2	0	2.00969	0.913	0.646	0	mSMC1
Mgp	0	1.98472	0.999	0.939	0	mSMC1
Mt1	0	1.8523	0.983	0.87	0	mSMC1
Timp1	0	1.68773	0.855	0.333	0	mSMC1
Lcn2	0	1.63577	0.565	0.139	0	mSMC1
Serpina3n	0	1.56941	0.58	0.175	0	mSMC1
Lum	0	1.55293	0.918	0.463	0	mSMC1
Sfrp2	0	1.51927	0.739	0.367	0	mSMC1
Fn1	0	1.51559	0.921	0.605	0	mSMC1
Frzb	0	1.49065	0.842	0.257	0	mSMC1
Nupr1	0	1.42884	0.994	0.825	0	mSMC1
Tm4sf1	0	1.39173	0.991	0.779	0	mSMC1
1110008P14Rik	0	1.33086	0.825	0.398	0	mSMC1
Clu	0	1.2661	0.984	0.704	0	mSMC1
Crlf1	0	1.22633	0.505	0.128	0	mSMC1
S100a4	0	1.20593	0.904	0.569	0	mSMC1
Thbs1	0	1.1911	0.404	0.143	0	mSMC1
Ltbp2	0	1.18463	0.621	0.191	0	mSMC1
Wisp2	0	1.17093	0.712	0.374	0	mSMC1
Cxcl12	0	1.16771	0.803	0.416	0	mSMC1
Col8a1	0	1.15353	0.462	0.119	0	mSMC1
Itih4	0	1.13964	0.542	0.298	0	mSMC1
Slurp1	0	1.13589	0.119	0.027	0	mSMC1
Cdo1	0	1.09427	0.741	0.335	0	mSMC1
Sod3	0	1.09377	0.976	0.741	0	mSMC1
Bgn	0	1.03789	0.998	0.869	0	mSMC1
Nbl1	0	1.01334	0.876	0.479	0	mSMC1
Cx3cl1	0	0.963615	0.538	0.1	0	mSMC1
Tnfrsf11b	0	0.935715	0.562	0.161	0	mSMC1
C4b	0	0.893724	0.569	0.191	0	mSMC1
Scn1b	0	0.875609	0.801	0.396	0	mSMC1
Igfbp7	0	0.866887	0.999	0.885	0	mSMC1
Fth1	0	0.865191	1	0.998	0	mSMC1
Lxn	0	0.845355	0.722	0.327	0	mSMC1
Gas6	0	0.842494	0.921	0.695	0	mSMC1
Col5a2	0	0.819415	0.77	0.427	0	mSMC1
Ctgf	0	0.807877	0.799	0.547	0	mSMC1
Ahnak2	0	0.796449	0.776	0.424	0	mSMC1
Slco2a1	0	0.782427	0.414	0.068	0	mSMC1
Aebp1	0	0.778293	0.97	0.751	0	mSMC1
Fbln5	0	0.748318	0.94	0.72	0	mSMC1
Mustn1	0	0.747185	0.894	0.546	0	mSMC1
Tmem176b	0	0.744114	0.85	0.409	0	mSMC1
Anxa8	0	0.720677	0.342	0.081	0	mSMC1
Ppic	0	0.720113	0.766	0.428	0	mSMC1
Sulf2	0	0.710731	0.666	0.318	0	mSMC1
Phlda3	0	0.707185	0.684	0.349	0	mSMC1
Lox	0	0.695423	0.659	0.338	0	mSMC1
Rarres1	0	0.689427	0.5	0.118	0	mSMC1
Cp	0	0.674168	0.5	0.219	0	mSMC1
Mxra8	0	0.673965	0.885	0.585	0	mSMC1
Atp1b1	0	0.666583	0.461	0.145	0	mSMC1
Ldha	0	0.666436	0.934	0.747	0	mSMC1
Fat1	0	0.659241	0.653	0.308	0	mSMC1
Cebpd	0	0.654243	0.488	0.223	0	mSMC1
Tpm4	0	0.651315	0.891	0.655	0	mSMC1
Pdgfa	0	0.65052	0.765	0.438	0	mSMC1
Ltbp3	0	0.649606	0.749	0.402	0	mSMC1
Mif	0	0.648145	0.864	0.65	0	mSMC1
Tspo	0	0.641807	0.975	0.873	0	mSMC1
2200002D01Rik	0	0.631921	0.52	0.248	0	mSMC1
Cyb5r3	0	0.628712	0.927	0.715	0	mSMC1
Ace	0	0.628421	0.642	0.331	0	mSMC1
Uchl1	0	0.622202	0.59	0.287	0	mSMC1
Selenom	0	0.621631	0.655	0.358	0	mSMC1
Serpine2	0	0.621627	0.951	0.642	0	mSMC1
Uqcc2	0	0.620163	0.846	0.604	0	mSMC1
Alcam	0	0.617161	0.562	0.25	0	mSMC1
Sulf1	0	0.616734	0.66	0.319	0	mSMC1
Tspan4	0	0.61586	0.782	0.459	0	mSMC1
Smoc1	0	0.608208	0.73	0.373	0	mSMC1
Sdc1	0	0.608026	0.516	0.177	0	mSMC1
Shisa4	0	0.601186	0.694	0.341	0	mSMC1
Serpinb6b	0	0.590429	0.51	0.22	0	mSMC1
Selenof	0	0.588814	0.645	0.403	0	mSMC1
Cd200	0	0.57822	0.932	0.712	0	mSMC1
Tnc	0	0.577566	0.414	0.139	0	mSMC1
Anxa1	0	0.574238	0.879	0.685	0	mSMC1
Rex1bd	0	0.569247	0.573	0.302	0	mSMC1
Elob	0	0.568907	0.671	0.44	0	mSMC1
Cd63	0	0.567448	0.992	0.904	0	mSMC1
Ecm1	0	0.563842	0.92	0.717	0	mSMC1
Gabarapl1	0	0.562988	0.737	0.46	0	mSMC1
Cavin3	0	0.557127	0.621	0.304	0	mSMC1
Scarf2	0	0.555902	0.578	0.252	0	mSMC1
Tmem176a	0	0.554801	0.734	0.318	0	mSMC1
Itgb5	0	0.538584	0.892	0.669	0	mSMC1
Mia	0	0.537401	0.28	0.106	0	mSMC1
S100a11	0	0.534004	0.989	0.925	0	mSMC1
Gm26771	0	0.52516	0.259	0.065	0	mSMC1
Dkk3	0	0.520584	0.793	0.484	0	mSMC1
Sox4	0	0.51897	0.424	0.183	0	mSMC1
Lmo4	0	0.516659	0.794	0.533	0	mSMC1
Scara3	0	0.516247	0.649	0.302	0	mSMC1
Npdc1	0	0.513639	0.88	0.598	0	mSMC1
Lrg1	0	0.507645	0.343	0.083	0	mSMC1
Htra1	0	0.500924	0.927	0.693	0	mSMC1
Ppp1r14b	0	0.499804	0.617	0.312	0	mSMC1
Scx	0	0.49154	0.329	0.1	0	mSMC1
Dbi	0	0.491532	0.948	0.812	0	mSMC1
Emp3	0	0.490766	0.956	0.838	0	mSMC1
Col3a1	0	0.486951	0.953	0.756	0	mSMC1
Mdk	0	0.486914	0.363	0.172	0	mSMC1
Aqp1	0	0.483349	0.76	0.4	0	mSMC1
Isyna1	0	0.48213	0.493	0.271	0	mSMC1
Chpf	0	0.480792	0.656	0.34	0	mSMC1
Mgst1	0	0.480387	0.721	0.407	0	mSMC1
Dap	0	0.475438	0.838	0.598	0	mSMC1
Col1a1	0	0.471572	0.943	0.715	0	mSMC1
Pde1a	0	0.469427	0.44	0.157	0	mSMC1
Emilin1	0	0.462418	0.696	0.407	0	mSMC1
Prelp	0	0.462066	0.813	0.562	0	mSMC1
Sdc3	0	0.459411	0.484	0.186	0	mSMC1
Pdgfrb	0	0.450934	0.611	0.302	0	mSMC1
Dclk1	0	0.450393	0.352	0.094	0	mSMC1
Cryab	0	0.444273	0.913	0.648	0	mSMC1
Ank	0	0.436716	0.503	0.234	0	mSMC1
Edf1	0	0.433941	0.932	0.813	0	mSMC1
Inhba	0	0.431952	0.48	0.235	0	mSMC1
Nme1	0	0.429365	0.794	0.531	0	mSMC1
Fads3	0	0.424453	0.499	0.221	0	mSMC1
Synpo	0	0.422904	0.555	0.279	0	mSMC1
Pdgfc	0	0.421994	0.38	0.131	0	mSMC1
Wwp2	0	0.419205	0.68	0.381	0	mSMC1
Fkbp10	0	0.417828	0.613	0.327	0	mSMC1
Angpt2	0	0.411263	0.383	0.157	0	mSMC1
Ttc9	0	0.402872	0.22	0.045	0	mSMC1
Tubb3	0	0.401819	0.229	0.045	0	mSMC1
Ngf	0	0.397772	0.242	0.072	0	mSMC1
Adamtsl5	0	0.397499	0.541	0.276	0	mSMC1
Myl12a	0	0.395484	0.977	0.921	0	mSMC1
C3	0	0.394015	0.618	0.25	0	mSMC1
Nnmt	0	0.392156	0.488	0.22	0	mSMC1
Epdr1	0	0.391923	0.612	0.334	0	mSMC1
Gpr88	0	0.391225	0.158	0.014	0	mSMC1
Cdh13	0	0.389911	0.715	0.43	0	mSMC1
Selenos	0	0.388394	0.527	0.282	0	mSMC1
Ddit4l	0	0.387166	0.229	0.053	0	mSMC1
C1ra	0	0.379808	0.589	0.27	0	mSMC1
Gm15867	0	0.378294	0.279	0.082	0	mSMC1
Bok	0	0.373376	0.338	0.14	0	mSMC1
S100a1	0	0.373006	0.836	0.596	0	mSMC1
Bdnf	0	0.371359	0.365	0.146	0	mSMC1
Mmp2	0	0.362514	0.599	0.324	0	mSMC1
Mmp14	0	0.356199	0.427	0.209	0	mSMC1
Lnx1	0	0.355106	0.306	0.097	0	mSMC1
Cnpy2	0	0.352795	0.821	0.584	0	mSMC1
Ifitm3	0	0.34972	0.982	0.828	0	mSMC1
Slc7a2	0	0.349308	0.312	0.111	0	mSMC1
Crabp2	0	0.345936	0.106	0.024	0	mSMC1
Cox4i2	0	0.345889	0.381	0.147	0	mSMC1
Fbn1	0	0.343184	0.645	0.363	0	mSMC1
Efemp2	0	0.342535	0.755	0.485	0	mSMC1
1500009L16Rik	0	0.336909	0.392	0.17	0	mSMC1
Timp2	0	0.33369	0.976	0.839	0	mSMC1
Fam129b	0	0.33162	0.55	0.298	0	mSMC1
Ano1	0	0.329872	0.315	0.128	0	mSMC1
Cd109	0	0.324734	0.307	0.111	0	mSMC1
Myh9	0	0.320175	0.503	0.261	0	mSMC1
Kcnk3	0	0.318687	0.195	0.035	0	mSMC1
Ptprs	0	0.318362	0.51	0.267	0	mSMC1
Mprip	0	0.316653	0.592	0.335	0	mSMC1
Gabarap	0	0.316551	0.975	0.909	0	mSMC1
Pfkl	0	0.31549	0.384	0.18	0	mSMC1
Osmr	0	0.313472	0.363	0.137	0	mSMC1
Prrx2	0	0.312028	0.339	0.151	0	mSMC1
Tmem150a	0	0.309956	0.391	0.168	0	mSMC1
Nol3	0	0.309158	0.269	0.072	0	mSMC1
B3gnt9	0	0.302157	0.396	0.175	0	mSMC1
Tmem98	0	0.301847	0.361	0.146	0	mSMC1
Cavin1	0	0.297585	0.517	0.244	0	mSMC1
Mrc2	0	0.296163	0.327	0.122	0	mSMC1
Itgbl1	0	0.292807	0.694	0.419	0	mSMC1
Fkbp11	0	0.276129	0.3	0.119	0	mSMC1
Nradd	0	0.270904	0.303	0.11	0	mSMC1
Ephx2	0	0.262819	0.211	0.054	0	mSMC1
Gypc	0	0.261392	0.3	0.119	0	mSMC1
C1s1	0	0.25715	0.518	0.236	0	mSMC1
Gfm1	0	0.252149	0.273	0.107	0	mSMC1
Gxylt2	2.77687e-304	0.366334	0.601	0.348	5.40295e-300	mSMC1
Naxe	6.80789e-303	0.294248	0.431	0.216	1.32461e-298	mSMC1
Lgals1	1.71645e-302	0.420473	0.997	0.945	3.33969e-298	mSMC1
Naxd	6.23585e-299	0.264894	0.355	0.165	1.21331e-294	mSMC1
Gapdh	1.01746e-297	0.376425	0.975	0.883	1.97967e-293	mSMC1
Col5a1	1.07785e-295	0.386498	0.519	0.288	2.09717e-291	mSMC1
Gja1	3.03235e-290	0.347324	0.526	0.291	5.90005e-286	mSMC1
Map4k4	3.56824e-289	0.256861	0.387	0.189	6.94272e-285	mSMC1
P4hb	3.71537e-288	0.391622	0.798	0.577	7.22899e-284	mSMC1
Fgf2	4.86326e-288	0.269448	0.342	0.16	9.46245e-284	mSMC1
Ndufaf8	1.70875e-287	0.299513	0.442	0.229	3.32471e-283	mSMC1
Slc48a1	8.95315e-287	0.371624	0.793	0.552	1.74201e-282	mSMC1
Mesd	2.80178e-284	0.261049	0.333	0.154	5.45143e-280	mSMC1
Selenow	5.07321e-284	0.494254	0.677	0.45	9.87095e-280	mSMC1
Rhoc	2.15211e-282	0.384518	0.933	0.76	4.18736e-278	mSMC1
Prdx2	6.14184e-280	0.353223	0.883	0.699	1.19502e-275	mSMC1
Rcn1	1.73631e-279	0.274222	0.613	0.357	3.37833e-275	mSMC1
Lhfp	3.15927e-278	0.363357	0.929	0.696	6.14699e-274	mSMC1
Hif1a	1.13809e-277	0.354161	0.557	0.325	2.21438e-273	mSMC1
Tpi1	5.56038e-276	0.416626	0.839	0.62	1.08188e-271	mSMC1
Lrp1	9.90103e-274	0.285758	0.854	0.597	1.92644e-269	mSMC1
Rab34	1.02894e-273	0.272346	0.668	0.403	2.00202e-269	mSMC1
Rbp1	3.25188e-273	0.389067	0.939	0.73	6.32718e-269	mSMC1
Tceal9	2.223e-272	0.294419	0.571	0.324	4.32529e-268	mSMC1
Ephx1	4.70268e-268	0.303577	0.482	0.264	9.15e-264	mSMC1
Ifitm2	1.98972e-266	0.260262	0.985	0.92	3.87141e-262	mSMC1
Col6a3	3.12965e-266	0.596723	0.586	0.368	6.08935e-262	mSMC1
Eva1b	1.88357e-264	0.332781	0.805	0.56	3.66485e-260	mSMC1
Prdx5	7.37832e-264	0.29676	0.885	0.712	1.4356e-259	mSMC1
Pofut2	8.6542e-263	0.328871	0.749	0.505	1.68385e-258	mSMC1
Arl2	2.10935e-262	0.298504	0.6	0.357	4.10417e-258	mSMC1
Icam1	8.36907e-259	0.273266	0.41	0.208	1.62837e-254	mSMC1
Kcnj15	3.67463e-257	0.29029	0.23	0.096	7.14973e-253	mSMC1
Cops9	6.79834e-257	0.395459	0.619	0.384	1.32275e-252	mSMC1
Bsg	1.43813e-255	0.294916	0.954	0.866	2.79817e-251	mSMC1
Fstl1	1.2247e-254	0.374178	0.931	0.73	2.3829e-250	mSMC1
Plxdc2	2.23172e-254	0.287012	0.669	0.418	4.34226e-250	mSMC1
P3h3	3.80191e-251	0.293296	0.724	0.464	7.39739e-247	mSMC1
Cenpb	6.78971e-250	0.301415	0.539	0.315	1.32107e-245	mSMC1
Eln	1.30674e-249	1.06399	0.844	0.65	2.54253e-245	mSMC1
Ankrd1	4.95429e-247	0.468996	0.176	0.064	9.63956e-243	mSMC1
Vps28	6.02425e-242	0.294248	0.503	0.289	1.17214e-237	mSMC1
Sec61b	6.06102e-240	0.322493	0.912	0.784	1.17929e-235	mSMC1
Nudt4	1.94101e-238	0.319706	0.811	0.568	3.77663e-234	mSMC1
S100a6	6.43397e-238	0.355025	0.996	0.945	1.25186e-233	mSMC1
Rack1	2.11572e-237	0.376726	0.645	0.414	4.11655e-233	mSMC1
Pkd1	4.26994e-236	0.279806	0.557	0.33	8.30802e-232	mSMC1
H2afj	9.33928e-236	0.337252	0.795	0.585	1.81714e-231	mSMC1
Mtus2	1.78126e-234	0.294888	0.499	0.285	3.46579e-230	mSMC1
Selenok	6.90595e-234	0.361164	0.642	0.419	1.34369e-229	mSMC1
Kazald1	1.66377e-233	0.255352	0.533	0.312	3.2372e-229	mSMC1
Vamp5	5.84794e-230	0.26052	0.425	0.231	1.13783e-225	mSMC1
Crtap	4.89484e-229	0.267864	0.61	0.373	9.52389e-225	mSMC1
Tnfrsf1a	5.70594e-229	0.256285	0.685	0.441	1.11021e-224	mSMC1
Prelid1	3.32927e-228	0.316644	0.795	0.578	6.47776e-224	mSMC1
P3h4	5.54625e-228	0.256386	0.591	0.355	1.07913e-223	mSMC1
Sdc4	8.10203e-228	0.34389	0.748	0.519	1.57641e-223	mSMC1
H13	7.5509e-227	0.307449	0.716	0.491	1.46918e-222	mSMC1
Rps27l	2.65365e-226	0.339615	0.938	0.824	5.1632e-222	mSMC1
Trir	2.90841e-225	0.253753	0.49	0.28	5.65888e-221	mSMC1
Itm2c	1.85753e-219	0.291455	0.881	0.699	3.61419e-215	mSMC1
Crip2	5.78213e-218	0.305164	0.927	0.715	1.12503e-213	mSMC1
Rtraf	3.56693e-215	0.30059	0.555	0.338	6.94018e-211	mSMC1
Emp2	1.69108e-214	0.255208	0.644	0.404	3.29033e-210	mSMC1
Cnn2	7.56629e-213	0.352163	0.774	0.569	1.47217e-208	mSMC1
Flot1	4.54542e-211	0.258442	0.593	0.371	8.84402e-207	mSMC1
Ak1	8.09611e-209	0.25317	0.473	0.273	1.57526e-204	mSMC1
Col4a2	3.75583e-207	0.300639	0.638	0.413	7.30773e-203	mSMC1
Ctnnb1	3.4195e-206	0.30513	0.81	0.597	6.65333e-202	mSMC1
Vmp1	2.29989e-204	0.262479	0.501	0.299	4.4749e-200	mSMC1
Cd151	1.01417e-202	0.322729	0.807	0.593	1.97327e-198	mSMC1
Anxa2	1.06002e-201	0.396203	0.922	0.798	2.06248e-197	mSMC1
Tmem208	1.20624e-200	0.250331	0.606	0.386	2.34698e-196	mSMC1
Bola3	3.3292e-198	0.257387	0.723	0.494	6.47762e-194	mSMC1
Sem1	1.20727e-197	0.368807	0.667	0.446	2.34898e-193	mSMC1
Pi15	6.02813e-197	0.261208	0.523	0.316	1.17289e-192	mSMC1
Uqcrq	2.63802e-189	0.291949	0.904	0.771	5.1328e-185	mSMC1
Imp3	5.75969e-188	0.251235	0.638	0.419	1.12066e-183	mSMC1
Snhg18	3.87166e-186	0.252208	0.889	0.635	7.5331e-182	mSMC1
Hist1h2bc	2.9204e-185	0.323059	0.791	0.585	5.68223e-181	mSMC1
Ckap4	4.41431e-183	0.256831	0.622	0.408	8.58893e-179	mSMC1
Mrpl52	6.43481e-183	0.250582	0.869	0.695	1.25202e-178	mSMC1
Timp3	4.33399e-179	0.593634	0.901	0.742	8.43265e-175	mSMC1
Romo1	8.7502e-174	0.276105	0.881	0.735	1.70253e-169	mSMC1
Reep5	1.45012e-172	0.262369	0.927	0.807	2.82151e-168	mSMC1
Kdelr1	2.62019e-165	0.254918	0.771	0.572	5.0981e-161	mSMC1
Minos1	2.79338e-158	0.261826	0.911	0.786	5.43508e-154	mSMC1
Tagln2	7.59201e-158	0.307968	0.939	0.82	1.47718e-153	mSMC1
Pmepa1	5.91536e-157	0.273136	0.825	0.625	1.15095e-152	mSMC1
Tmem256	1.53907e-151	0.255587	0.901	0.757	2.99458e-147	mSMC1
Rrbp1	4.03976e-148	0.266007	0.883	0.732	7.86016e-144	mSMC1
Cpq	3.29985e-146	0.2503	0.817	0.625	6.42051e-142	mSMC1
Aldoa	6.91053e-145	0.270785	0.959	0.874	1.34458e-140	mSMC1
Tsc22d1	1.95266e-142	0.292134	0.803	0.595	3.7993e-138	mSMC1
Sod2	1.94846e-138	0.436004	0.672	0.493	3.79112e-134	mSMC1
Abi3bp	7.5525e-127	0.439771	0.533	0.385	1.46949e-122	mSMC1
Postn	1.46576e-124	0.294299	0.709	0.504	2.85194e-120	mSMC1
Pkm	6.06746e-124	0.250279	0.941	0.815	1.18054e-119	mSMC1
2210407C18Rik	3.84553e-107	0.548164	0.234	0.138	7.48225e-103	mSMC1
Igfbp2	4.6685e-97	0.753035	0.126	0.061	9.0835e-93	mSMC1
Cthrc1	5.53258e-96	0.343014	0.12	0.057	1.07647e-91	mSMC1
Gm12840	3.03893e-84	0.353081	0.353	0.248	5.91284e-80	mSMC1
Spp1	0	4.71381	0.983	0.319	0	mSMC2
Timp1	0	3.157	0.978	0.345	0	mSMC2
Lcn2	0	3.06543	0.784	0.143	0	mSMC2
Lum	0	2.98104	0.999	0.475	0	mSMC2
Prg4	0	2.88262	0.733	0.117	0	mSMC2
Fn1	0	2.73918	0.991	0.613	0	mSMC2
Saa3	0	2.68975	0.185	0.035	0	mSMC2
Mmp3	0	2.68528	0.491	0.151	0	mSMC2
1500015O10Rik	0	2.6473	0.821	0.201	0	mSMC2
Hp	0	2.40549	0.507	0.095	0	mSMC2
Clu	0	2.3566	0.994	0.713	0	mSMC2
Mgp	0	2.26619	1	0.941	0	mSMC2
Mmp13	0	2.25693	0.153	0.01	0	mSMC2
Vcam1	0	2.24679	0.915	0.332	0	mSMC2
Tnfrsf11b	0	2.14649	0.764	0.165	0	mSMC2
Ltbp2	0	1.80342	0.858	0.194	0	mSMC2
Anxa8	0	1.69807	0.752	0.069	0	mSMC2
Nupr1	0	1.62993	0.994	0.831	0	mSMC2
Dcn	0	1.54957	0.996	0.548	0	mSMC2
Nbl1	0	1.54798	0.956	0.489	0	mSMC2
Frzb	0	1.5451	0.909	0.274	0	mSMC2
Col1a1	0	1.53901	0.98	0.721	0	mSMC2
S100a4	0	1.48227	0.943	0.579	0	mSMC2
Serpine2	0	1.45393	0.976	0.651	0	mSMC2
1110008P14Rik	0	1.42677	0.889	0.409	0	mSMC2
Serpina3n	0	1.42659	0.631	0.186	0	mSMC2
Slurp1	0	1.42652	0.233	0.024	0	mSMC2
Comp	0	1.3263	0.459	0.157	0	mSMC2
Mmp2	0	1.32172	0.864	0.32	0	mSMC2
Col5a2	0	1.3166	0.896	0.433	0	mSMC2
Thbs1	0	1.30875	0.452	0.149	0	mSMC2
Rarres1	0	1.30623	0.718	0.12	0	mSMC2
Tnc	0	1.30319	0.679	0.135	0	mSMC2
Mxra8	0	1.29669	0.963	0.592	0	mSMC2
Ank	0	1.27913	0.772	0.23	0	mSMC2
Sncg	0	1.27599	0.776	0.267	0	mSMC2
Crlf1	0	1.26499	0.584	0.137	0	mSMC2
Scara3	0	1.22828	0.839	0.304	0	mSMC2
Sdc1	0	1.19876	0.769	0.176	0	mSMC2
Mt2	0	1.19219	0.909	0.656	0	mSMC2
Ibsp	0	1.17221	0.191	0.041	0	mSMC2
Col6a3	0	1.15117	0.782	0.366	0	mSMC2
Cst6	0	1.09193	0.404	0.038	0	mSMC2
Ppic	0	1.08289	0.877	0.434	0	mSMC2
Fxyd5	0	1.06955	0.959	0.473	0	mSMC2
Cst3	0	1.06305	1	0.985	0	mSMC2
Col3a1	0	1.06088	0.976	0.762	0	mSMC2
Fth1	0	1.04022	1	0.998	0	mSMC2
Sparc	0	1.02801	0.999	0.885	0	mSMC2
Lgals3	0	1.00401	0.948	0.396	0	mSMC2
Anxa1	0	0.984695	0.95	0.688	0	mSMC2
Acan	0	0.984492	0.456	0.082	0	mSMC2
Cox4i2	0	0.975216	0.592	0.145	0	mSMC2
Crispld1	0	0.963365	0.528	0.099	0	mSMC2
Ctsk	0	0.949837	0.589	0.213	0	mSMC2
Ldha	0	0.948235	0.972	0.751	0	mSMC2
Col8a1	0	0.93095	0.539	0.127	0	mSMC2
Tspan4	0	0.924979	0.885	0.465	0	mSMC2
Col1a2	0	0.922266	0.987	0.792	0	mSMC2
S100b	0	0.912352	0.478	0.088	0	mSMC2
Dap	0	0.902369	0.934	0.601	0	mSMC2
Gm15867	0	0.902162	0.534	0.076	0	mSMC2
Col6a1	0	0.900152	0.851	0.539	0	mSMC2
Slc29a1	0	0.899612	0.886	0.511	0	mSMC2
Crabp2	0	0.877533	0.266	0.019	0	mSMC2
Cthrc1	0	0.874914	0.276	0.051	0	mSMC2
Pdgfa	0	0.8734	0.844	0.445	0	mSMC2
Pdgfc	0	0.866757	0.616	0.128	0	mSMC2
Uqcc2	0	0.86089	0.927	0.608	0	mSMC2
Bgn	0	0.858267	0.999	0.873	0	mSMC2
Gm17455	0	0.848588	0.473	0.055	0	mSMC2
Fmod	0	0.847345	0.396	0.137	0	mSMC2
Mif	0	0.84454	0.923	0.655	0	mSMC2
Selenof	0	0.843741	0.745	0.407	0	mSMC2
Slc7a2	0	0.823954	0.558	0.106	0	mSMC2
Lmo4	0	0.814384	0.898	0.537	0	mSMC2
Epdr1	0	0.813595	0.791	0.335	0	mSMC2
Phlda3	0	0.808403	0.789	0.356	0	mSMC2
Tgfb1	0	0.80688	0.827	0.385	0	mSMC2
Capg	0	0.797377	0.878	0.407	0	mSMC2
Scn1b	0	0.796923	0.842	0.408	0	mSMC2
Smoc1	0	0.793248	0.832	0.38	0	mSMC2
Tm4sf1	0	0.791714	0.991	0.786	0	mSMC2
Ly6a	0	0.789278	0.797	0.31	0	mSMC2
Selenom	0	0.763244	0.748	0.364	0	mSMC2
Tmem176a	0	0.760008	0.863	0.325	0	mSMC2
Selenos	0	0.74896	0.669	0.283	0	mSMC2
Mmp14	0	0.744059	0.605	0.208	0	mSMC2
Nrn1	0	0.741421	0.333	0.039	0	mSMC2
Emp3	0	0.740323	0.983	0.841	0	mSMC2
Lrp1	0	0.724207	0.946	0.601	0	mSMC2
Ddit4l	0	0.723066	0.345	0.053	0	mSMC2
Srpx2	0	0.72091	0.509	0.125	0	mSMC2
Cx3cl1	0	0.709705	0.522	0.116	0	mSMC2
Enpp2	0	0.706194	0.457	0.118	0	mSMC2
Lxn	0	0.705478	0.735	0.34	0	mSMC2
Cd63	0	0.701869	0.998	0.907	0	mSMC2
Cebpd	0	0.698948	0.556	0.229	0	mSMC2
Runx1	0	0.698564	0.525	0.138	0	mSMC2
Cp	0	0.696613	0.605	0.224	0	mSMC2
Wisp2	0	0.689515	0.678	0.388	0	mSMC2
Sox9	0	0.677115	0.51	0.134	0	mSMC2
Npc2	0	0.666488	0.969	0.729	0	mSMC2
Chpf	0	0.658911	0.778	0.345	0	mSMC2
Cavin3	0	0.656253	0.714	0.31	0	mSMC2
Tmem176b	0	0.653688	0.911	0.422	0	mSMC2
Fzd9	0	0.650061	0.309	0.039	0	mSMC2
Vamp5	0	0.649024	0.597	0.229	0	mSMC2
Nme1	0	0.647475	0.88	0.535	0	mSMC2
Fkbp10	0	0.638552	0.735	0.33	0	mSMC2
Slco2a1	0	0.635926	0.432	0.079	0	mSMC2
Dkk3	0	0.631345	0.826	0.493	0	mSMC2
Ttc9	0	0.629853	0.375	0.043	0	mSMC2
S100a10	0	0.627375	0.929	0.697	0	mSMC2
Angptl2	0	0.627138	0.596	0.253	0	mSMC2
Pcolce	0	0.61974	0.919	0.424	0	mSMC2
Cxcl14	0	0.616404	0.187	0.029	0	mSMC2
B3gnt9	0	0.610518	0.587	0.172	0	mSMC2
Rex1bd	0	0.599136	0.667	0.307	0	mSMC2
Oaf	0	0.587584	0.657	0.224	0	mSMC2
H13	0	0.585534	0.827	0.493	0	mSMC2
Vkorc1	0	0.584144	0.93	0.628	0	mSMC2
Tmem167	0	0.581135	0.862	0.52	0	mSMC2
Ifitm2	0	0.576707	0.994	0.922	0	mSMC2
Hexa	0	0.576481	0.945	0.635	0	mSMC2
Col5a1	0	0.573989	0.637	0.29	0	mSMC2
Ninj1	0	0.566632	0.85	0.512	0	mSMC2
Timp2	0	0.562613	0.989	0.843	0	mSMC2
Loxl3	0	0.55869	0.474	0.175	0	mSMC2
Pkm	0	0.556196	0.975	0.818	0	mSMC2
Cnpy2	0	0.554	0.901	0.588	0	mSMC2
Col12a1	0	0.546911	0.334	0.066	0	mSMC2
Selenok	0	0.546434	0.744	0.422	0	mSMC2
Cgref1	0	0.545682	0.458	0.103	0	mSMC2
2010111I01Rik	0	0.541517	0.834	0.506	0	mSMC2
Npdc1	0	0.535395	0.923	0.606	0	mSMC2
Pkd1	0	0.531578	0.686	0.331	0	mSMC2
P3h4	0	0.530658	0.733	0.356	0	mSMC2
Ass1	0	0.528926	0.428	0.112	0	mSMC2
Fkbp11	0	0.523927	0.458	0.118	0	mSMC2
Sulf1	0	0.52379	0.69	0.33	0	mSMC2
Gja1	0	0.522713	0.642	0.294	0	mSMC2
Sdc3	0	0.521506	0.567	0.192	0	mSMC2
Pth1r	0	0.519002	0.424	0.115	0	mSMC2
Cdkn2a	0	0.517643	0.216	0.024	0	mSMC2
Rrbp1	0	0.516932	0.943	0.734	0	mSMC2
Lman1	0	0.514159	0.692	0.319	0	mSMC2
Ahnak2	0	0.51039	0.763	0.437	0	mSMC2
Ngf	0	0.509237	0.274	0.076	0	mSMC2
Serpinh1	0	0.506449	0.983	0.807	0	mSMC2
Cd82	0	0.505312	0.578	0.185	0	mSMC2
Ppp3ca	0	0.504881	0.665	0.319	0	mSMC2
Vmp1	0	0.504093	0.637	0.299	0	mSMC2
Tmem208	0	0.502935	0.74	0.387	0	mSMC2
Ggct	0	0.502811	0.358	0.073	0	mSMC2
Enpp1	0	0.501995	0.362	0.096	0	mSMC2
Aig1	0	0.499277	0.654	0.306	0	mSMC2
Emilin1	0	0.499146	0.757	0.414	0	mSMC2
Ppa1	0	0.497316	0.532	0.207	0	mSMC2
Tspan3	0	0.494937	0.899	0.618	0	mSMC2
Bok	0	0.493241	0.48	0.139	0	mSMC2
C3	0	0.48983	0.753	0.256	0	mSMC2
Ak1	0	0.488176	0.631	0.272	0	mSMC2
Gdf10	0	0.487237	0.422	0.164	0	mSMC2
Sfrp4	0	0.486176	0.527	0.15	0	mSMC2
Sec61b	0	0.482012	0.948	0.787	0	mSMC2
Prdx5	0	0.477721	0.923	0.716	0	mSMC2
Rtl8b	0	0.472709	0.431	0.125	0	mSMC2
Shisa4	0	0.466817	0.714	0.352	0	mSMC2
Fkbp7	0	0.464756	0.848	0.506	0	mSMC2
Hand2	0	0.462744	0.472	0.171	0	mSMC2
Pde1a	0	0.460856	0.491	0.164	0	mSMC2
Aqp1	0	0.453597	0.787	0.411	0	mSMC2
Gpatch11	0	0.453419	0.447	0.152	0	mSMC2
Kcnn4	0	0.45121	0.32	0.059	0	mSMC2
Fat1	0	0.4442	0.645	0.321	0	mSMC2
Ppp1r14b	0	0.443661	0.685	0.32	0	mSMC2
Htra4	0	0.442353	0.267	0.047	0	mSMC2
Tceal9	0	0.434983	0.669	0.327	0	mSMC2
Fap	0	0.425152	0.239	0.053	0	mSMC2
Crtap	0	0.423006	0.718	0.376	0	mSMC2
Cdkn2c	0	0.42119	0.434	0.126	0	mSMC2
Fam20c	0	0.419423	0.42	0.153	0	mSMC2
Scarf2	0	0.419091	0.582	0.264	0	mSMC2
Rin2	0	0.418388	0.549	0.242	0	mSMC2
Ppib	0	0.408927	0.973	0.839	0	mSMC2
Paics	0	0.408205	0.625	0.308	0	mSMC2
Naxd	0	0.408147	0.47	0.165	0	mSMC2
AA467197	0	0.406424	0.351	0.066	0	mSMC2
Jam2	0	0.404934	0.42	0.105	0	mSMC2
Sertad4	0	0.403381	0.287	0.05	0	mSMC2
Pla1a	0	0.401982	0.258	0.034	0	mSMC2
Mcrip1	0	0.401184	0.565	0.253	0	mSMC2
Pqlc3	0	0.396486	0.474	0.171	0	mSMC2
Ly6c1	0	0.3913	0.62	0.175	0	mSMC2
Arpc1b	0	0.390656	0.986	0.891	0	mSMC2
Grin2a	0	0.389437	0.228	0.016	0	mSMC2
Praf2	0	0.388008	0.632	0.298	0	mSMC2
Scx	0	0.383603	0.33	0.108	0	mSMC2
Trir	0	0.380143	0.6	0.281	0	mSMC2
Gpc1	0	0.379246	0.296	0.056	0	mSMC2
Snai1	0	0.379115	0.277	0.068	0	mSMC2
Wisp1	0	0.378523	0.28	0.061	0	mSMC2
Naxe	0	0.374989	0.52	0.219	0	mSMC2
Nnmt	0	0.373906	0.532	0.227	0	mSMC2
Mesd	0	0.373044	0.432	0.155	0	mSMC2
F5	0	0.373003	0.186	0.012	0	mSMC2
Metrnl	0	0.37101	0.686	0.284	0	mSMC2
Col27a1	0	0.366171	0.298	0.086	0	mSMC2
Serf1	0	0.363512	0.52	0.205	0	mSMC2
Smim3	0	0.36167	0.457	0.183	0	mSMC2
Rapgef4	0	0.35854	0.216	0.028	0	mSMC2
Tmed1	0	0.355479	0.621	0.292	0	mSMC2
Bdh2	0	0.35291	0.311	0.076	0	mSMC2
Gpm6b	0	0.35198	0.293	0.096	0	mSMC2
Mcub	0	0.35149	0.366	0.096	0	mSMC2
Tubb3	0	0.34231	0.236	0.051	0	mSMC2
Trps1	0	0.339825	0.465	0.183	0	mSMC2
Naglu	0	0.337871	0.459	0.19	0	mSMC2
Slc39a13	0	0.336662	0.416	0.147	0	mSMC2
Lrg1	0	0.334073	0.336	0.093	0	mSMC2
Ndufaf8	0	0.334063	0.527	0.232	0	mSMC2
Cilp2	0	0.332838	0.164	0.03	0	mSMC2
Nos2	0	0.332434	0.112	0.008	0	mSMC2
Gda	0	0.331904	0.413	0.132	0	mSMC2
Tmem140	0	0.331128	0.456	0.187	0	mSMC2
Fgf7	0	0.325929	0.232	0.054	0	mSMC2
Lnx1	0	0.323823	0.335	0.103	0	mSMC2
Pkd2	0	0.323695	0.536	0.232	0	mSMC2
Cd109	0	0.321734	0.353	0.115	0	mSMC2
Selp	0	0.318887	0.181	0.034	0	mSMC2
Itga10	0	0.309482	0.237	0.042	0	mSMC2
Emp1	0	0.309352	0.694	0.334	0	mSMC2
Slc1a4	0	0.307696	0.282	0.063	0	mSMC2
Gm34030	0	0.306696	0.196	0.026	0	mSMC2
Steap3	0	0.30124	0.408	0.149	0	mSMC2
Uxs1	0	0.297496	0.387	0.146	0	mSMC2
Slc35e4	0	0.293637	0.404	0.157	0	mSMC2
Lefty1	0	0.293167	0.344	0.102	0	mSMC2
Prnp	0	0.292985	0.633	0.309	0	mSMC2
Pld3	0	0.29128	0.674	0.329	0	mSMC2
Hgf	0	0.283193	0.202	0.022	0	mSMC2
Lbhd2	0	0.280262	0.122	0.014	0	mSMC2
Il13ra1	0	0.278106	0.388	0.14	0	mSMC2
Nt5e	0	0.276026	0.17	0.027	0	mSMC2
Rab31	0	0.275407	0.359	0.119	0	mSMC2
Slc16a2	0	0.272145	0.351	0.117	0	mSMC2
Ssc5d	0	0.271387	0.234	0.047	0	mSMC2
Htatip2	0	0.26999	0.381	0.138	0	mSMC2
Matn2	0	0.269693	0.459	0.163	0	mSMC2
Serpina3m	0	0.267276	0.116	0.013	0	mSMC2
Dclk1	0	0.264362	0.309	0.105	0	mSMC2
Gypc	0	0.263931	0.351	0.123	0	mSMC2
Mindy2	0	0.262661	0.279	0.083	0	mSMC2
Ptrh1	0	0.261657	0.263	0.065	0	mSMC2
Cda	0	0.260826	0.199	0.027	0	mSMC2
Sdk2	0	0.255536	0.176	0.027	0	mSMC2
Tnn	0	0.254705	0.107	0.007	0	mSMC2
Fam19a5	0	0.254144	0.213	0.057	0	mSMC2
Tm2d2	1.18057e-307	0.423484	0.841	0.52	2.29704e-303	mSMC2
Col6a2	1.26927e-307	0.741517	0.812	0.524	2.46962e-303	mSMC2
Washc3	4.33631e-307	0.258453	0.367	0.138	8.43716e-303	mSMC2
Gas1	1.50547e-305	0.655638	0.587	0.295	2.9292e-301	mSMC2
Mt1	5.23195e-304	0.917793	0.986	0.873	1.01798e-299	mSMC2
P4hb	2.0633e-302	0.484005	0.862	0.581	4.01456e-298	mSMC2
Sra1	5.1266e-301	0.392561	0.763	0.436	9.97483e-297	mSMC2
Znhit6	1.86853e-299	0.346993	0.305	0.109	3.6356e-295	mSMC2
Uap1l1	3.09637e-295	0.271737	0.473	0.203	6.02461e-291	mSMC2
Rcn1	4.96968e-295	0.342938	0.698	0.361	9.66951e-291	mSMC2
Col16a1	5.97482e-293	0.262458	0.302	0.105	1.16252e-288	mSMC2
Prelp	8.20476e-292	0.663456	0.829	0.57	1.5964e-287	mSMC2
Aga	2.40711e-290	0.347664	0.612	0.304	4.68351e-286	mSMC2
Cdo1	1.39765e-289	0.554974	0.661	0.353	2.71941e-285	mSMC2
Kdelr2	1.66446e-288	0.47651	0.818	0.506	3.23855e-284	mSMC2
Gpx7	2.97306e-288	0.331016	0.624	0.309	5.78469e-284	mSMC2
Lbp	3.30378e-286	0.536735	0.267	0.091	6.42816e-282	mSMC2
P4ha1	4.26424e-282	0.32803	0.555	0.261	8.29693e-278	mSMC2
Ostc	6.22171e-282	0.43782	0.845	0.564	1.21056e-277	mSMC2
Smim27	7.04446e-281	0.286356	0.497	0.222	1.37064e-276	mSMC2
Rplp0	9.40577e-281	0.32628	0.997	0.964	1.83008e-276	mSMC2
Alcam	8.25278e-278	0.503583	0.522	0.263	1.60574e-273	mSMC2
Snx9	4.10161e-277	0.269362	0.443	0.19	7.98049e-273	mSMC2
Eloc	8.36009e-277	0.34884	0.59	0.288	1.62662e-272	mSMC2
Rtraf	2.07633e-275	0.392713	0.662	0.34	4.03991e-271	mSMC2
Anxa2	1.95637e-274	0.546036	0.953	0.801	3.8065e-270	mSMC2
Kdelr3	6.1147e-274	0.327413	0.627	0.318	1.18974e-269	mSMC2
Tmed3	5.2887e-273	0.382157	0.921	0.681	1.02902e-268	mSMC2
Dad1	1.16151e-272	0.393016	0.973	0.833	2.25994e-268	mSMC2
Tspo	1.64715e-272	0.485947	0.978	0.876	3.20486e-268	mSMC2
Rack1	3.48771e-272	0.480952	0.738	0.417	6.78605e-268	mSMC2
Smim26	4.04668e-271	0.251484	0.376	0.151	7.87362e-267	mSMC2
Copz2	1.26158e-269	0.409016	0.856	0.563	2.45466e-265	mSMC2
Raph1	2.59666e-268	0.291567	0.457	0.201	5.05232e-264	mSMC2
Ssr2	4.80715e-268	0.423962	0.846	0.561	9.35327e-264	mSMC2
Ssr4	7.53798e-266	0.385616	0.943	0.748	1.46666e-261	mSMC2
Cd44	1.01289e-263	0.277053	0.515	0.242	1.97077e-259	mSMC2
Vps28	2.42227e-262	0.304576	0.595	0.292	4.713e-258	mSMC2
Ltbp3	4.69845e-262	0.387143	0.742	0.415	9.14177e-258	mSMC2
Cops9	2.39118e-261	0.427932	0.715	0.387	4.65251e-257	mSMC2
Atp2b1	9.88842e-261	0.307516	0.692	0.374	1.92399e-256	mSMC2
Ptpa	3.288e-260	0.253688	0.365	0.147	6.39747e-256	mSMC2
Arf5	4.6143e-260	0.361358	0.936	0.696	8.97804e-256	mSMC2
Crlf2	7.37766e-260	0.281509	0.629	0.319	1.43547e-255	mSMC2
S100a1	2.3232e-258	0.420551	0.877	0.603	4.52025e-254	mSMC2
Pamr1	3.71218e-258	0.303301	0.42	0.184	7.22278e-254	mSMC2
H2afj	8.16578e-257	0.416978	0.857	0.589	1.58882e-252	mSMC2
Yif1a	1.25006e-255	0.327408	0.676	0.368	2.43224e-251	mSMC2
Kazald1	1.92267e-255	0.316851	0.611	0.316	3.74095e-251	mSMC2
Avpi1	7.22248e-255	0.303434	0.552	0.273	1.40528e-250	mSMC2
Elob	1.66961e-254	0.525291	0.755	0.443	3.24856e-250	mSMC2
Plbd2	1.78692e-252	0.345011	0.639	0.341	3.47681e-248	mSMC2
Snhg9	3.12076e-249	0.252235	0.347	0.14	6.07205e-245	mSMC2
Plod2	9.95097e-249	0.301447	0.552	0.271	1.93616e-244	mSMC2
Fads3	1.60843e-247	0.292058	0.49	0.232	3.12951e-243	mSMC2
Fam180a	1.85043e-247	0.26877	0.145	0.036	3.60039e-243	mSMC2
Sod3	1.47048e-244	0.555035	0.956	0.75	2.86111e-240	mSMC2
Icam1	1.85638e-244	0.254368	0.468	0.212	3.61196e-240	mSMC2
Fzd1	4.11019e-244	0.358927	0.484	0.233	7.9972e-240	mSMC2
Eno1	4.61181e-244	0.454861	0.798	0.522	8.9732e-240	mSMC2
Krtcap2	1.24123e-243	0.358449	0.94	0.744	2.41506e-239	mSMC2
Gabarap	5.38171e-242	0.32749	0.982	0.911	1.04712e-237	mSMC2
Tcf4	4.13671e-241	0.283478	0.73	0.407	8.04879e-237	mSMC2
Slc39a14	1.17628e-240	0.253192	0.277	0.104	2.28869e-236	mSMC2
Sdf2	1.17816e-237	0.341175	0.714	0.416	2.29235e-233	mSMC2
Creb3l1	4.23363e-237	0.327285	0.441	0.205	8.23737e-233	mSMC2
Nhp2	3.09178e-236	0.303134	0.619	0.33	6.01567e-232	mSMC2
Wwp2	1.17852e-235	0.445848	0.69	0.391	2.29304e-231	mSMC2
Grina	1.69997e-235	0.272703	0.677	0.376	3.30764e-231	mSMC2
Srm	2.88539e-233	0.286432	0.575	0.296	5.61409e-229	mSMC2
Sem1	9.93726e-232	0.477383	0.759	0.449	1.93349e-227	mSMC2
Tmem258	1.3274e-231	0.396457	0.912	0.694	2.58273e-227	mSMC2
Galk1	1.80464e-230	0.255478	0.485	0.231	3.51128e-226	mSMC2
Arl2	6.00018e-230	0.318915	0.657	0.363	1.16745e-225	mSMC2
Rplp1	2.88218e-228	0.317959	0.998	0.97	5.60786e-224	mSMC2
Surf4	2.42064e-227	0.298453	0.672	0.374	4.70983e-223	mSMC2
Ifitm3	1.11695e-225	0.260041	0.987	0.833	2.17324e-221	mSMC2
Emp2	4.22033e-225	0.320577	0.713	0.409	8.2115e-221	mSMC2
Smim7	3.12151e-224	0.3067	0.753	0.448	6.07353e-220	mSMC2
Antxr1	1.15642e-221	0.274902	0.476	0.231	2.25005e-217	mSMC2
Prelid1	7.89946e-221	0.362553	0.853	0.583	1.537e-216	mSMC2
Cd9	1.60865e-220	0.523922	0.995	0.888	3.12995e-216	mSMC2
Cd47	1.33523e-219	0.321255	0.899	0.628	2.59796e-215	mSMC2
Bad	6.45019e-219	0.286814	0.644	0.356	1.25501e-214	mSMC2
P3h3	3.87128e-218	0.333248	0.784	0.47	7.53234e-214	mSMC2
Spcs1	6.78646e-216	0.35238	0.932	0.741	1.32044e-211	mSMC2
Ano1	1.41248e-215	0.268954	0.32	0.134	2.74826e-211	mSMC2
Gpx8	2.33145e-213	0.313351	0.821	0.518	4.5363e-209	mSMC2
Card19	4.08411e-213	0.317814	0.806	0.521	7.94646e-209	mSMC2
Shisa5	1.19183e-209	0.259219	0.871	0.589	2.31894e-205	mSMC2
Aebp1	6.86454e-208	0.432856	0.972	0.758	1.33563e-203	mSMC2
Cops7a	9.34486e-207	0.253154	0.597	0.317	1.81823e-202	mSMC2
Snhg6	9.4995e-207	0.253232	0.497	0.25	1.84832e-202	mSMC2
Yif1b	1.66084e-205	0.289729	0.689	0.401	3.23149e-201	mSMC2
Dbp	3.39631e-204	0.32208	0.654	0.372	6.6082e-200	mSMC2
Chil1	7.15968e-203	1.46574	0.15	0.045	1.39306e-198	mSMC2
Mrpl52	2.57387e-202	0.348045	0.914	0.698	5.00798e-198	mSMC2
Tnfrsf1a	6.30224e-202	0.271668	0.746	0.446	1.22623e-197	mSMC2
Reep5	1.00542e-201	0.354732	0.96	0.81	1.95624e-197	mSMC2
Mydgf	1.81486e-198	0.294205	0.747	0.454	3.53117e-194	mSMC2
Arl6ip5	2.98108e-198	0.369889	0.918	0.713	5.80028e-194	mSMC2
Tsc22d1	2.77404e-197	0.501907	0.867	0.599	5.39745e-193	mSMC2
Ecm1	6.47543e-195	0.658383	0.92	0.724	1.25992e-190	mSMC2
Hist1h2bc	2.01578e-194	0.396511	0.842	0.589	3.9221e-190	mSMC2
Bsg	3.31512e-194	0.277731	0.977	0.868	6.45023e-190	mSMC2
Anxa4	2.63123e-193	0.304417	0.662	0.383	5.11958e-189	mSMC2
Adamtsl5	2.45011e-191	0.280346	0.535	0.286	4.76719e-187	mSMC2
Pgls	4.19626e-191	0.323598	0.819	0.548	8.16466e-187	mSMC2
Sec61a1	9.53637e-191	0.252115	0.579	0.315	1.85549e-186	mSMC2
Kmt2e	8.45573e-188	0.336594	0.716	0.443	1.64523e-183	mSMC2
Hif1a	1.21246e-187	0.276988	0.592	0.331	2.35909e-183	mSMC2
Sulf2	3.20052e-183	0.324673	0.584	0.335	6.22724e-179	mSMC2
Tex264	9.49595e-183	0.252297	0.661	0.38	1.84763e-178	mSMC2
Ufc1	1.52814e-180	0.270726	0.75	0.466	2.9733e-176	mSMC2
Mrpl57	2.54384e-180	0.266702	0.666	0.388	4.94954e-176	mSMC2
0610012G03Rik	1.33255e-179	0.251444	0.688	0.407	2.59275e-175	mSMC2
Igfbp7	1.40958e-178	0.415347	1	0.889	2.74262e-174	mSMC2
Ephx1	1.70883e-177	0.264236	0.505	0.27	3.32487e-173	mSMC2
Tpi1	2.16865e-177	0.406169	0.862	0.627	4.21954e-173	mSMC2
Imp3	2.13591e-176	0.254901	0.707	0.423	4.15584e-172	mSMC2
Kdelr1	1.38398e-175	0.31747	0.828	0.576	2.69281e-171	mSMC2
Rpl12	4.16272e-173	0.269166	0.98	0.884	8.0994e-169	mSMC2
Ergic3	4.42358e-172	0.263191	0.889	0.649	8.60696e-168	mSMC2
2410015M20Rik	4.17373e-169	0.301281	0.866	0.617	8.12083e-165	mSMC2
Ckap4	2.14275e-168	0.280964	0.687	0.412	4.16915e-164	mSMC2
Sec11c	5.77531e-165	0.267564	0.736	0.463	1.1237e-160	mSMC2
Tmed9	7.81471e-164	0.307368	0.933	0.742	1.52051e-159	mSMC2
Cspg4	6.90982e-163	0.263519	0.524	0.287	1.34444e-158	mSMC2
Sdc2	3.17079e-160	0.300253	0.741	0.469	6.16941e-156	mSMC2
Pdap1	1.30477e-159	0.294301	0.782	0.519	2.5387e-155	mSMC2
Pigp	2.25358e-158	0.267008	0.748	0.477	4.38478e-154	mSMC2
Romo1	5.53942e-158	0.307624	0.925	0.738	1.0778e-153	mSMC2
Wls	1.72005e-153	0.280387	0.759	0.494	3.3467e-149	mSMC2
Ift20	3.51594e-148	0.280058	0.837	0.587	6.84096e-144	mSMC2
Ptgs2	3.51458e-147	0.262556	0.27	0.123	6.83832e-143	mSMC2
Dbi	4.35417e-145	0.263416	0.955	0.817	8.47191e-141	mSMC2
Inhba	8.91884e-145	0.480074	0.442	0.246	1.73534e-140	mSMC2
Islr	5.00449e-143	0.325883	0.733	0.488	9.73724e-139	mSMC2
Sdc4	4.93448e-140	0.504498	0.758	0.527	9.60102e-136	mSMC2
Selenow	5.87957e-138	0.261103	0.76	0.453	1.14399e-133	mSMC2
Bax	9.16347e-138	0.255209	0.786	0.532	1.78294e-133	mSMC2
1110008F13Rik	2.74606e-137	0.252738	0.805	0.548	5.34302e-133	mSMC2
Cdc42ep3	8.33989e-134	0.347159	0.727	0.484	1.62269e-129	mSMC2
Htra1	3.56822e-132	0.278789	0.939	0.7	6.94268e-128	mSMC2
Itm2c	7.4851e-132	0.251693	0.917	0.704	1.45638e-127	mSMC2
Fam162a	1.07796e-127	0.30735	0.779	0.532	2.09738e-123	mSMC2
Ost4	1.04325e-125	0.26109	0.95	0.827	2.02985e-121	mSMC2
Pgk1	8.82714e-125	0.278715	0.334	0.179	1.7175e-120	mSMC2
Rps27l	4.09788e-120	0.268317	0.954	0.827	7.97324e-116	mSMC2
Minos1	3.93107e-114	0.253367	0.946	0.789	7.64868e-110	mSMC2
Gapdh	2.99884e-112	0.275825	0.98	0.886	5.83485e-108	mSMC2
Penk	8.0541e-109	1.05914	0.169	0.074	1.56709e-104	mSMC2
Higd1a	7.98312e-101	0.282094	0.898	0.678	1.55328e-96	mSMC2
Timp3	2.75635e-98	0.636108	0.884	0.748	5.36304e-94	mSMC2
Edf1	3.34886e-97	0.264884	0.944	0.816	6.51588e-93	mSMC2
Ndufa4l2	1.95261e-95	0.423135	0.205	0.1	3.7992e-91	mSMC2
C1qtnf7	2.19457e-81	0.3112	0.254	0.141	4.26997e-77	mSMC2
Sod2	6.04175e-67	0.309761	0.681	0.498	1.17554e-62	mSMC2
Abi3bp	2.29244e-62	0.306442	0.541	0.39	4.4604e-58	mSMC2
Col2a1	0	5.38422	0.571	0.046	0	mSMC3
Ibsp	0	5.02037	0.419	0.033	0	mSMC3
Chad	0	4.76187	0.614	0.031	0	mSMC3
Cytl1	0	4.39232	0.869	0.198	0	mSMC3
1500015O10Rik	0	4.312	0.973	0.202	0	mSMC3
Comp	0	4.04493	0.744	0.15	0	mSMC3
Chil1	0	3.91499	0.38	0.037	0	mSMC3
Fmod	0	2.90466	0.79	0.124	0	mSMC3
3110079O15Rik	0	2.73168	0.236	0.026	0	mSMC3
Spp1	0	2.59009	0.871	0.331	0	mSMC3
Sparc	0	2.51147	0.997	0.886	0	mSMC3
Cst3	0	2.48066	1	0.985	0	mSMC3
Acan	0	2.37779	0.652	0.079	0	mSMC3
Wif1	0	2.31505	0.595	0.199	0	mSMC3
Lcn2	0	2.29986	0.573	0.158	0	mSMC3
Tnfrsf11b	0	2.27691	0.735	0.173	0	mSMC3
Prg4	0	2.26592	0.697	0.125	0	mSMC3
Frzb	0	2.26464	0.926	0.28	0	mSMC3
Mia	0	2.26053	0.422	0.108	0	mSMC3
Angptl7	0	2.20748	0.207	0.04	0	mSMC3
Hp	0	2.20093	0.38	0.104	0	mSMC3
Penk	0	2.04585	0.31	0.069	0	mSMC3
Fn1	0	2.03551	0.879	0.622	0	mSMC3
Col1a1	0	1.90883	0.913	0.726	0	mSMC3
Prelp	0	1.84953	0.926	0.569	0	mSMC3
Col11a2	0	1.83825	0.503	0.012	0	mSMC3
Cox4i2	0	1.83396	0.686	0.146	0	mSMC3
Dcn	0	1.83272	0.997	0.553	0	mSMC3
Clu	0	1.82688	0.978	0.717	0	mSMC3
Lum	0	1.79842	0.992	0.481	0	mSMC3
Rarres1	0	1.73039	0.642	0.13	0	mSMC3
Pth1r	0	1.72812	0.552	0.113	0	mSMC3
Omd	0	1.71375	0.419	0.106	0	mSMC3
Col9a3	0	1.65551	0.397	0.009	0	mSMC3
Fibin	0	1.64109	0.693	0.314	0	mSMC3
Crispld1	0	1.62354	0.663	0.098	0	mSMC3
Col1a2	0	1.61128	0.987	0.794	0	mSMC3
Sox9	0	1.59315	0.705	0.13	0	mSMC3
Fzd9	0	1.57095	0.593	0.031	0	mSMC3
Col27a1	0	1.56622	0.557	0.078	0	mSMC3
Col11a1	0	1.51597	0.287	0.004	0	mSMC3
Bpifb1	0	1.50452	0.216	0.007	0	mSMC3
S100b	0	1.4882	0.633	0.087	0	mSMC3
Thbs1	0	1.46716	0.507	0.15	0	mSMC3
Pcolce2	0	1.46024	0.758	0.342	0	mSMC3
Cilp2	0	1.4386	0.411	0.022	0	mSMC3
Fxyd6	0	1.42643	0.501	0.154	0	mSMC3
Ccdc80	0	1.39157	0.913	0.565	0	mSMC3
Scrg1	0	1.39045	0.316	0.004	0	mSMC3
Hapln1	0	1.37485	0.377	0.017	0	mSMC3
Col5a2	0	1.36474	0.867	0.439	0	mSMC3
Sdc4	0	1.31649	0.834	0.526	0	mSMC3
Ucma	0	1.30733	0.242	0.006	0	mSMC3
Alpl	0	1.29926	0.169	0.033	0	mSMC3
Scara3	0	1.25968	0.809	0.311	0	mSMC3
Timp3	0	1.24084	0.949	0.747	0	mSMC3
Gdf10	0	1.22441	0.584	0.161	0	mSMC3
Col6a1	0	1.22227	0.866	0.542	0	mSMC3
Anxa8	0	1.2138	0.533	0.085	0	mSMC3
Timp1	0	1.20624	0.847	0.357	0	mSMC3
Serpine2	0	1.16119	0.862	0.659	0	mSMC3
Col8a1	0	1.15532	0.49	0.133	0	mSMC3
Mmp2	0	1.15063	0.851	0.326	0	mSMC3
Ppic	0	1.14081	0.818	0.441	0	mSMC3
Lmo4	0	1.11958	0.905	0.541	0	mSMC3
Mgp	0	1.11667	0.999	0.942	0	mSMC3
Col9a1	0	1.1148	0.277	0.006	0	mSMC3
Enpp2	0	1.10382	0.462	0.122	0	mSMC3
Col6a2	0	1.08761	0.84	0.526	0	mSMC3
Ank	0	1.07828	0.66	0.241	0	mSMC3
Srpx2	0	1.07018	0.605	0.125	0	mSMC3
Ltbp2	0	1.03408	0.615	0.211	0	mSMC3
Cst6	0	1.03359	0.3	0.046	0	mSMC3
Col9a2	0	0.991571	0.203	0.003	0	mSMC3
Fam180a	0	0.952747	0.303	0.032	0	mSMC3
Lbhd2	0	0.945367	0.25	0.01	0	mSMC3
Serpina3n	0	0.943332	0.543	0.195	0	mSMC3
Fxyd5	0	0.9427	0.9	0.481	0	mSMC3
Ivns1abp	0	0.925966	0.547	0.132	0	mSMC3
Slc29a1	0	0.917231	0.859	0.517	0	mSMC3
Mxra8	0	0.899276	0.92	0.598	0	mSMC3
Cthrc1	0	0.881085	0.289	0.053	0	mSMC3
Dap	0	0.872485	0.912	0.606	0	mSMC3
Dhx58os	0	0.870781	0.286	0.024	0	mSMC3
Raph1	0	0.868682	0.625	0.198	0	mSMC3
Bhlhe40	0	0.867298	0.661	0.277	0	mSMC3
Ppa1	0	0.848876	0.52	0.212	0	mSMC3
Trps1	0	0.837485	0.628	0.18	0	mSMC3
Pdzrn4	0	0.829931	0.37	0.036	0	mSMC3
Bgn	0	0.80582	0.999	0.874	0	mSMC3
Fap	0	0.80455	0.364	0.05	0	mSMC3
Tspan3	0	0.79931	0.915	0.621	0	mSMC3
Tgfb1	0	0.78457	0.764	0.392	0	mSMC3
Cdc42ep3	0	0.778798	0.812	0.484	0	mSMC3
Pdgfrl	0	0.762122	0.651	0.185	0	mSMC3
Trpv4	0	0.740704	0.375	0.027	0	mSMC3
Tsc22d3	0	0.735583	0.667	0.311	0	mSMC3
Sdc3	0	0.734253	0.619	0.194	0	mSMC3
Znhit6	0	0.726961	0.431	0.106	0	mSMC3
Eps8l2	0	0.726905	0.374	0.038	0	mSMC3
Vkorc1	0	0.722506	0.908	0.632	0	mSMC3
Xylt1	0	0.716183	0.386	0.051	0	mSMC3
Gpm6b	0	0.712965	0.356	0.096	0	mSMC3
Serpinh1	0	0.699646	0.973	0.809	0	mSMC3
Tnc	0	0.686726	0.399	0.152	0	mSMC3
Fam19a5	0	0.682	0.402	0.052	0	mSMC3
Cgref1	0	0.680384	0.441	0.108	0	mSMC3
Sdk2	0	0.667431	0.381	0.021	0	mSMC3
Ppp1r1b	0	0.664691	0.288	0.057	0	mSMC3
Col12a1	0	0.662977	0.333	0.069	0	mSMC3
Gm15867	0	0.660829	0.407	0.086	0	mSMC3
Runx1	0	0.657492	0.496	0.144	0	mSMC3
Smim3	0	0.647769	0.506	0.185	0	mSMC3
Enpp1	0	0.641462	0.449	0.096	0	mSMC3
Col16a1	0	0.63539	0.421	0.103	0	mSMC3
Fgfr1	0	0.625303	0.786	0.46	0	mSMC3
Stk32b	0	0.624035	0.346	0.034	0	mSMC3
Emilin1	0	0.622279	0.75	0.418	0	mSMC3
Gm17455	0	0.618469	0.352	0.065	0	mSMC3
Crtap	0	0.617872	0.734	0.379	0	mSMC3
Plod2	0	0.616397	0.611	0.272	0	mSMC3
Bmp2	0	0.610097	0.25	0.069	0	mSMC3
Emp1	0	0.604996	0.738	0.336	0	mSMC3
Itga10	0	0.601109	0.371	0.039	0	mSMC3
Loxl3	0	0.592803	0.45	0.179	0	mSMC3
Nt5e	0	0.589132	0.261	0.025	0	mSMC3
Nrn1	0	0.588794	0.322	0.043	0	mSMC3
B3gnt9	0	0.586961	0.554	0.178	0	mSMC3
Golph3	0	0.585611	0.613	0.293	0	mSMC3
Fgfrl1	0	0.567	0.448	0.131	0	mSMC3
Pdgfc	0	0.561776	0.453	0.14	0	mSMC3
Papss2	0	0.542082	0.354	0.087	0	mSMC3
Creb3l1	0	0.538171	0.504	0.206	0	mSMC3
Scin	0	0.521277	0.3	0.018	0	mSMC3
Slc7a2	0	0.514498	0.396	0.117	0	mSMC3
Ddit4l	0	0.512285	0.249	0.06	0	mSMC3
Col8a2	0	0.509184	0.177	0.012	0	mSMC3
Ddah1	0	0.497032	0.294	0.026	0	mSMC3
Cyp26a1	0	0.491299	0.105	0.004	0	mSMC3
Chrdl1	0	0.489701	0.215	0.047	0	mSMC3
Prnp	0	0.48096	0.656	0.312	0	mSMC3
Rplp0	0	0.48048	0.995	0.964	0	mSMC3
Cd109	0	0.466505	0.394	0.116	0	mSMC3
Sdc1	0	0.46279	0.51	0.193	0	mSMC3
Ldlrad3	0	0.461435	0.369	0.103	0	mSMC3
P3h2	0	0.452288	0.346	0.112	0	mSMC3
Hand2	0	0.448312	0.468	0.175	0	mSMC3
A230065H16Rik	0	0.443875	0.125	0.004	0	mSMC3
Slc16a2	0	0.440796	0.401	0.118	0	mSMC3
Cpne8	0	0.439556	0.439	0.132	0	mSMC3
Matn4	0	0.436188	0.189	0.028	0	mSMC3
Sertad4	0	0.431417	0.281	0.053	0	mSMC3
Snai1	0	0.428968	0.298	0.07	0	mSMC3
Pcolce	0	0.418349	0.86	0.432	0	mSMC3
Capn6	0	0.408232	0.183	0.017	0	mSMC3
Ehd3	0	0.406097	0.302	0.065	0	mSMC3
Tpbg	0	0.400551	0.273	0.052	0	mSMC3
Slc44a1	0	0.3993	0.464	0.17	0	mSMC3
Mdfi	0	0.393146	0.235	0.029	0	mSMC3
Meltf	0	0.39241	0.141	0.003	0	mSMC3
Ass1	0	0.392231	0.373	0.118	0	mSMC3
Rarg	0	0.385539	0.434	0.16	0	mSMC3
Gpc1	0	0.381909	0.263	0.06	0	mSMC3
Ngef	0	0.377822	0.322	0.088	0	mSMC3
Rab11fip4	0	0.375811	0.201	0.006	0	mSMC3
Sox6	0	0.373545	0.272	0.042	0	mSMC3
Fgfr3	0	0.372553	0.202	0.017	0	mSMC3
Slc35a2	0	0.371646	0.418	0.152	0	mSMC3
Tmem176a	0	0.36833	0.739	0.336	0	mSMC3
Tnn	0	0.357959	0.124	0.007	0	mSMC3
Jam2	0	0.354132	0.365	0.11	0	mSMC3
Uts2r	0	0.344018	0.121	0.006	0	mSMC3
Cyp26b1	0	0.339005	0.227	0.041	0	mSMC3
Chst11	0	0.321026	0.261	0.053	0	mSMC3
Sox5	0	0.318507	0.253	0.053	0	mSMC3
Acsf2	0	0.310387	0.214	0.04	0	mSMC3
Dlx5	0	0.306432	0.182	0.038	0	mSMC3
Cemip	0	0.303843	0.146	0.01	0	mSMC3
Slc1a4	0	0.302897	0.266	0.066	0	mSMC3
Gm34030	0	0.300381	0.171	0.029	0	mSMC3
Shisa2	0	0.296744	0.157	0.011	0	mSMC3
Tmie	0	0.295593	0.167	0.014	0	mSMC3
Dnm1	0	0.291353	0.246	0.048	0	mSMC3
Lgals3	0	0.289988	0.738	0.411	0	mSMC3
Slc38a3	0	0.28544	0.158	0.004	0	mSMC3
Sp7	0	0.281557	0.149	0.004	0	mSMC3
Eps8	0	0.277383	0.278	0.069	0	mSMC3
Ildr2	0	0.277248	0.231	0.052	0	mSMC3
Acot1	0	0.265618	0.2	0.033	0	mSMC3
Phex	0	0.259697	0.132	0.019	0	mSMC3
Rapgef4	0	0.25842	0.173	0.032	0	mSMC3
Galr2	0	0.251361	0.142	0.011	0	mSMC3
Gale	0	0.251056	0.194	0.043	0	mSMC3
Nucb2	4.58199e-307	0.450729	0.655	0.317	8.91518e-303	mSMC3
Fkbp10	2.15024e-304	0.525794	0.67	0.338	4.18372e-300	mSMC3
Tspan6	1.50028e-303	0.432139	0.436	0.168	2.91909e-299	mSMC3
1190002N15Rik	2.65273e-303	0.352952	0.291	0.089	5.16143e-299	mSMC3
P3h3	3.69547e-303	0.579464	0.803	0.473	7.19027e-299	mSMC3
Serf1	4.31781e-302	0.417609	0.5	0.209	8.40116e-298	mSMC3
Cp	4.64385e-302	0.582222	0.544	0.231	9.03554e-298	mSMC3
Ptn	1.70423e-301	0.75205	0.217	0.055	3.31591e-297	mSMC3
P3h4	5.66384e-298	0.535765	0.69	0.362	1.10201e-293	mSMC3
Ctsk	4.13474e-295	0.438208	0.516	0.22	8.04496e-291	mSMC3
Wwp2	8.42293e-293	0.796903	0.694	0.394	1.63885e-288	mSMC3
Vamp5	5.71985e-292	0.519763	0.528	0.236	1.11291e-287	mSMC3
Ttc9	9.7474e-289	0.309413	0.209	0.053	1.89655e-284	mSMC3
Pkd2	8.98376e-287	0.404649	0.539	0.236	1.74797e-282	mSMC3
Ndrg3	9.11808e-286	0.333726	0.406	0.153	1.7741e-281	mSMC3
Slurp1	1.06872e-284	1.01386	0.149	0.03	2.07941e-280	mSMC3
Oaf	2.94641e-283	0.400356	0.537	0.233	5.73283e-279	mSMC3
Cnpy2	4.18078e-282	0.543804	0.861	0.593	8.13454e-278	mSMC3
Abi3bp	1.24483e-278	1.20701	0.675	0.386	2.42207e-274	mSMC3
Ppp3ca	7.28947e-277	0.513555	0.64	0.324	1.41831e-272	mSMC3
Mpzl1	5.97637e-275	0.324543	0.378	0.139	1.16282e-270	mSMC3
Serinc5	2.11571e-266	0.32279	0.221	0.062	4.11654e-262	mSMC3
Chadl	2.8135e-266	0.334882	0.197	0.051	5.47423e-262	mSMC3
Fam20c	2.92631e-266	0.397224	0.399	0.157	5.69371e-262	mSMC3
Myoc	1.1339e-265	0.647209	0.117	0.021	2.20622e-261	mSMC3
Icam1	1.95979e-263	0.54979	0.489	0.214	3.81317e-259	mSMC3
Clint1	8.85165e-261	0.394856	0.469	0.202	1.72227e-256	mSMC3
Gpx3	9.57897e-261	0.693722	0.452	0.19	1.86378e-256	mSMC3
Shisa4	3.33544e-260	0.525965	0.668	0.358	6.48976e-256	mSMC3
Tcf4	3.8471e-256	0.432678	0.744	0.411	7.48531e-252	mSMC3
Cdkn2a	2.12838e-252	0.274	0.141	0.029	4.14119e-248	mSMC3
Erf	2.39922e-252	0.356967	0.394	0.156	4.66816e-248	mSMC3
Phlda1	1.44317e-249	0.764775	0.66	0.359	2.80797e-245	mSMC3
Tspan4	1.58687e-247	0.615418	0.772	0.474	3.08757e-243	mSMC3
Clec11a	2.6452e-246	0.326994	0.437	0.178	5.14676e-242	mSMC3
Gm26532	4.33345e-245	0.445344	0.391	0.158	8.43159e-241	mSMC3
Chpf	1.14718e-243	0.427367	0.673	0.354	2.23207e-239	mSMC3
Nfatc1	9.88249e-241	0.299968	0.247	0.078	1.92284e-236	mSMC3
Rrbp1	1.13818e-240	0.55201	0.927	0.737	2.21455e-236	mSMC3
Ppib	5.07466e-239	0.481586	0.958	0.841	9.87376e-235	mSMC3
Lrp1	9.35743e-237	0.440821	0.892	0.607	1.82067e-232	mSMC3
Uxs1	5.02747e-234	0.286101	0.377	0.149	9.78196e-230	mSMC3
Col6a3	4.84851e-233	0.666125	0.66	0.375	9.43374e-229	mSMC3
Ptgs2	1.842e-231	0.635697	0.322	0.123	3.58398e-227	mSMC3
Sesn3	2.19394e-230	0.300787	0.325	0.122	4.26874e-226	mSMC3
Ssc5d	1.21789e-229	0.25707	0.186	0.051	2.36966e-225	mSMC3
Ssr4	8.42652e-229	0.483677	0.927	0.751	1.63955e-224	mSMC3
Lbp	4.44775e-228	0.345796	0.275	0.093	8.654e-224	mSMC3
Lrrk1	5.61273e-227	0.282676	0.31	0.113	1.09207e-222	mSMC3
Grb10	6.18349e-227	0.258608	0.325	0.121	1.20312e-222	mSMC3
Rcn1	3.00715e-225	0.393947	0.68	0.366	5.85102e-221	mSMC3
Egr2	1.05343e-223	0.29927	0.222	0.068	2.04965e-219	mSMC3
Ikbip	6.28622e-223	0.382727	0.587	0.297	1.22311e-218	mSMC3
Cadm1	5.86833e-219	0.412466	0.188	0.054	1.1418e-214	mSMC3
Paics	1.87746e-218	0.412338	0.596	0.312	3.65297e-214	mSMC3
Fkbp7	1.60225e-217	0.426839	0.803	0.512	3.11751e-213	mSMC3
Trib1	1.69064e-217	0.396234	0.36	0.147	3.28947e-213	mSMC3
Rin2	3.43065e-216	0.450676	0.503	0.247	6.67501e-212	mSMC3
Metrnl	9.97937e-216	0.2788	0.592	0.292	1.94169e-211	mSMC3
Id1	7.35642e-214	0.654601	0.73	0.443	1.43134e-209	mSMC3
Cd82	8.74906e-213	0.276781	0.44	0.195	1.7023e-208	mSMC3
Ckap4	5.79597e-210	0.464012	0.697	0.415	1.12772e-205	mSMC3
Tm2d2	3.08809e-209	0.409966	0.82	0.524	6.00849e-205	mSMC3
Lman1	1.01265e-207	0.384246	0.608	0.327	1.97031e-203	mSMC3
2010111I01Rik	2.04602e-207	0.536704	0.803	0.511	3.98094e-203	mSMC3
Cdkn2c	4.42952e-207	0.301101	0.336	0.134	8.61853e-203	mSMC3
P3h1	2.51945e-205	0.318401	0.387	0.166	4.90209e-201	mSMC3
Hexa	5.67802e-204	0.376253	0.886	0.641	1.10477e-199	mSMC3
Kdelr2	9.30925e-204	0.557231	0.79	0.51	1.8113e-199	mSMC3
Ggct	7.03447e-203	0.290759	0.239	0.081	1.3687e-198	mSMC3
St3gal4	1.33647e-202	0.322998	0.429	0.192	2.60037e-198	mSMC3
Plagl1	8.49867e-202	0.25357	0.109	0.022	1.65359e-197	mSMC3
Epdr1	8.21555e-201	0.441722	0.632	0.346	1.5985e-196	mSMC3
Fuca1	1.69375e-200	0.411467	0.835	0.557	3.29553e-196	mSMC3
Ak1	1.45506e-198	0.364167	0.551	0.279	2.83111e-194	mSMC3
Scx	1.46474e-196	0.490536	0.284	0.112	2.84995e-192	mSMC3
Chst12	1.49499e-195	0.366604	0.571	0.3	2.9088e-191	mSMC3
Ninj1	7.44986e-195	0.444656	0.775	0.519	1.44952e-190	mSMC3
Kdelr3	5.40844e-194	0.358577	0.602	0.323	1.05232e-189	mSMC3
Nuak1	3.68827e-193	0.299274	0.317	0.127	7.17626e-189	mSMC3
Praf2	1.41156e-190	0.323771	0.579	0.304	2.74647e-186	mSMC3
Copz2	8.38538e-187	0.414668	0.834	0.567	1.63154e-182	mSMC3
Rcan1	5.58199e-185	0.673706	0.387	0.185	1.08609e-180	mSMC3
Lxn	1.25198e-184	0.478043	0.61	0.35	2.43598e-180	mSMC3
Ldha	2.07559e-184	0.470537	0.93	0.755	4.03847e-180	mSMC3
Fkbp11	6.18252e-183	0.253417	0.314	0.127	1.20293e-178	mSMC3
Vit	2.58962e-182	0.252832	0.28	0.107	5.03862e-178	mSMC3
Col5a1	4.25208e-182	0.431314	0.551	0.297	8.27328e-178	mSMC3
Tmem45a	4.9163e-181	0.301318	0.525	0.267	9.56564e-177	mSMC3
Iqsec1	9.74371e-181	0.292601	0.326	0.135	1.89583e-176	mSMC3
Hrct1	2.28685e-180	0.319918	0.283	0.112	4.44953e-176	mSMC3
Fkbp9	1.26571e-179	0.391347	0.83	0.559	2.46269e-175	mSMC3
Gas1	2.54605e-179	0.69914	0.534	0.3	4.95385e-175	mSMC3
Trp53i13	2.77856e-179	0.290914	0.535	0.274	5.40625e-175	mSMC3
Dse	1.12062e-178	0.27724	0.37	0.165	2.1804e-174	mSMC3
Tmed3	4.47562e-177	0.394985	0.891	0.685	8.70821e-173	mSMC3
Pkd1	1.30785e-176	0.436201	0.597	0.338	2.54469e-172	mSMC3
Tob1	5.41705e-175	0.368079	0.645	0.368	1.05399e-170	mSMC3
Col3a1	2.19317e-171	0.365783	0.931	0.766	4.26726e-167	mSMC3
Olfml3	5.29925e-171	0.447867	0.426	0.204	1.03107e-166	mSMC3
Tubb2b	3.22417e-170	0.313841	0.205	0.071	6.27326e-166	mSMC3
Rps3a1	1.38792e-169	0.35058	0.995	0.959	2.70047e-165	mSMC3
Ssr2	4.58876e-168	0.412114	0.805	0.566	8.92834e-164	mSMC3
Tubb2a	1.16311e-166	0.73271	0.634	0.401	2.26306e-162	mSMC3
Aig1	2.96321e-166	0.350936	0.566	0.313	5.76553e-162	mSMC3
Adarb1	2.22644e-165	0.318913	0.409	0.198	4.33198e-161	mSMC3
P4ha1	2.47135e-164	0.319015	0.507	0.266	4.8085e-160	mSMC3
Gng11	7.05428e-164	0.39259	0.61	0.351	1.37255e-159	mSMC3
Atp2b1	2.1128e-162	0.344295	0.648	0.379	4.11088e-158	mSMC3
Ier3	1.30312e-161	0.651225	0.77	0.529	2.53547e-157	mSMC3
Gsn	6.07511e-161	0.6017	0.971	0.873	1.18203e-156	mSMC3
1810055G02Rik	1.53175e-160	0.253133	0.369	0.17	2.98033e-156	mSMC3
Tmem167	1.7234e-160	0.406101	0.772	0.528	3.35323e-156	mSMC3
Vasn	1.54369e-158	0.354233	0.639	0.368	3.00356e-154	mSMC3
Fgf2	2.53797e-158	0.311678	0.36	0.167	4.93812e-154	mSMC3
Mfge8	3.59936e-157	1.05563	0.94	0.754	7.00328e-153	mSMC3
Rpsa	1.17974e-156	0.291903	0.982	0.924	2.29541e-152	mSMC3
Anxa4	2.33947e-156	0.377703	0.642	0.387	4.5519e-152	mSMC3
Tmed10	1.65499e-155	0.415899	0.893	0.711	3.22012e-151	mSMC3
Selenos	2.21738e-154	0.594694	0.484	0.295	4.31435e-150	mSMC3
Eef1b2	6.22073e-154	0.385341	0.928	0.781	1.21037e-149	mSMC3
Sec11c	5.59881e-153	0.370911	0.711	0.467	1.08936e-148	mSMC3
Slc39a13	1.46815e-151	0.252518	0.337	0.153	2.85659e-147	mSMC3
Aga	9.77407e-151	0.323175	0.55	0.31	1.90174e-146	mSMC3
Npdc1	9.59668e-150	0.347305	0.874	0.611	1.86723e-145	mSMC3
Dnajc25	1.50731e-149	0.259283	0.474	0.246	2.93277e-145	mSMC3
Rpl23	7.68127e-148	0.298053	0.992	0.965	1.49454e-143	mSMC3
Tvp23b	1.22721e-147	0.26602	0.553	0.304	2.38777e-143	mSMC3
Cspg4	2.22778e-146	0.421093	0.515	0.29	4.33459e-142	mSMC3
Spry2	2.14823e-145	0.368156	0.27	0.114	4.17981e-141	mSMC3
Gpx8	3.14306e-145	0.330996	0.791	0.522	6.11544e-141	mSMC3
Wwtr1	5.99538e-145	0.274867	0.508	0.274	1.16652e-140	mSMC3
Cdkn1a	4.61756e-144	0.62652	0.664	0.43	8.98438e-140	mSMC3
Rps8	7.72917e-144	0.269646	0.995	0.976	1.50386e-139	mSMC3
Islr	1.2124e-142	0.413478	0.736	0.491	2.35897e-138	mSMC3
Rplp1	6.51457e-142	0.338008	0.996	0.971	1.26754e-137	mSMC3
Pqlc3	8.89728e-140	0.259411	0.366	0.179	1.73114e-135	mSMC3
Eef1g	5.26705e-137	0.343114	0.963	0.869	1.02481e-132	mSMC3
Gstm5	6.51553e-136	0.282666	0.618	0.365	1.26773e-131	mSMC3
Fndc3b	3.02136e-135	0.307796	0.61	0.364	5.87866e-131	mSMC3
Sra1	3.08295e-135	0.292847	0.702	0.442	5.99849e-131	mSMC3
Kazald1	8.37099e-135	0.308136	0.563	0.321	1.62874e-130	mSMC3
Ostc	3.0783e-134	0.367345	0.795	0.569	5.98944e-130	mSMC3
Maged2	5.86762e-134	0.356005	0.58	0.346	1.14166e-129	mSMC3
S100a1	9.93988e-134	0.440801	0.816	0.608	1.934e-129	mSMC3
Bhlhe41	1.14447e-133	0.355627	0.305	0.142	2.2268e-129	mSMC3
Slc35b2	4.70313e-133	0.261762	0.495	0.271	9.15088e-129	mSMC3
Angptl2	7.85851e-133	0.42587	0.467	0.262	1.52903e-128	mSMC3
Ergic3	1.76264e-132	0.290534	0.869	0.653	3.42956e-128	mSMC3
Rpl12	2.39533e-132	0.320935	0.971	0.885	4.6606e-128	mSMC3
Snhg6	1.04776e-131	0.280628	0.465	0.254	2.03862e-127	mSMC3
Nfix	2.03018e-131	0.352005	0.765	0.51	3.95012e-127	mSMC3
Dbp	1.9754e-130	0.430275	0.609	0.377	3.84353e-126	mSMC3
Dok1	4.18889e-130	0.307917	0.372	0.191	8.15033e-126	mSMC3
Cd9	1.2036e-129	0.458894	0.986	0.89	2.34184e-125	mSMC3
Thbs2	2.02768e-128	0.283123	0.324	0.156	3.94526e-124	mSMC3
Tlr2	2.35692e-128	0.270621	0.304	0.141	4.58585e-124	mSMC3
P4hb	9.15988e-128	0.369434	0.81	0.586	1.78224e-123	mSMC3
Klf2	8.95148e-127	0.577544	0.784	0.589	1.74169e-122	mSMC3
Sdf4	1.38886e-126	0.326578	0.872	0.669	2.7023e-122	mSMC3
Sec31a	2.24577e-126	0.254764	0.587	0.345	4.3696e-122	mSMC3
Yif1a	7.57435e-126	0.27464	0.618	0.374	1.47374e-121	mSMC3
Surf4	4.1744e-125	0.276768	0.621	0.379	8.12213e-121	mSMC3
Pigp	5.8366e-125	0.302927	0.733	0.481	1.13563e-120	mSMC3
Rps12	8.34413e-120	0.308073	0.985	0.917	1.62352e-115	mSMC3
Dkk3	6.50129e-119	0.895528	0.674	0.503	1.26496e-114	mSMC3
[truncated: 6,234 more rows]

## Sheet: Supplementary Table 3
Supplementary Table 3. Results of GO enrchment analysis for smooth muscle cells.
ID	Description	GeneRatio	BgRatio	pvalue	p.adjust	qvalue	geneID	Count
GO:0042692	muscle cell differentiation	80/848	428/29008	6.98685e-41	3.51019e-37	2.16372e-37	Myh11/Tpm1/Itga8/Csrp1/Csrp2/Lmod1/Actn1/Tcap/Npnt/Dmpk/Hacd1/Cfl2/Itgb1/Actn4/Dmd/Smarcd3/Atp2a2/Tnnt2/Rgs4/Id2/Myh10/Rbpms2/Tmsb4x/Nox4/Asb2/Slc25a4/Speg/Bnip2/Flnc/Cav2/Wdr1/Thra/Pdlim5/Bmpr1a/Sorbs2/Ehd2/Uchl1/Mef2c/Ldb3/Lmna/Pgm5/Acadm/Ntf3/Casq1/Ifrd1/Myoz2/Gdf15/Syne1/Prkar1a/Prdm6/Camk2d/Plekho1/Cav3/Sgcb/Mef2a/Ybx1/Hes1/Xk/Fdps/Xirp1/Tbx18/Hdac5/Myocd/Bdnf/Actg1/Gata6/Cd9/Ctnnb1/Hey2/Zeb…	80
GO:0060537	muscle tissue development	75/848	486/29008	1.60531e-32	4.03253e-29	2.48569e-29	Myh11/Tpm1/Itga8/Csrp1/Csrp2/Mylk/Tcap/Myl6/Ncam1/Sgcg/Fos/Cfl2/Itgb1/Dmd/Atf3/Jph2/Cav1/Eln/Tnnt2/Rgs4/Id2/Myh10/Nox4/Asb2/Slc25a4/Speg/Mbnl1/Dsp/Osr1/Cav2/Pdlim5/Heyl/Bmpr1a/Sorbs2/Svil/Mef2c/Lmna/Pgm5/Tgfb2/Acadm/Hspg2/Ifrd1/Myoz2/Prkar1a/Camk2d/Sema3c/Cav3/Sgcb/Mef2a/Foxc1/Xk/Fdps/Xirp1/Gja1/Tbx18/Hdac5/Nr4a1/Myocd/Bdnf/Ankrd1/Gata6/Cited2/Fgf1/Ctnnb1/Prmt1/Egr1/Hey2/Ddx5/Emd/Btg2/Gjc1/Sgcd/F…	75
GO:0003012	muscle system process	67/848	425/29008	1.06076e-29	1.06585e-26	6.57001e-27	Acta2/Tpm2/Myh11/Tpm1/Flna/Mylk/Lmod1/Cald1/Tcap/Myl6/Npnt/Slmap/Smtn/Lmcd1/Dmpk/Rock1/Dmd/Atp2a2/Cav1/Tnnt2/Rgs4/Fxyd1/Asb2/Slc25a4/Fbxo32/Myom1/Dsp/Anxa6/Npy1r/Tmem38b/Camk2g/Pdlim5/Atp1a2/Sorbs2/Mef2c/Pde5a/Kcnh2/Lmna/Cacna2d1/Snta1/Rock2/Atp2b4/Casq1/Calm2/Myoz2/Tbxa2r/Camk2d/Cav3/Gucy1a1/Adk/Mef2a/Pawr/Fdps/Nr4a1/Myocd/Gata6/Aldoa/Hey2/Ndufs6/Setd3/Fgf13/Sgcd/Kcnma1/Srf/Ank2/Errfi1/Foxp1	67
GO:0006091	generation of precursor metabolites and energy	62/848	428/29008	1.68743e-25	1.21109e-22	7.4653e-23	Ppp1cb/Oxct1/Stbd1/Pfkp/Suclg2/Ndufa4/Uqcrb/Cox6a1/Acadm/Ndufb3/Mdh1/Sdhc/Ndufv3/Atp5b/Ndufa12/Slc25a23/Pygm/Zbtb20/Iscu/Sucla2/Pink1/Pygb/Cox7c/Ndufa5/Ptges3/Gpi1/Pkm/Pgam1/Atp5a1/Gnas/Tpi1/Idh2/Gapdh/Ndufb9/Nr1d1/Prdm16/Park7/Cox7a2/Bdnf/Aco2/Chchd10/Cisd1/Idh3g/Aldoa/Prkag2/Suclg1/Acat1/Cox4i1/Hmgb1/Ndufs3/Ndufs6/Vcp/Chchd2/Uqcr10/Uqcrc1/Ndufs7/Cyc1/Arl2/Sdha/Atp5c1/Ndufb6/Pfkm	62
GO:0007015	actin filament organization	61/848	453/29008	2.10982e-23	1.32497e-20	8.16724e-21	Tpm2/Dstn/Tpm1/Flna/Lmod1/Cald1/Actn1/Tcap/Synpo2/Pls3/Pdlim3/Enah/Fermt2/Cfl2/Actn4/Pdlim1/Eln/Tnnt2/Rgs4/Zyx/Msrb1/Myh10/Limch1/Kank1/Tmsb4x/Nox4/Wdr1/Dpysl3/Id1/Sorbs2/Svil/Rhob/Cdc42ep3/Pdlim4/Rock2/Vasp/Mical2/Coro1c/Sema5a/Phldb2/Kank2/Itgb5/Rhobtb1/Cav3/Myo1c/Pawr/Xirp1/Fat1/Actg1/Hip1/Rnd3/Ctnna1/Rhoc/Arhgef2/Synpo/Capza2/Srf/Capzb/Myadm/Mtss1/Phactr1	61
GO:0046034	ATP metabolic process	46/848	259/29008	6.06761e-23	3.04837e-20	1.87904e-20	Atp1a2/Pfkp/Hspa8/Uqcrb/Cox6a1/Sdhc/Ndufv3/Atp5b/Ndufa12/Slc25a23/Zbtb20/Entpd1/Iscu/Pink1/Cox7c/Gpi1/Pkm/Pgam1/Atp5a1/Tpi1/Gapdh/Ndufb9/Atp6v1a/Park7/Cox7a2/Bdnf/Chchd10/Atp5g3/Aldoa/Prkag2/Cox4i1/Atp5l/Ndufs3/Ndufs6/Vcp/Chchd2/Uqcr10/Uqcrc1/Ndufs7/Cyc1/Arl2/Sdha/Atp5g2/Atp5c1/Ndufb6/Pfkm	46
GO:0048738	cardiac muscle tissue development	46/848	269/29008	3.11201e-22	1.41773e-19	8.73904e-20	Myh11/Tpm1/Tcap/Ncam1/Sgcg/Itgb1/Jph2/Tnnt2/Rgs4/Id2/Myh10/Nox4/Asb2/Slc25a4/Speg/Dsp/Pdlim5/Bmpr1a/Sorbs2/Mef2c/Lmna/Tgfb2/Acadm/Hspg2/Prkar1a/Camk2d/Cav3/Sgcb/Mef2a/Foxc1/Fdps/Xirp1/Gja1/Tbx18/Myocd/Ankrd1/Gata6/Cited2/Fgf1/Ctnnb1/Prmt1/Hey2/Gjc1/Sgcd/Srf/Foxp1	46
GO:0007517	muscle organ development	52/848	360/29008	1.66379e-21	5.97062e-19	3.68035e-19	Tpm1/Mylk/Tcap/Myl6/Fhl1/Fos/Des/Cfl2/Dmd/Atf3/Jph2/Cav1/Eln/Tnnt2/Asb2/Cryab/Mbnl1/Arid5b/Dsp/Cav2/Zfhx3/Heyl/Bmpr1a/Unc45a/Svil/Mef2c/Lmna/Tgfb2/Myoz2/Sgcb/Foxc1/Xk/Gja1/Id3/Dag1/Hdac5/Nr4a1/Myocd/Bdnf/Ankrd1/Cited2/Ctnnb1/Egr1/Hey2/Ddx5/Emd/Btg2/Fzd2/Lama5/Foxp2/Foxp1/Mtss1	52
GO:0032970	regulation of actin filament-based process	55/848	416/29008	7.90521e-21	2.48224e-18	1.53008e-18	Acta2/Dstn/Tpm1/Flna/Lmod1/Synpo2/Rock1/Fermt2/Cfl2/Atp2a2/Cav1/Eln/Tnnt2/Rgs4/Ilk/Limch1/Fxyd1/Kank1/Tmsb4x/Nox4/Dsp/Wdr1/Id1/Atp1a2/Svil/Mef2c/Rhob/Cdc42ep3/Pdlim4/Tgfb2/Cnn2/Rock2/Ntf3/Vasp/Pam/Sema5a/Phldb2/Kank2/Jam3/Rhobtb1/Cav3/Myo1c/Itgb3/Actg1/Rnd3/Fgf13/Ntrk3/Rhoc/Synpo/Capza2/Ccl27a/Ank2/Capzb/Myadm/Mtss1	55
GO:0090257	regulation of muscle system process	43/848	255/29008	1.27225e-20	3.75988e-18	2.31763e-18	Cald1/Npnt/Smtn/Lmcd1/Dmpk/Rock1/Dmd/Atp2a2/Cav1/Tnnt2/Rgs4/Fxyd1/Slc25a4/Fbxo32/Dsp/Anxa6/Tmem38b/Camk2g/Atp1a2/Mef2c/Pde5a/Lmna/Rock2/Atp2b4/Casq1/Calm2/Tbxa2r/Camk2d/Cav3/Gucy1a1/Adk/Mef2a/Pawr/Fdps/Nr4a1/Myocd/Setd3/Fgf13/Kcnma1/Srf/Ank2/Errfi1/Foxp1	43
GO:1902903	regulation of supramolecular fiber organization	51/848	388/29008	2.74535e-19	7.2593e-17	4.4747e-17	Dstn/Tpm1/Flna/Lmod1/Synpo2/Map1b/Fermt2/Cfl2/Cav1/Eln/Rgs4/Limch1/Kank1/Tmsb4x/Nox4/Cryab/Wdr1/Eml2/Id1/Sgk1/Svil/Mef2c/Hspa8/Cdc42ep3/Pdlim4/Rock2/Vasp/Hspg2/Sema5a/Phldb2/Kank2/Map1a/Pde4dip/Cav3/Myo1c/Fkbp4/Aebp1/Actg1/Mapre1/Clip1/Fgf13/Rhoc/Arhgef2/Arl2/Synpo/Capza2/Pfdn1/Capzb/Myadm/Mtss1/Mapre3	51
GO:0006119	oxidative phosphorylation	28/848	113/29008	1.7647e-18	4.43292e-16	2.73249e-16	Uqcrb/Cox6a1/Sdhc/Ndufv3/Atp5b/Ndufa12/Slc25a23/Iscu/Pink1/Cox7c/Atp5a1/Ndufb9/Park7/Cox7a2/Bdnf/Chchd10/Cox4i1/Ndufs3/Ndufs6/Vcp/Chchd2/Uqcr10/Uqcrc1/Ndufs7/Cyc1/Sdha/Atp5c1/Ndufb6	28
GO:0071559	response to transforming growth factor beta	38/848	230/29008	4.60599e-18	1.10193e-15	6.79239e-16	Itga8/Npnt/Rock1/Fos/Fermt2/Tgfb1i1/Serpine1/Cav1/Ltbp1/Zyx/Rasl11b/Cav2/Zfhx3/Htra1/Pdgfd/Mef2c/Tgfb2/Pmepa1/Col4a2/Rock2/Jun/Itgb5/Vasn/Hsp90ab1/Cav3/Itga3/Prdm16/Myocd/Ankrd1/Cited2/Cidea/Bambi/Zeb1/Igf1r/Twsg1/Usp9x/Stk11/Pdcd5	38
GO:0003015	heart process	39/848	245/29008	6.32624e-18	1.44468e-15	8.90516e-16	Tpm1/Flna/Tcap/Smtn/Sgcg/Dmpk/Dmd/Atp2a2/Cav1/Tnnt2/Rgs4/Fxyd1/Hbegf/Nox4/Dsp/Thra/Tmem38b/Atp1a2/Pde5a/Kcnh2/Tgfb2/Cacna2d1/Snta1/Atp2b4/Calm2/Camk2d/Rbfox2/Cav3/Mef2a/Gja1/Tbx18/Gata6/Slc4a3/Hey2/Fgf13/Gjc1/Sgcd/Ank2/Ext1	39
GO:0035051	cardiocyte differentiation	34/848	186/29008	1.06182e-17	2.22274e-15	1.37012e-15	Myh11/Tcap/Itgb1/Rgs4/Myh10/Nox4/Asb2/Slc25a4/Speg/Pdlim5/Bmpr1a/Sorbs2/Mef2c/Lmna/Tgfb2/Acadm/Camk2d/Sema3c/Cav3/Sgcb/Mef2a/Hes1/Fdps/Xirp1/Tbx18/Myocd/Gata6/Cited2/Ctnnb1/Hey2/Pbrm1/Sgcd/Srf/Foxp1	34
GO:0010959	regulation of metal ion transport	52/848	443/29008	1.74417e-17	3.50508e-15	2.16057e-15	Flna/Mylk/Rrad/Slmap/Fhl1/Dmpk/Kcnmb1/Itgb1/Serpine1/Dmd/Kcnab1/Plcb4/Jph2/Cav1/Rgs4/Fxyd1/Gem/Hspa2/Serpine2/Osr1/Asph/Tmem38b/Atp1a2/Sgk1/Itpr1/Kif5b/Wwp2/Kcnh2/Tgfb2/Cacna2d1/Snta1/Atp2b4/Nedd4/Casq1/Calm2/Atp1b2/Camk2d/Iscu/Cav3/Vamp2/Pawr/Hes1/Vdac1/Itgb3/Gnas/Fxyd7/Gja1/Stom/Ctnnb1/Fgf13/Rgs7/Ank2	52
GO:0031589	cell-substrate adhesion	47/848	366/29008	1.83092e-17	3.53791e-15	2.1808e-15	Itga8/Flna/Actn1/Npnt/Bcam/Rock1/Postn/Hacd1/Fermt2/Lims2/Itgb1/Vcl/Actn4/Serpine1/Dmd/Tnfrsf12a/Zyx/Ilk/Limch1/Kank1/Ptprz1/Rsu1/Net1/Cdh13/Rras/Lgals1/Lamb2/Ecm2/Utrn/Itga5/Dusp3/Coro1c/Macf1/Phldb2/Atp1b2/Jam3/Itgb5/Itga3/Vwc2/Itgb3/Dag1/Actg1/Ctnnb1/Rab1a/Lama5/Srf/Myadm	47
GO:0030239	myofibril assembly	22/848	69/29008	2.18535e-17	3.92114e-15	2.41703e-15	Tpm1/Csrp1/Csrp2/Lmod1/Tcap/Cfl2/Itgb1/Tnnt2/Myh10/Wdr1/Mef2c/Ldb3/Pgm5/Casq1/Myoz2/Prkar1a/Cav3/Mef2a/Xirp1/Actg1/Srf/Foxp1	22
GO:0007178	transmembrane receptor protein serine/threonine kinase signaling pathway	47/848	387/29008	1.68045e-16	2.72794e-14	1.68153e-14	Sost/Itga8/Npnt/Rbpms/Fos/Fermt2/Tgfb1i1/Cav1/Ltbp1/Zyx/Vim/Ilk/Rasl11b/Fstl3/Cav2/Sorl1/Htra1/Id1/Bmpr1a/Tgfb2/Pmepa1/Jun/Gdf15/Itgb5/Vasn/Hsp90ab1/Cav3/Itga3/Tob1/Vwc2/Hes1/Prdm16/Myocd/Crim1/Gata6/Cited2/Inhba/Cidea/Bambi/Egr1/Ddx5/Zeb1/Neo1/Twsg1/Usp9x/Stk11/Ext1	47
GO:0043254	regulation of protein-containing complex assembly	51/848	451/29008	1.71237e-16	2.72794e-14	1.68153e-14	Sost/Tpm1/Lmod1/Fblim1/Map1b/Ncam1/Fermt2/Cav1/Eln/Hsp90aa1/Kank1/Tmsb4x/Cryab/Thra/Sorl1/Eml2/Sgk1/Svil/Cdc42ep3/Pmepa1/Vasp/Msn/Ddx3x/Jam3/Pde4dip/Cav3/Myo1c/Rab3a/Pink1/Bik/Fkbp4/Hes1/Trabd2b/Park7/Esr1/Tppp3/Mapre1/Hmgb1/Clip1/Vcp/Raf1/Rhoc/Arhgef2/Arl2/Capza2/Psmc6/Capzb/Myadm/Vdac2/Mapre3/Fas	51
GO:0090287	regulation of cellular response to growth factor stimulus	41/848	299/29008	2.0891e-16	3.18049e-14	1.96049e-14	Sost/Itga8/Npnt/Tgfb1i1/Dmd/Cav1/Ltbp1/Ilk/Rasl11b/Fstl3/Cav2/Sorl1/Htra1/Nptn/Pmepa1/Cd59a/Ptp4a3/Atp2b4/Nedd4/Vasn/Hsp90ab1/Cav3/Myo1c/Itga3/Tob1/Vwc2/Hes1/Prdm16/Myocd/Crim1/Gata6/Cited2/Fgf1/Cidea/Bambi/Ctnnb1/Epn2/Zeb1/Neo1/Twsg1/Stk11	41
GO:0010927	cellular component assembly involved in morphogenesis	26/848	117/29008	5.22069e-16	7.71434e-14	4.75519e-14	Tpm1/Csrp1/Csrp2/Lmod1/Tcap/Cfl2/Itgb1/Tnnt2/Myh10/Ilk/Wdr1/Mef2c/Ldb3/Pgm5/Casq1/Myoz2/Phldb2/Prkar1a/Cav3/Mef2a/Xirp1/Dag1/Actg1/Cd9/Srf/Foxp1	26
GO:0032956	regulation of actin cytoskeleton organization	45/848	368/29008	5.76921e-16	8.28129e-14	5.10467e-14	Dstn/Tpm1/Flna/Lmod1/Synpo2/Rock1/Fermt2/Cfl2/Eln/Rgs4/Ilk/Limch1/Kank1/Tmsb4x/Nox4/Wdr1/Id1/Svil/Mef2c/Rhob/Cdc42ep3/Pdlim4/Tgfb2/Rock2/Ntf3/Vasp/Pam/Sema5a/Phldb2/Kank2/Jam3/Rhobtb1/Cav3/Myo1c/Itgb3/Actg1/Rnd3/Ntrk3/Rhoc/Synpo/Capza2/Ccl27a/Capzb/Myadm/Mtss1	45
GO:0008016	regulation of heart contraction	32/848	195/29008	2.44867e-15	3.23739e-13	1.99556e-13	Tpm1/Flna/Smtn/Dmpk/Dmd/Atp2a2/Cav1/Tnnt2/Rgs4/Fxyd1/Hbegf/Dsp/Thra/Tmem38b/Atp1a2/Pde5a/Kcnh2/Tgfb2/Cacna2d1/Snta1/Atp2b4/Calm2/Rbfox2/Cav3/Mef2a/Gja1/Tbx18/Slc4a3/Hey2/Fgf13/Gjc1/Ank2	32
GO:0055007	cardiac muscle cell differentiation	28/848	149/29008	3.86944e-15	4.74148e-13	2.92269e-13	Myh11/Tcap/Itgb1/Rgs4/Myh10/Nox4/Asb2/Slc25a4/Speg/Pdlim5/Bmpr1a/Sorbs2/Mef2c/Lmna/Acadm/Camk2d/Cav3/Sgcb/Mef2a/Fdps/Xirp1/Tbx18/Myocd/Gata6/Hey2/Sgcd/Srf/Foxp1	28
GO:0010810	regulation of cell-substrate adhesion	34/848	226/29008	4.80665e-15	5.61595e-13	3.46173e-13	Flna/Npnt/Rock1/Postn/Hacd1/Fermt2/Lims2/Itgb1/Vcl/Actn4/Serpine1/Dmd/Ilk/Limch1/Kank1/Ptprz1/Rsu1/Net1/Cdh13/Rras/Lgals1/Ecm2/Utrn/Itga5/Dusp3/Coro1c/Macf1/Phldb2/Itga3/Vwc2/Itgb3/Dag1/Actg1/Myadm	34
GO:0033002	muscle cell proliferation	36/848	255/29008	5.74716e-15	6.2769e-13	3.86914e-13	Cnn1/Tpm1/Rgs5/Ncam1/Ndrg2/Cav1/Id2/Ilk/Hbegf/Ogn/Cdh13/Npr1/Pdgfd/Bmpr1a/Adamts1/Mef2c/Tgfb2/Jun/Prkar1a/Camk2d/Gstp1/Foxc1/Itgb3/Gja1/Myocd/Esr1/Gata6/Cited2/Fgf1/Ctnnb1/Egr1/Hey2/Htr1b/Igf1r/Kalrn/Foxp1	36
GO:1904062	regulation of cation transmembrane transport	44/848	376/29008	6.11875e-15	6.54055e-13	4.03166e-13	Flna/Rrad/Slmap/Fhl1/Kcnmb1/Itgb1/Dmd/Kcnab1/Jph2/Cav1/Rgs4/Fxyd1/Gem/Hspa2/Slc25a4/Osr1/Asph/Tmem38b/Atp1a2/Kif5b/Mef2c/Wwp2/Kcnh2/Ndufa4/Tgfb2/Cacna2d1/Snta1/Atp2b4/Nedd4/Casq1/Calm2/Atp1b2/Camk2d/Iscu/Cav3/Vamp2/Vdac1/Itgb3/Fxyd7/Stom/Park7/Fgf13/Rgs7/Ank2	44
GO:0007409	axonogenesis	50/848	487/29008	1.62896e-14	1.60468e-12	9.89143e-13	Map1b/Ncam1/Nexn/Enah/Itgb1/Vcl/Tnfrsf12a/Vim/Hsp90aa1/Myh10/Ilk/Dst/Ptprz1/Nptn/Kif5b/Uchl1/Mef2c/Lamb2/Tgfb2/Ntf3/Auts2/Vasp/Ifrd1/Macf1/Sema5a/Map1a/Sema3c/Emb/Actb/Hsp90ab1/Rab3a/Mgll/Xk/Cdkl5/Unc5c/Dag1/Bdnf/Neo1/Igf1r/Fgf13/Ntrk3/Lama5/Kalrn/Picalm/Usp9x/Ccdc141/Srf/Foxp1/Stk11/Ext1	50
GO:0006457	protein folding	28/848	163/29008	4.15779e-14	3.94127e-12	2.42944e-12	Hspb1/Hspb6/Hspa1a/Dnajb4/Hsp90aa1/Hspa2/Cryab/Pdcl3/Qsox1/Unc45a/Dnajb5/Hspa8/Hsph1/Ppia/Hspa1b/Hsp90ab1/Tcp1/Ptges3/Fkbp4/Ptges3l/Cct7/Ahsa1/Pofut2/Dnajb6/Arl2/Pfdn1/Pdcd5/Hspd1	28
GO:0003007	heart morphogenesis	36/848	284/29008	1.63986e-13	1.44538e-11	8.90945e-12	Tpm1/Flna/Tcap/Cpe/Smarcd3/Eln/Tnnt2/Id2/Ilk/Asb2/Dsp/Npy1r/Heyl/Bmpr1a/Adamts1/Mef2c/Tgfb2/Jun/Nedd4/Sema3c/Cav3/Wnt16/Foxc1/Hes1/Xirp1/Gja1/Dhrs3/Ankrd1/Gata6/Cited2/Ctnnb1/Hey2/Fzd2/Pbrm1/Srf/Ext1	36
GO:0051495	positive regulation of cytoskeleton organization	32/848	227/29008	1.94514e-13	1.65634e-11	1.02098e-11	Dstn/Tpm1/Flna/Lmod1/Synpo2/Map1b/Fermt2/Cfl2/Cav1/Limch1/Nox4/Wdr1/Id1/Cdc42ep3/Pdlim4/Rock2/Ntf3/Vasp/Gpsm2/Sema5a/Nes/Pde4dip/Cav3/Myo1c/Mapre1/Clip1/Ntrk3/Rhoc/Arl2/Synpo/Ccl27a/Mtss1	32
GO:0048588	developmental cell growth	35/848	275/29008	3.1649e-13	2.60663e-11	1.60675e-11	Map1b/Postn/Itgb1/Vcl/Tnfrsf12a/Rgs4/Hsp90aa1/Ilk/Slc25a4/Pdlim5/Sorbs2/Lamb2/Auts2/Ifrd1/Macf1/Sema5a/Camk2d/Sema3c/Hsp90ab1/Cav3/Mgll/Fdps/Cdkl5/Hnrnpk/Myocd/Bdnf/Ctnnb1/Fgf13/Ntrk3/Picalm/Usp9x/Srf/Foxp1/Stk11/Ext1	35
GO:0030048	actin filament-based movement	24/848	128/29008	3.75282e-13	2.99272e-11	1.84474e-11	Acta2/Tpm1/Flna/Myl6/Rock1/Actn4/Atp2a2/Cav1/Tnnt2/Myh10/Limch1/Fxyd1/Dsp/Atp1a2/Kcnh2/Cacna2d1/Snta1/Sun2/Camk2d/Cav3/Myo1c/Fgf13/Sgcd/Ank2	24
GO:0030198	extracellular matrix organization	37/848	311/29008	5.40088e-13	4.23969e-11	2.61339e-11	Myh11/Itga8/Pbxip1/Npnt/Col18a1/Optc/Postn/Spint2/Itgb1/Cav1/Eln/Thsd4/Aplp2/Cav2/Qsox1/Tmem38b/Adamts1/Lamb2/Ecm2/Tgfb2/Col4a2/Col4a1/Hspg2/Sema5a/Mmp17/Phldb2/Col4a5/Foxc1/Mfap4/Itgb3/Aebp1/Dag1/Fbln5/Aplp1/Col4a6/Dnajb6/Ext1	37
GO:0001655	urogenital system development	41/848	385/29008	1.19309e-12	8.94639e-11	5.51464e-11	Itga8/Npnt/Id2/Ilk/Arid5b/Osr1/Pdgfd/Heyl/Adamts1/Mef2c/Id4/Lamb2/Tgfb2/Col4a1/Mmp17/Kank2/Itga3/Fkbp4/Foxc1/Hes1/Itgb3/Pdgfa/Id3/Tbx18/Pbx1/Hdac5/Myocd/Lzts2/Bdnf/Esr1/Fgf1/Ctnnb1/Egr1/Snx17/Ndufs6/Vcan/Igf1r/Lama5/Stk11/Mtss1/Ext1	41
GO:0001667	ameboidal-type cell migration	44/848	444/29008	2.11886e-12	1.54278e-10	9.50984e-11	Acta2/Hspb1/Tns1/Rock1/Itgb1/Serpine1/Pdlim1/Ilk/Kank1/Hbegf/Arid5b/Anxa6/Cdh13/Rras/Nrtn/Mef2c/Rhob/Tgfb2/Rock2/Ptp4a3/Atp2b4/Jun/Coro1c/Macf1/Atp5b/Sema5a/Tbxa2r/Kank2/Anln/Sema3c/Itga3/Emc10/Gpi1/Atp5a1/Itgb3/Dusp10/Hdac5/Nr4a1/Fgf1/Hmgb1/Lama5/Srf/Foxp1/Pdcd10	44
GO:0042060	wound healing	39/848	361/29008	2.71979e-12	1.92454e-10	1.18631e-10	Acta2/Tpm1/Flna/Mylk/Mustn1/Fermt2/Itgb1/Wfdc1/Serpine1/Tnfrsf12a/Cav1/Myh10/Dst/Kank1/Hbegf/Serpine2/Dsp/Anxa6/Ppia/Tgfb2/Cnn2/Cd151/Macf1/Phldb2/Tbxa2r/Entpd1/Cav3/Rab3a/Itgb3/Gnas/Gja1/Pdgfa/Actg1/Fgf1/Cd9/Hmgb1/Srf/Pdcd10/Ext1	39
GO:0051271	negative regulation of cellular component movement	36/848	315/29008	3.66901e-12	2.52508e-10	1.55648e-10	Tpm1/Actn1/Spint2/Actn4/Serpine1/Ilk/Dusp1/Limch1/Kank1/Clic4/Rras/Dpysl3/Bmpr1a/Mef2c/Rhob/Cnn2/Cd200/Atp2b4/Dusp3/Coro1c/Phldb2/Tbxa2r/Atp1b2/Gstp1/Dusp10/Dag1/Idh2/Hdac5/Myocd/Cited2/Cd9/Hmgb1/Ctnna1/Srf/Pdcd10/Fas	36
GO:0010257	NADH dehydrogenase complex assembly	16/848	57/29008	4.6755e-12	3.13196e-10	1.93057e-10	Ndufs5/Ndufa11/Ndufb3/Ndufa12/Ndufb2/Ndufa5/Ndufab1/Ndufb9/Ndufc1/Ndufb10/Ndufb7/Ndufs3/Ndufs6/Ndufs7/Ndufa6/Ndufb6	16
GO:0032981	mitochondrial respiratory chain complex I assembly	16/848	57/29008	4.6755e-12	3.13196e-10	1.93057e-10	Ndufs5/Ndufa11/Ndufb3/Ndufa12/Ndufb2/Ndufa5/Ndufab1/Ndufb9/Ndufc1/Ndufb10/Ndufb7/Ndufs3/Ndufs6/Ndufs7/Ndufa6/Ndufb6	16
GO:0140694	non-membrane-bounded organelle assembly	39/848	373/29008	7.4965e-12	4.64968e-10	2.86611e-10	Tpm1/Csrp1/Csrp2/Flna/Lmod1/Tcap/Hspa1a/Cfl2/Itgb1/Tnnt2/Myh10/Asb2/Wdr1/Mef2c/Ldb3/Pgm5/Csde1/Msn/Casq1/Gpsm2/Myoz2/Ddx3x/Prkar1a/Hspa1b/Cav3/Cirbp/Chmp4c/Mef2a/Xirp1/Cds2/Haus8/Cltc/Actg1/Mapre1/Arhgef2/Srf/Foxp1/Cetn2/Mapre3	39
GO:0090132	epithelium migration	35/848	308/29008	8.61621e-12	5.2154e-10	3.21483e-10	Hspb1/Rock1/Itgb1/Serpine1/Kank1/Hbegf/Cdh13/Rras/Mef2c/Rhob/Tgfb2/Rock2/Ptp4a3/Atp2b4/Jun/Coro1c/Macf1/Atp5b/Sema5a/Tbxa2r/Kank2/Anln/Itga3/Emc10/Gpi1/Atp5a1/Itgb3/Dusp10/Hdac5/Nr4a1/Fgf1/Hmgb1/Srf/Foxp1/Pdcd10	35
GO:0001558	regulation of cell growth	43/848	450/29008	1.25607e-11	7.3378e-10	4.52309e-10	Rrad/Map1b/Fhl1/Wfdc1/Tnfrsf12a/Rgs4/Ilk/Hbegf/Serpine2/Cryab/Slc25a4/Igfbp7/Eif4g2/Sgk1/Dact3/Tgfb2/Ifrd1/Macf1/Sema5a/Ddx3x/Sema3c/Rbbp7/Cav3/Cirbp/Mgll/Fdps/Cdkl5/Gja1/Hnrnpk/Myocd/Bdnf/Inhba/N6amt1/Ndufs3/Fgf13/Ntrk3/H3f3a/Picalm/Srf/Pttg1/Foxp1/Stk11/Sertad1	43
GO:0032409	regulation of transporter activity	34/848	297/29008	1.39364e-11	7.86701e-10	4.8493e-10	Rrad/Slmap/Fhl1/Itgb1/Dmd/Kcnab1/Jph2/Cav1/Fxyd1/Gem/Hspa2/Slc25a4/Osr1/Asph/Atp1a2/Kif5b/Mef2c/Wwp2/Ndufa4/Cacna2d1/Nedd4/Casq1/Calm2/Atp1b2/Camk2d/Actb/Cav3/Vamp2/Fxyd7/Gja1/Stom/Park7/Fgf13/Ank2	34
GO:0048660	regulation of smooth muscle cell proliferation	26/848	178/29008	1.56459e-11	8.73389e-10	5.38365e-10	Cnn1/Tpm1/Rgs5/Ndrg2/Cav1/Id2/Ilk/Hbegf/Ogn/Cdh13/Npr1/Pdgfd/Bmpr1a/Adamts1/Mef2c/Jun/Camk2d/Gstp1/Itgb3/Myocd/Esr1/Ctnnb1/Egr1/Htr1b/Igf1r/Foxp1	26
GO:1990778	protein localization to cell periphery	38/848	369/29008	2.19586e-11	1.21231e-09	7.47277e-10	Flna/Slmap/Ramp1/Rock1/Itgb1/Gnai1/Camk2g/Kif5b/Ehd2/Pgrmc1/Rock2/Atp2b4/Gpsm2/Macf1/Camk2d/Actb/Cav3/Rab3a/Itga3/Vamp2/Rilpl1/Dag1/Cltc/Sec23a/Kif13a/Clip1/Krt18/Fgf13/Lama5/Scp2/Kalrn/Picalm/Pkdcc/Ank2/Gpc6/Myadm/Tub/Fam126b	38
GO:0007163	establishment or maintenance of cell polarity	29/848	226/29008	2.78116e-11	1.50242e-09	9.26109e-10	Map1b/Spint2/Itgb1/Pdlim1/Hsp90aa1/Ilk/Dst/Kank1/Wdr1/Lmna/Rhob/Msn/Gpsm2/Macf1/Jam3/Rhobtb1/Actb/Hsp90ab1/Hes1/Gja1/Fat1/Igf1r/Rnd3/Fgf13/Ctnna1/Rhoc/Arhgef2/Stk11/Map4	29
GO:0072521	purine-containing compound metabolic process	39/848	395/29008	4.28826e-11	2.19839e-09	1.35511e-09	Adcy5/Nudt4/Npr1/Pfkp/Suclg2/Pde5a/Atp5b/Mpc1/Zbtb20/Entpd1/Gucy1a1/Sucla2/Adk/Gamt/Gucy1b1/Gpi1/Pkm/Pgam1/Atp5a1/Acsl1/Macrod1/Tpi1/Gapdh/Acot9/Atp5g3/Aldoa/Prkag2/Suclg1/Acat1/Prpsap1/Atp5l/Vcp/Acadsb/Scp2/Arl2/Atp5g2/Atp5c1/Pfkm/Hmgcs1	39
GO:0002028	regulation of sodium ion transport	19/848	97/29008	4.77059e-11	2.39674e-09	1.47738e-09	Slmap/Dmpk/Dmd/Fxyd1/Serpine2/Osr1/Atp1a2/Sgk1/Kif5b/Snta1/Atp2b4/Nedd4/Atp1b2/Camk2d/Cav3/Gnas/Fxyd7/Stom/Fgf13	19
GO:0034329	cell junction assembly	41/848	439/29008	7.69067e-11	3.6798e-09	2.26827e-09	Actn1/Tns1/Rock1/Fermt2/Itgb1/Vcl/Actn4/Cav1/Pkp4/Dst/Limch1/Wdr1/Nptn/Pdlim5/Tln1/Mef2c/Itga5/Rock2/Dusp3/Coro1c/Macf1/Phldb2/Jam3/Ube2v2/Actb/Myo1c/Adgrl2/Itgb3/Gja1/Bdnf/Eef2k/Actg1/Cd9/Ctnnb1/Fgf13/Ntrk3/Gjc1/Ctnna1/Rhoc/Srf/Gpc6	41
GO:0045765	regulation of angiogenesis	33/848	302/29008	9.67059e-11	4.54066e-09	2.79891e-09	Hspb1/Hspb6/Optc/Rock1/Itgb1/Ptgis/Serpine1/Tnfrsf12a/Pdcl3/Rras/Id1/Adamts1/Rhob/Tgfb2/Col4a2/Itga5/Rock2/Cd59a/Atp2b4/Sema5a/Tbxa2r/Ppp1r15a/Emc10/Foxc1/Pkm/Itgb3/Gata6/Fbln5/Fgf1/Ctnnb1/Mtdh/Epn2/Hmgb1	33
GO:0022604	regulation of cell morphogenesis	35/848	337/29008	1.0763e-10	4.91576e-09	3.03012e-09	Tpm1/Flna/Fblim1/Postn/Fermt2/Lims2/Actn4/Myh10/Ilk/Kank1/Net1/Wdr1/Itga7/Sgk1/Rhob/Cdc42ep3/Msn/Coro1c/Macf1/Rhobtb1/Wtip/Plekho1/Itgb3/Cdkl5/Hnrnpk/Eef2k/Aldoa/Bambi/Rnd3/Rhoc/Kalrn/Picalm/Ttc3/Capzb/Myadm	35
GO:0040013	negative regulation of locomotion	35/848	341/29008	1.48873e-10	6.44772e-09	3.97444e-09	Tpm1/Spint2/Serpine1/Ilk/Dusp1/Limch1/Kank1/Clic4/Rras/Dpysl3/Bmpr1a/Mef2c/Rhob/Cnn2/Cd200/Atp2b4/Dusp3/Coro1c/Sema5a/Phldb2/Tbxa2r/Atp1b2/Sema3c/Gstp1/Dusp10/Dag1/Idh2/Hdac5/Myocd/Cited2/Hmgb1/Ctnna1/Srf/Pdcd10/Fas	35
GO:0050767	regulation of neurogenesis	41/848	451/29008	1.75685e-10	7.54396e-09	4.65017e-09	Map1b/Smarcd3/Tnfrsf12a/Vim/Id2/Ilk/Ptprz1/Serpine2/Sorl1/Nptn/Tgm2/Id1/Sgk1/Heyl/Bmpr1a/Id4/Ntf3/Ifrd1/Macf1/Sema5a/Sema3c/Rheb/Hes1/Cdkl5/Dusp10/Dag1/Idh2/Nr1d1/Bdnf/Eef2k/Ctnnb1/Hey2/Fgf13/Ntrk3/Ctnna1/Kalrn/Arhgef2/Picalm/Srf/Stk11/Fas	41
GO:0045216	cell-cell junction organization	27/848	213/29008	1.7719e-10	7.54407e-09	4.65024e-09	Flna/Rock1/Fermt2/Lims2/Itgb1/Vcl/Actn4/Cav1/Pkp4/Perp/Dsp/Wdr1/Tgfb2/Rock2/Jam3/Actb/Myo1c/Gja1/Actg1/Cd9/Ctnnb1/Gjc1/Ctnna1/Rhoc/Srf/Mtss1/Ext1	27
GO:0019693	ribose phosphate metabolic process	37/848	379/29008	1.86833e-10	7.88779e-09	4.86211e-09	Adcy5/Nudt4/Npr1/Pfkp/Suclg2/Pde5a/Atp5b/Mpc1/Zbtb20/Entpd1/Gucy1a1/Sucla2/Adk/Gucy1b1/Gpi1/Pkm/Pgam1/Atp5a1/Acsl1/Tpi1/Gapdh/Acot9/Atp5g3/Aldoa/Prkag2/Suclg1/Acat1/Prpsap1/Atp5l/Vcp/Acadsb/Scp2/Arl2/Atp5g2/Atp5c1/Pfkm/Hmgcs1	37
GO:0071900	regulation of protein serine/threonine kinase activity	35/848	349/29008	2.80326e-10	1.16393e-08	7.17459e-09	Synpo2/Fermt2/Cav1/Ilk/Dusp1/Nox4/Sorl1/Higd1a/Pdgfd/Uchl1/Pde5a/Atp2b4/Ntf3/Ddx3x/Prkar1a/Actb/Hipk3/Hsp90ab1/Gstp1/Cav3/Pkig/Ccni/Acsl1/Pdgfa/Dusp10/Myocd/Prkar2a/Tpd52l1/Fgf1/Prkag2/Ccnd2/Ntrk3/Stk11/Pdcd10/Mapre3	35
GO:0031346	positive regulation of cell projection organization	40/848	441/29008	3.14025e-10	1.28265e-08	7.90639e-09	Flna/Hspb1/Map1b/Itgb1/Dmd/Tnfrsf12a/Ilk/Ptprz1/Serpine2/Dynll1/Dpysl3/Nptn/Sgk1/Itpr1/Serpini1/Adamts1/Vldlr/Cdc42ep3/Auts2/Coro1c/Macf1/Sema5a/Atp1b2/Mob2/Anln/Ube2v2/Itga3/Cdkl5/Hnrnpk/Bdnf/Eef2k/Ankrd1/Creb3l2/Clip1/Igf1r/Ntrk3/Kalrn/Picalm/Srf/Stk11	40
GO:0010721	negative regulation of cell development	26/848	205/29008	3.80072e-10	1.51546e-08	9.34145e-09	Postn/Actn4/Id2/Kank1/Sorl1/Id1/Bmpr1a/Id4/Coro1c/Ifrd1/Sema5a/Grb14/Sema3c/Cav3/Hes1/Dusp10/Idh2/Nr1d1/Bdnf/Ctnnb1/Fgf13/Ntrk3/Ctnna1/Arhgef2/Ttc3/Fas	26
GO:0042391	regulation of membrane potential	41/848	465/29008	4.42439e-10	1.75025e-08	1.07887e-08	Flna/Slmap/Fhl1/Dmpk/Dmd/Atp2a2/Cav1/Rgs4/Fxyd1/Dsp/Wdr1/Kif5b/Mef2c/Wwp2/Kcnh2/Cacna2d1/Snta1/Jun/Nedd4/Atp1b2/Camk2d/Cav3/Rgs7bp/Pink1/Pawr/Xirp1/Gja1/Tbx18/Park7/Bdnf/Chchd10/Usp53/Ubb/Vcp/Fgf13/Ntrk3/Kcnma1/Rgs7/Ano1/Ank2/Foxp1	41
GO:0050808	synapse organization	42/848	489/29008	6.02808e-10	2.32962e-08	1.436e-08	Flna/Dmpk/Sparcl1/Ndrg2/Myh10/Nptn/Pdlim5/Sorbs2/Mef2c/Hspa8/Lamb2/Utrn/Pgrmc1/Snta1/Filip1/Rock2/Col4a1/Nedd4/Malat1/Palld/Ube2v2/Actb/Col4a5/Rheb/Rab3a/Itga3/Adgrl2/Cdkl5/Dag1/Hnrnpk/Bdnf/Eef2k/Chchd10/Ctnnb1/Igf1r/Vcp/Fgf13/Ntrk3/Kalrn/Picalm/Synpo/Gpc6	42
GO:0010563	negative regulation of phosphorus metabolic process	40/848	453/29008	6.92715e-10	2.59716e-08	1.60092e-08	Hspb1/Rock1/Gadd45g/Dmd/Cav1/Gadd45b/Ilk/Dusp1/Dynll1/Sorl1/Uchl1/Ppia/Tgfb2/Pmepa1/Rock2/Dusp3/Jun/Ntf3/Coro1c/Prkar1a/Ppp1r15a/Actb/Entpd1/Hipk3/Gstp1/Cav3/Pkig/Pdgfa/Dusp10/Myocd/Park7/Prkar2a/Hspa4/Prkag2/Mfhas1/Prpsap1/Ntrk3/Errfi1/Myadm/Ube2b	40
GO:0045936	negative regulation of phosphate metabolic process	40/848	453/29008	6.92715e-10	2.59716e-08	1.60092e-08	Hspb1/Rock1/Gadd45g/Dmd/Cav1/Gadd45b/Ilk/Dusp1/Dynll1/Sorl1/Uchl1/Ppia/Tgfb2/Pmepa1/Rock2/Dusp3/Jun/Ntf3/Coro1c/Prkar1a/Ppp1r15a/Actb/Entpd1/Hipk3/Gstp1/Cav3/Pkig/Pdgfa/Dusp10/Myocd/Park7/Prkar2a/Hspa4/Prkag2/Mfhas1/Prpsap1/Ntrk3/Errfi1/Myadm/Ube2b	40
GO:0009266	response to temperature stimulus	23/848	167/29008	7.61553e-10	2.78651e-08	1.71763e-08	Hspa1a/Hspb7/Tgfb1i1/Hspb2/Hsp90aa1/Pdcl3/Thra/Acadm/Casq1/Hspa1b/Rbbp7/Hsp90ab1/Cirbp/Pawr/Hspa4/Psip1/Fgf1/Acadvl/Cidea/Htr1b/Vcp/Bag3/Ano1	23
GO:0001503	ossification	38/848	417/29008	7.65403e-10	2.78651e-08	1.71763e-08	Sost/Npnt/Pdlim7/Fermt2/Id2/Ilk/Fstl3/Osr1/Thra/Tmem38b/Id1/Bmpr1a/Mef2c/Id4/Lmna/Lrrc17/Hspg2/Tob1/Foxc1/Tob2/Trp53inp2/Gnas/Slc24a3/Gja1/Id3/Pbx1/Dhrs3/Hdac5/Crim1/Bambi/Ctnnb1/Ddx5/Twsg1/H3f3a/Pkdcc/Erh/Mtss1/Ext1	38
GO:0032886	regulation of microtubule-based process	29/848	262/29008	9.76457e-10	3.47924e-08	2.14463e-08	Map1b/Hspa1a/Rock1/Cav1/Dst/Eml2/Gnai1/Sgk1/Hsph1/Rock2/Tacc2/Gpsm2/Macf1/Phldb2/Map1a/Hspa1b/Pde4dip/Cav3/Chmp4c/Fkbp4/Cltc/Mapre1/Clip1/Fgf13/Arhgef2/Arl2/Capzb/Stk11/Mapre3	29
GO:0060560	developmental growth involved in morphogenesis	30/848	280/29008	1.10125e-09	3.81564e-08	2.352e-08	Map1b/Postn/Itgb1/Vcl/Tnfrsf12a/Hsp90aa1/Ilk/Nkd1/Lamb2/Auts2/Ifrd1/Macf1/Sema5a/Sema3c/Hsp90ab1/Mgll/Cdkl5/Hnrnpk/Lzts2/Bdnf/Esr1/Fgf1/Ctnnb1/Fgf13/Ntrk3/Picalm/Usp9x/Srf/Stk11/Ext1	30
GO:0035265	organ growth	26/848	216/29008	1.19205e-09	4.10196e-08	2.52849e-08	Ncam1/Rgs4/Slc25a4/Anxa6/Tmem38b/Pdlim5/Bmpr1a/Sorbs2/Mef2c/Tgfb2/Prkar1a/Camk2d/Cav3/Foxc1/Fdps/Gja1/Myocd/Esr1/Gata6/Cited2/Fbln5/Fgf1/Ctnnb1/Hey2/Foxp1/Ext1	26
GO:0032984	protein-containing complex disassembly	26/848	218/29008	1.45509e-09	4.97304e-08	3.06543e-08	Dstn/Tpm1/Lmod1/Map1b/Cfl2/Smarcd3/Atp2a2/Map1lc3a/Asph/Wdr1/Sgk1/Svil/Kif5b/Hspa8/Mical2/Sema5a/Nes/Map1a/Map1lc3b/Fyco1/Igf1r/Vcp/Fgf13/Arhgef2/Capza2/Capzb	26
GO:0050678	regulation of epithelial cell proliferation	36/848	403/29008	3.63748e-09	1.17901e-07	7.26755e-08	Lims2/Wfdc1/Cav1/Pdcl3/Osr1/Cdh13/Cav2/Htra1/Id1/Bmpr1a/Itpr1/Mef2c/Tgfb2/Hmgn1/Jun/Sema5a/Emc10/Hes1/Atp5a1/Itgb3/Gja1/Dusp10/Tbx18/Nr4a1/Nr1d1/Esr1/Fgf1/Ctnnb1/Hmgb1/Ccnd2/Foxp2/Errfi1/Foxp1/Stk11/Mtss1/Pdcd10	36
GO:0048638	regulation of developmental growth	36/848	406/29008	4.42579e-09	1.41625e-07	8.72992e-08	Map1b/Ncam1/Serpine1/Tnfrsf12a/Rgs4/Ilk/Nkd1/Slc25a4/Npy1r/Bmpr1a/Mef2c/Ifrd1/Macf1/Sema5a/Gdf15/Sema3c/Cav3/Gamt/Foxc1/Mgll/Fdps/Cdkl5/Gnas/Gja1/Dusp10/Hnrnpk/Bdnf/Gata6/Cited2/Hey2/Igf1r/Fgf13/Ntrk3/Picalm/Srf/Foxp1	36
GO:0007611	learning or memory	31/848	317/29008	5.33751e-09	1.68652e-07	1.03959e-07	Itga8/Rcan2/Ncam1/Itgb1/Kcnab1/Ptprz1/Thra/Nptn/Atp1a2/Sgk1/Mef2c/Pde5a/Pgrmc1/Itga5/Jun/Ntf3/Pja2/Map1a/Itga3/Vdac1/Bdnf/Paip2/Egr1/Ccnd2/Btg2/Fgf13/Kalrn/Picalm/Foxp2/Synpo/Srf	31
GO:1903034	regulation of response to wounding	22/848	171/29008	6.47056e-09	2.03176e-07	1.25239e-07	Acta2/Flna/Mylk/Fermt2/Itgb1/Wfdc1/Serpine1/Tnfrsf12a/Cav1/Kank1/Hbegf/Serpine2/Phldb2/Tbxa2r/Gja1/Pdgfa/Actg1/Cd9/Hmgb1/Neo1/Igf1r/Ntrk3	22
GO:0050673	epithelial cell proliferation	39/848	471/29008	6.88662e-09	2.1357e-07	1.31647e-07	Lims2/Wfdc1/Cav1/Id2/Pdcl3/Osr1/Cdh13/Cav2/Htra1/Id1/Bmpr1a/Itpr1/Mef2c/Tgfb2/Hmgn1/Jun/Sema5a/Adk/Emc10/Wnt16/Hes1/Atp5a1/Itgb3/Gja1/Dusp10/Tbx18/Nr4a1/Nr1d1/Esr1/Fgf1/Ctnnb1/Hmgb1/Ccnd2/Foxp2/Errfi1/Foxp1/Stk11/Mtss1/Pdcd10	39
GO:0051651	maintenance of location in cell	25/848	220/29008	8.12219e-09	2.47308e-07	1.52443e-07	Dmd/Jph2/Cav1/Tmsb4x/Anxa6/Asph/Sorl1/Tmem38b/Itpr1/Tgfb2/Casq1/Calm2/Gpsm2/Syne1/Sun2/Slc25a23/Camk2d/Pink1/Itgb3/Gja1/Park7/Chchd10/Polr2m/Arl2/Ank2	25
GO:0010720	positive regulation of cell development	34/848	378/29008	8.30364e-09	2.5131e-07	1.5491e-07	Flna/Map1b/Fermt2/Lims2/Smarcd3/Tnfrsf12a/Vim/Id2/Ilk/Pde3a/Ptprz1/Serpine2/Net1/Nptn/Tgm2/Sgk1/Pde5a/Ntf3/Macf1/Sema5a/Rheb/Hes1/Itgb3/Cdkl5/Dag1/Bdnf/Eef2k/Ctnnb1/Ntrk3/Kalrn/Picalm/Srf/Myadm/Stk11	34
GO:0048732	gland development	39/848	477/29008	9.7563e-09	2.91472e-07	1.79666e-07	Lims2/Cav1/Id2/Serpine2/Arid5b/Thra/Tgm2/Bmpr1a/Itpr1/Id4/Acadm/Jun/Msn/Cdo1/Sema3c/Cav3/Fkbp4/Foxc1/Hes1/Pkm/Gja1/Pdgfa/Dag1/Pbx1/Lbh/Esr1/Gata6/Cited2/Fgf1/Ctnnb1/Igf1r/Wls/Twsg1/Lama5/Raf1/Kalrn/Srf/Stk11/Ext1	39
GO:0010976	positive regulation of neuron projection development	25/848	224/29008	1.17171e-08	3.40269e-07	2.09745e-07	Flna/Hspb1/Itgb1/Dmd/Ptprz1/Serpine2/Dpysl3/Nptn/Itpr1/Serpini1/Adamts1/Vldlr/Atp1b2/Mob2/Ube2v2/Itga3/Hnrnpk/Bdnf/Eef2k/Ankrd1/Creb3l2/Clip1/Igf1r/Ntrk3/Kalrn	25
GO:0051348	negative regulation of transferase activity	27/848	259/29008	1.33941e-08	3.84526e-07	2.37025e-07	Hspb1/Gadd45g/Cav1/Gadd45b/Ilk/Dusp1/Sorl1/Uchl1/Ppia/Eif4a2/Dusp3/Coro1c/Prkar1a/Actb/Hipk3/Gstp1/Cav3/Pkig/Dusp10/Myocd/Park7/Prkar2a/Setd7/Prkag2/Prpsap1/Bag2/Errfi1	27
GO:0051147	regulation of muscle cell differentiation	20/848	150/29008	1.695e-08	4.7841e-07	2.94896e-07	Dmpk/Smarcd3/Rgs4/Id2/Rbpms2/Tmsb4x/Slc25a4/Thra/Bmpr1a/Mef2c/Prdm6/Cav3/Ybx1/Fdps/Hdac5/Myocd/Bdnf/Zeb1/Setd3/Foxp1	20
GO:0070997	neuron death	36/848	428/29008	1.75018e-08	4.91224e-07	3.02795e-07	Rock1/Fos/Ilk/Ptprz1/Sorl1/Inpp5a/Itpr1/Mef2c/Hsph1/Tgfb2/Cd200/Jun/Ntf3/Nes/Ube2v2/Fam162a/Hsp90ab1/Pink1/Pawr/Rilpl1/Gpi1/Gapdh/Park7/Bdnf/Esr1/Usp53/Ctnnb1/Egr1/Neo1/Ubb/Btg2/Capn2/Kcnma1/Picalm/Fas/Hspd1	36
GO:0060562	epithelial tube morphogenesis	34/848	394/29008	2.327e-08	6.2518e-07	3.85367e-07	Tcap/Npnt/Enah/Spint2/Ilk/Asb2/Clic4/Osr1/Mef2c/Rhob/Tgfb2/Rock2/Col4a1/Vasp/Sema5a/Brd2/Cav3/Hes1/Gja1/Dag1/Pbx1/Hdac5/Lzts2/Esr1/Cited2/Fgf1/Prkacb/Ctnnb1/Fzd2/Lama5/Srf/Foxp1/Mtss1/Ext1	34
GO:0045926	negative regulation of growth	27/848	266/29008	2.35666e-08	6.29779e-07	3.88202e-07	Rrad/Fhl1/Rgs4/Serpine2/Nkd1/Cryab/Dact3/Tgfb2/Ifrd1/Sema5a/Ddx3x/Gdf15/Sema3c/Rbbp7/Cav3/Cirbp/Gnas/Gja1/Dusp10/Cited2/Inhba/Idh3g/Ndufs3/Fgf13/Foxp1/Stk11/Sertad1	27
GO:0051098	regulation of binding	34/848	397/29008	2.80339e-08	7.41274e-07	4.56929e-07	Pbxip1/Ramp1/Rock1/Smarcd3/Atp2a2/Cav1/Id2/Aplp2/Sorl1/Id1/Tgfb2/Jun/Nes/Actb/Hipk3/Hsp90ab1/Map1lc3b/Foxc1/Hes1/Xirp1/Hdac5/Hnrnpk/Myocd/Park7/Bdnf/Aktip/Hspa4/Bambi/Ctnnb1/Mapre1/Hey2/Hmgb1/Bag2/Mapre3	34
GO:0031109	microtubule polymerization or depolymerization	18/848	126/29008	2.94995e-08	7.75946e-07	4.78301e-07	Map1b/Cav1/Dst/Cryab/Eml2/Sgk1/Map1a/Pde4dip/Cav3/Fkbp4/Tppp3/Mapre1/Clip1/Fgf13/Arhgef2/Arl2/Capzb/Mapre3	18
GO:1901214	regulation of neuron death	33/848	384/29008	4.12467e-08	1.04658e-06	6.45124e-07	Rock1/Fos/Ilk/Ptprz1/Sorl1/Inpp5a/Itpr1/Mef2c/Hsph1/Tgfb2/Cd200/Jun/Ntf3/Nes/Ube2v2/Hsp90ab1/Pink1/Pawr/Rilpl1/Gpi1/Park7/Bdnf/Esr1/Ctnnb1/Egr1/Neo1/Ubb/Btg2/Capn2/Kcnma1/Picalm/Fas/Hspd1	33
GO:0051592	response to calcium ion	18/848	130/29008	4.83657e-08	1.19699e-06	7.37837e-07	Mylk/Fos/Kcnmb1/Cav1/Tnnt2/Anxa11/Clic4/Asph/Rasgrp2/Mef2c/Jun/Calm2/Slc25a23/Fosb/Mef2a/Fus/Kcnma1/Plcd1	18
GO:0010256	endomembrane system organization	38/848	488/29008	5.45859e-08	1.33775e-06	8.24604e-07	Dmpk/Atp2a2/Cav1/Myh10/Serpine2/Emc8/Anxa6/Cav2/Tmem38b/Ehd2/Lmna/Tgfb2/Coro1c/Casq1/Esyt2/Yipf4/Syne1/Degs1/Sun2/Rab18/Pde4dip/Cav3/Rab3a/Huwe1/Emc10/Tmem43/Atp8b1/Cltc/Aktip/Pacsin2/Cd9/Emd/Rab1a/Polr2m/Ank2/Laptm4b/Mtss1/Pdcd10	38
GO:0048545	response to steroid hormone	24/848	226/29008	5.96842e-08	1.4416e-06	8.88619e-07	Cav1/Fbxo32/Atp1a2/Sgk1/Heyl/Tgfb2/Nedd4/Cdo1/Kank2/Rbfox2/Tbl1x/Fibin/Ptges3/Fkbp4/Lbh/Park7/Bdnf/Strn3/Esr1/Ddx5/Hmgb1/Kcnma1/Foxp1/Fas	24
GO:0006874	cellular calcium ion homeostasis	38/848	490/29008	6.07023e-08	1.45918e-06	8.99451e-07	Dmpk/Dmd/Adcy5/Atp2a2/Jph2/Cav1/Fxyd1/Anxa6/Asph/Cav2/Npy1r/Tmem38b/Nptn/Tgm2/Atp1a2/Itpr1/Tgfb2/Cacna2d1/Atp2b4/Casq1/Calm2/Tbxa2r/Slc25a23/Pygm/Camk2d/Cav3/Pawr/Xk/Itgb3/Slc24a3/Gja1/Esr1/Hmgb1/Fzd2/Atp13a3/Synpo/Ank2/Plcd1	38
GO:0031113	regulation of microtubule polymerization	12/848	57/29008	7.61442e-08	1.80447e-06	1.1123e-06	Map1b/Cav1/Eml2/Sgk1/Pde4dip/Cav3/Fkbp4/Mapre1/Clip1/Arl2/Capzb/Mapre3	12
GO:0032535	regulation of cellular component size	34/848	417/29008	9.20705e-08	2.15145e-06	1.32618e-06	Dstn/Tpm1/Lmod1/Map1b/Cfl2/Tnfrsf12a/Eln/Ilk/Kank1/Tmsb4x/Wdr1/Svil/Cdc42ep3/Vasp/Ifrd1/Macf1/Sema5a/Ppp1r15a/Sema3c/Hsp90ab1/Cav3/Myo1c/Mgll/Xk/Cdkl5/Bdnf/Fgf13/Ntrk3/Kcnma1/Picalm/Capza2/Srf/Capzb/Myadm	34
GO:0046785	microtubule polymerization	14/848	83/29008	1.22042e-07	2.81255e-06	1.73369e-06	Map1b/Cav1/Eml2/Sgk1/Pde4dip/Cav3/Fkbp4/Tppp3/Mapre1/Clip1/Fgf13/Arl2/Capzb/Mapre3	14
GO:0055117	regulation of cardiac muscle contraction	13/848	71/29008	1.26248e-07	2.8576e-06	1.76145e-06	Smtn/Dmd/Atp2a2/Cav1/Fxyd1/Dsp/Tmem38b/Atp1a2/Pde5a/Calm2/Cav3/Fgf13/Ank2	13
GO:0001649	osteoblast differentiation	23/848	220/29008	1.4913e-07	3.35977e-06	2.07099e-06	Npnt/Pdlim7/Fermt2/Id2/Ilk/Id1/Bmpr1a/Mef2c/Id4/Lmna/Tob1/Trp53inp2/Gnas/Gja1/Id3/Hdac5/Crim1/Bambi/Ctnnb1/Ddx5/Twsg1/H3f3a/Erh	23
GO:0016055	Wnt signaling pathway	35/848	449/29008	1.77732e-07	3.91634e-06	2.41407e-06	Sost/Pbxip1/Cpe/Fermt2/Tgfb1i1/Ndrg2/Cav1/Ilk/Kank1/Lgr6/Nkd1/Thra/Dact3/Macf1/Sema5a/Ddx3x/Csnk1a1/Itga3/Wnt16/Tbx18/Trabd2b/Lzts2/Ppm1b/Bambi/Ctnnb1/Egr1/Tax1bp3/Emd/Vcp/Wls/Fzd2/Mark1/Stk11/Ube2b/Ext1	35
GO:0198738	cell-cell signaling by wnt	35/848	451/29008	1.97682e-07	4.33692e-06	2.67332e-06	Sost/Pbxip1/Cpe/Fermt2/Tgfb1i1/Ndrg2/Cav1/Ilk/Kank1/Lgr6/Nkd1/Thra/Dact3/Macf1/Sema5a/Ddx3x/Csnk1a1/Itga3/Wnt16/Tbx18/Trabd2b/Lzts2/Ppm1b/Bambi/Ctnnb1/Egr1/Tax1bp3/Emd/Vcp/Wls/Fzd2/Mark1/Stk11/Ube2b/Ext1	35
GO:0050821	protein stabilization	21/848	190/29008	2.01689e-07	4.4056e-06	2.71565e-06	Flna/Hsp90aa1/Cryab/Pdcl3/Atp1b2/Hsp90ab1/Tcp1/Tbl1x/Pink1/Ptges3/Gapdh/Cct7/Park7/Bag2/Hip1/Bag3/Usp9x/Ank2/Pdcd10/Ube2b/Hspd1	21
GO:1903829	positive regulation of cellular protein localization	26/848	277/29008	2.03619e-07	4.40941e-06	2.718e-06	Flna/Fermt2/Itgb1/Cav2/Sorl1/Gnai1/Nptn/Kif5b/Tgfb2/Pgrmc1/Rock2/Atp2b4/Msn/Gpsm2/Map1a/Hsp90ab1/Tcp1/Myo1c/Itga3/Stom/Cct7/Hnrnpk/Park7/Bag3/Stk11/Pdcd5	26
GO:0010657	muscle cell apoptotic process	15/848	100/29008	2.16319e-07	4.66433e-06	2.87514e-06	Hspb6/Dmpk/Cav1/Ilk/Slc25a4/Fbxo32/Hspa8/Camk2d/Gapdh/Myocd/Gata6/Hey2/Capn2/Igf1r/Bag3	15
GO:0030865	cortical cytoskeleton organization	12/848	63/29008	2.44624e-07	5.18562e-06	3.19646e-06	Actn1/Rock1/Wdr1/Tln1/Ehd2/Rhob/Rock2/Rhobtb1/Anln/Rnd3/Rhoc/Synpo	12
GO:1900744	regulation of p38MAPK cascade	10/848	42/29008	2.7243e-07	5.72673e-06	3.53001e-06	Gadd45g/Gadd45b/Dusp1/Hsph1/Pja2/Cav3/Emc10/Dusp10/Mfhas1/Prmt1	10
GO:0150115	cell-substrate junction organization	15/848	102/29008	2.82144e-07	5.88171e-06	3.62554e-06	Actn1/Tns1/Rock1/Fermt2/Vcl/Dst/Limch1/Tln1/Itga5/Dusp3/Coro1c/Macf1/Phldb2/Itgb3/Actg1	15
GO:0001666	response to hypoxia	22/848	214/29008	3.70284e-07	7.44123e-06	4.58685e-06	Ptgis/Cav1/Cryab/Higd1a/Camk2g/Itpr1/Sod3/Vldlr/Tgfb2/Rock2/Vasn/Pygm/Camk2d/Fam162a/Wtip/Pink1/Gata6/Cited2/Egr1/Chchd2/Raf1/Kcnma1	22
GO:0043161	proteasome-mediated ubiquitin-dependent protein catabolic process	33/848	423/29008	3.90148e-07	7.77819e-06	4.79455e-06	Fbxl22/Hspa1a/Cav1/Kctd10/Asb2/Anapc7/Wwp2/Nedd4/Map1a/Hspa1b/Ube2v2/Hsp90ab1/Rnf187/Tbl1x/Huwe1/Ube2g1/Ankrd9/Fbxo9/Park7/Psmd7/Ctnnb1/Psmc3/Pcnp/Fbxo2/Spop/Vcp/Ifi27/Sumo2/Psmc6/Usp14/Psmb5/Psmd8/Ube2b	33
GO:0030324	lung development	23/848	233/29008	4.18494e-07	8.24516e-06	5.0824e-06	Thra/Tmem38b/Id1/Bmpr1a/Gpsm2/Rab3a/Itga3/Ptges3/Hes1/Pdgfa/Dag1/Myocd/Gata6/Fgf1/Ctnnb1/Hmgb1/Lama5/Foxp2/Pkdcc/Srf/Errfi1/Foxp1/Ext1	23
GO:0051090	regulation of DNA-binding transcription factor activity	33/848	425/29008	4.34005e-07	8.511e-06	5.24627e-06	Flna/Lrrfip1/Ptgis/Cav1/Id2/Arid5b/Thra/Id1/Heyl/Wwp2/Ppia/Cd200/Ifrd1/Hmgn3/Irak2/Pink1/Hes1/Id3/Pbx1/Hdac5/Myocd/Park7/Bdnf/Esr1/Ctnnb1/Mtdh/Spop/Igf1r/Fzd2/Ube2n/Arhgef2/Abra/Srf	33
GO:1903115	regulation of actin filament-based movement	10/848	46/29008	6.78987e-07	1.25054e-05	7.70842e-06	Acta2/Atp2a2/Cav1/Tnnt2/Fxyd1/Dsp/Atp1a2/Cav3/Fgf13/Ank2	10
GO:0034446	substrate adhesion-dependent cell spreading	15/848	109/29008	6.79531e-07	1.25054e-05	7.70842e-06	Itga8/Flna/Postn/Fermt2/Lims2/Actn4/Ilk/Kank1/Net1/Lamb2/Coro1c/Itgb3/Rab1a/Lama5/Myadm	15
GO:0010660	regulation of muscle cell apoptotic process	14/848	95/29008	6.82204e-07	1.25087e-05	7.71051e-06	Hspb6/Cav1/Ilk/Slc25a4/Fbxo32/Hspa8/Camk2d/Gapdh/Myocd/Gata6/Hey2/Capn2/Igf1r/Bag3	14
GO:0006816	calcium ion transport	33/848	434/29008	6.94221e-07	1.26828e-05	7.8178e-06	Mylk/Rrad/Ramp1/Serpine1/Dmd/Atp2a2/Jph2/Cav1/Rgs4/Gem/Hspa2/Anxa6/Asph/Tmem38b/Camk2g/Atp1a2/Itpr1/Tgfb2/Cacna2d1/Atp2b4/Casq1/Calm2/Slc25a23/Camk2d/Cav3/Pawr/Hes1/Vdac1/Itgb3/Slc24a3/Gja1/Ctnnb1/Ank2	33
GO:0045664	regulation of neuron differentiation	23/848	241/29008	7.5885e-07	1.36647e-05	8.42308e-06	Map1b/Hspa1a/Rock1/Itgb1/Dmd/Cav1/Id2/Bnip2/Zfhx3/Heyl/Mef2c/Id4/Mmd/Ntf3/Hspa1b/Vwc2/Hes1/Pbx1/Bdnf/Hey2/Zeb1/Arhgef2/Ttc3	23
GO:0045927	positive regulation of growth	27/848	321/29008	1.05135e-06	1.82768e-05	1.1266e-05	Map1b/Ncam1/Serpine1/Tnfrsf12a/Ilk/Hbegf/Slc25a4/Eif4g2/Sgk1/Bmpr1a/Mef2c/Tgfb2/Macf1/Sema5a/Ddx3x/Fdps/Cdkl5/Hnrnpk/Bdnf/Gata6/N6amt1/Hey2/Igf1r/Ntrk3/H3f3a/Picalm/Srf	27
GO:0007369	gastrulation	19/848	178/29008	1.29366e-06	2.22581e-05	1.37201e-05	Dusp1/Osr1/Bmpr1a/Itga5/Macf1/Phldb2/Prkar1a/Foxc1/Gpi1/Dag1/Gata6/Inhba/Ctnnb1/Pofut2/Wls/Twsg1/Srf/Myadm/Ext1	19
GO:0016311	dephosphorylation	28/848	345/29008	1.35511e-06	2.31567e-05	1.4274e-05	Npnt/Ppp1cb/Ppp1r12a/Rock1/Dusp1/Ptprz1/Inpp5a/Mef2c/Ppia/Tgfb2/Rock2/Ptp4a3/Dusp3/Calm2/Ppp1r15a/Hsp90ab1/Camta1/Pink1/Pawr/Dusp8/Dusp10/Ppm1b/Impa1/Ppp2r1a/Fra10ac1/Mfhas1/Vcan/Stk11	28
GO:0021675	nerve development	13/848	87/29008	1.4462e-06	2.40804e-05	1.48434e-05	Dmd/Ilk/Serpine2/Nrtn/Ntf3/Nav2/Hes1/Dag1/Atp8b1/Bdnf/Cited2/Ctnnb1/Ext1	13
GO:0035994	response to muscle stretch	7/848	21/29008	1.44649e-06	2.40804e-05	1.48434e-05	Tcap/Fos/Dmd/Jun/Cav3/Ankrd1/Raf1	7
GO:0006979	response to oxidative stress	31/848	407/29008	1.44751e-06	2.40804e-05	1.48434e-05	Hspb1/Rbpms/Rcan2/Fos/Atp2a2/Cryab/Net1/Camk2g/Aldh2/Sod3/Rhob/Hsph1/Ppia/Msrb3/Jun/Ndufa12/Gstp1/Pink1/Pawr/Wnt16/Msra/Park7/Chd6/Psip1/Fbln5/Ctnnb1/Chchd2/Ndufa6/Psmb5/Foxp1/Pdcd10	31
GO:0061448	connective tissue development	25/848	288/29008	1.47927e-06	2.45275e-05	1.5119e-05	Pbxip1/Mustn1/Id2/Arid5b/Anxa6/Osr1/Thra/Sorl1/Pdgfd/Bmpr1a/Mef2c/Id4/Lmna/Tgfb2/Hspg2/Itgb3/Gnas/Creb3l2/Ctnnb1/Egr1/Zeb1/Ubb/Pkdcc/Srf/Ext1	25
GO:0061351	neural precursor cell proliferation	20/848	197/29008	1.51305e-06	2.49231e-05	1.53628e-05	Flna/Spint2/Lims2/Smarcd3/Id2/Ilk/Ptprz1/Rsu1/Id4/Tacc2/Nes/Hdac5/Eml1/Bdnf/Ctnnb1/Tead3/Btg2/Fgf13/Ctnna1/Arhgef2	20
GO:0051402	neuron apoptotic process	26/848	309/29008	1.64599e-06	2.66756e-05	1.64431e-05	Rock1/Ilk/Ptprz1/Mef2c/Hsph1/Tgfb2/Jun/Ntf3/Nes/Ube2v2/Fam162a/Hsp90ab1/Pink1/Pawr/Gpi1/Gapdh/Park7/Bdnf/Esr1/Usp53/Ctnnb1/Egr1/Btg2/Kcnma1/Fas/Hspd1	26
GO:0003018	vascular process in circulatory system	22/848	234/29008	1.68541e-06	2.72267e-05	1.67828e-05	Acta2/Rock1/Fermt2/Kcnmb1/Cav1/Pde3a/Slc22a1/Npy1r/Atp1a2/Sod3/Pde5a/Snta1/Rock2/Ptp4a3/Tbxa2r/Gucy1a1/Foxc1/Mgll/Gja1/Htr1b/Kcnma1/Ext1	22
GO:0003158	endothelium development	16/848	133/29008	1.82772e-06	2.92435e-05	1.8026e-05	Col18a1/Rock1/Vcl/Dmd/Clic4/Id1/Rhob/Rock2/Msn/Fgf1/Ctnnb1/Hey2/Zeb1/Pbrm1/Foxp1/Myadm	16
GO:0008347	glial cell migration	11/848	63/29008	1.9218e-06	3.0362e-05	1.87154e-05	Vim/Ptprz1/Cspg4/Tgfb2/Sun2/Atp1b2/Idh2/Cd9/Ctnnb1/Vcan/Fas	11
GO:1902414	protein localization to cell junction	15/848	119/29008	2.11355e-06	3.28745e-05	2.02641e-05	Flna/Hspb1/Fermt2/Vcl/Actn4/Dsp/Kif5b/Map1a/Jam3/Actb/Vamp2/Dag1/Actg1/Kalrn/Gpc6	15
GO:0062197	cellular response to chemical stress	27/848	333/29008	2.12122e-06	3.2892e-05	2.02749e-05	Mylk/Hspb1/Fos/Efhd1/Atp2a2/Cav1/Net1/Aldh2/Sod3/Rhob/Hsph1/Ppia/Jun/Ddx3x/Slc25a23/Pink1/Pawr/Wnt16/Msra/Park7/Chd6/Fbln5/Ctnnb1/Chchd2/Foxp1/Pdcd10/Fas	27
GO:0006470	protein dephosphorylation	22/848	239/29008	2.39182e-06	3.65243e-05	2.25139e-05	Ppp1cb/Ppp1r12a/Rock1/Dusp1/Ptprz1/Ppia/Rock2/Ptp4a3/Dusp3/Calm2/Ppp1r15a/Hsp90ab1/Camta1/Pink1/Pawr/Dusp8/Dusp10/Ppm1b/Ppp2r1a/Mfhas1/Vcan/Stk11	22
GO:0006813	potassium ion transport	22/848	240/29008	2.56199e-06	3.90044e-05	2.40427e-05	Flna/Fhl1/Kcnmb1/Itgb1/Kcnab1/Plcb4/Cav1/Rgs4/Fxyd1/Tmem38b/Atp1a2/Kif5b/Wwp2/Kcnh2/Nedd4/Atp1b2/Cav3/Vamp2/Slc24a3/Kcnma1/Rgs7/Ank2	22
GO:0031099	regeneration	17/848	153/29008	2.66751e-06	4.00047e-05	2.46593e-05	Flna/Mustn1/Serpine1/Lgr6/Itpr1/Lamb2/Jun/Ifrd1/Pkm/Gja1/Dusp10/Bdnf/Cd9/Neo1/Igf1r/Ntrk3/Fas	17
GO:0046716	muscle cell cellular homeostasis	7/848	23/29008	2.89775e-06	4.29448e-05	2.64716e-05	Cfl2/Dmd/Cav3/Aldoa/Bag3/Pfkm/Srf	7
GO:0051085	chaperone cofactor-dependent protein refolding	8/848	32/29008	2.91146e-06	4.3021e-05	2.65186e-05	Hspa1a/Dnajb4/Hspa2/Dnajb5/Hspa8/Hsph1/Hspa1b/Ptges3	8
GO:0035296	regulation of tube diameter	18/848	171/29008	2.98552e-06	4.36024e-05	2.6877e-05	Acta2/Rock1/Kcnmb1/Cav1/Npy1r/Atp1a2/Sod3/Pde5a/Snta1/Rock2/Tbxa2r/Gucy1a1/Foxc1/Mgll/Gja1/Htr1b/Kcnma1/Ext1	18
GO:0097746	blood vessel diameter maintenance	18/848	171/29008	2.98552e-06	4.36024e-05	2.6877e-05	Acta2/Rock1/Kcnmb1/Cav1/Npy1r/Atp1a2/Sod3/Pde5a/Snta1/Rock2/Tbxa2r/Gucy1a1/Foxc1/Mgll/Gja1/Htr1b/Kcnma1/Ext1	18
GO:0016052	carbohydrate catabolic process	16/848	141/29008	3.95999e-06	5.63597e-05	3.47407e-05	Ppp1cb/Stbd1/Pfkp/Pygm/Zbtb20/Pygb/Gpi1/Pkm/Pgam1/Tpi1/Gapdh/Aldoa/Prkag2/Hmgb1/Arl2/Pfkm	16
GO:0045685	regulation of glial cell differentiation	13/848	95/29008	3.97933e-06	5.6475e-05	3.48117e-05	Id2/Ptprz1/Serpine2/Wdr1/Id4/Ntf3/Rheb/Hes1/Dusp10/Dag1/Nr1d1/Ctnnb1/Ntrk3	13
GO:0009410	response to xenobiotic stimulus	26/848	325/29008	4.15888e-06	5.85272e-05	3.60767e-05	Ppp1r14a/Mylk/Ncam1/Ppp1r12a/Fos/Serpine1/Pde3a/Gstm1/Uchl1/Mef2c/Kcnh2/Tgfb2/Jun/Pam/Fmo2/Gstp1/Gstm2/Acsl1/Gnas/Bdnf/Ankrd1/Gata6/Inhba/N6amt1/Htr1b/Ube2b	26
GO:0010464	regulation of mesenchymal cell proliferation	9/848	44/29008	4.22903e-06	5.93482e-05	3.65828e-05	Bmpr1a/Lmna/Pdgfa/Tbx18/Ctnnb1/Zeb1/Hmgb1/Foxp2/Foxp1	9
GO:0009896	positive regulation of catabolic process	34/848	494/29008	4.33397e-06	6.06514e-05	3.73861e-05	Hspa1a/Rock1/Cav1/Hsp90aa1/Samd4/Nkd1/Slc25a4/Sorl1/Hspb8/Wwp2/Rock2/Nedd4/Msn/Oaz2/Scoc/Hspa1b/Zbtb20/Ube2v2/Pink1/Tob1/Huwe1/Trp53inp2/Pnpla2/Vdac1/Gja1/Fyco1/Mtdh/Hmgb1/Bag2/Btg2/Vcp/Bag3/Sumo2/Stk11	34
GO:0010463	mesenchymal cell proliferation	10/848	56/29008	4.55523e-06	6.32195e-05	3.89691e-05	Osr1/Bmpr1a/Lmna/Pdgfa/Tbx18/Ctnnb1/Zeb1/Hmgb1/Foxp2/Foxp1	10
GO:0009755	hormone-mediated signaling pathway	17/848	161/29008	5.35389e-06	7.28942e-05	4.49327e-05	Thra/Sgk1/Heyl/Nedd4/Kank2/Rbfox2/Ptges3/Fkbp4/Acsl1/Lbh/Nr1d1/Park7/Bdnf/Strn3/Esr1/Ddx5/Foxp1	17
GO:0060947	cardiac vascular smooth muscle cell differentiation	6/848	17/29008	5.75837e-06	7.69416e-05	4.74275e-05	Myocd/Gata6/Ctnnb1/Hey2/Pbrm1/Srf	6
GO:0098760	response to interleukin-7	6/848	17/29008	5.75837e-06	7.69416e-05	4.74275e-05	Atp5b/Ybx1/Stip1/Hmgb1/Hnrnph1/Hspd1	6
GO:0098761	cellular response to interleukin-7	6/848	17/29008	5.75837e-06	7.69416e-05	4.74275e-05	Atp5b/Ybx1/Stip1/Hmgb1/Hnrnph1/Hspd1	6
GO:0030705	cytoskeleton-dependent intracellular transport	19/848	198/29008	6.29004e-06	8.33804e-05	5.13965e-05	Hspb1/Map1b/Actn4/Dst/Dynll1/Ift43/Kif5b/Uchl1/Hspa8/Kif1c/Sun2/Map1a/Myo1c/Fyco1/Kif13a/Ubb/Rab1a/Stk11/Tub	19
GO:1904951	positive regulation of establishment of protein localization	26/848	333/29008	6.44138e-06	8.49383e-05	5.23568e-05	Flna/Oxct1/Myh10/Myom1/Asph/Sorl1/Kif5b/Ppia/Tgfb2/Ptp4a3/Oaz2/Hsp90ab1/Tcp1/Myo1c/Vamp2/Gja1/Stom/Cct7/Ankrd1/Emd/Wls/Bag3/Ano1/Pfkm/Pdcd10/Pdcd5	26
GO:0032386	regulation of intracellular transport	26/848	335/29008	7.16753e-06	9.37752e-05	5.78039e-05	Flna/Map1b/Ppp1r12a/Tnnt2/Cryab/Asph/Sorl1/Kif5b/Ehd2/Nedd4/Msn/Oaz2/Hsp90ab1/Pkig/Myo1c/Pink1/Vamp2/Stom/Park7/Emd/Bag3/Scp2/Ifi27/Stk11/Pdcd10/Pdcd5	26
GO:0043523	regulation of neuron apoptotic process	23/848	276/29008	7.56701e-06	9.8423e-05	6.06689e-05	Rock1/Ilk/Ptprz1/Mef2c/Hsph1/Tgfb2/Jun/Ntf3/Nes/Ube2v2/Hsp90ab1/Pink1/Pawr/Gpi1/Park7/Bdnf/Esr1/Ctnnb1/Egr1/Btg2/Kcnma1/Fas/Hspd1	23
GO:0007051	spindle organization	18/848	183/29008	7.7747e-06	0.000100411	6.18946e-05	Flna/Hspa1a/Gnai1/Chd3/Dctn6/Tacc2/Gpsm2/Hspa1b/Pde4dip/Chmp4c/Haus8/Eml1/Cltc/Ppp2r1a/Mapre1/Vcp/Map4/Mapre3	18
GO:0035725	sodium ion transmembrane transport	16/848	149/29008	8.0998e-06	0.000104075	6.41529e-05	Slmap/Dmd/Fxyd1/Osr1/Atp1a2/Kif5b/Snta1/Atp2b4/Nedd4/Atp1b2/Camk2d/Cav3/Fxyd7/Slc24a3/Stom/Fgf13	16
GO:0048771	tissue remodeling	19/848	202/29008	8.3997e-06	0.000106603	6.5711e-05	Flna/Rock1/Cav1/Eln/Nox4/Cspg4/Mef2c/Tgfb2/Rock2/Klf6/Sema3c/Wnt16/Foxc1/Itgb3/Gja1/Ctnnb1/Htr1b/Pbrm1/Ext1	19
GO:0005980	glycogen catabolic process	6/848	18/29008	8.42382e-06	0.000106603	6.5711e-05	Ppp1cb/Stbd1/Pygm/Pygb/Hmgb1/Pfkm	6
GO:0032410	negative regulation of transporter activity	12/848	87/29008	8.56321e-06	0.000107286	6.61319e-05	Rrad/Kcnab1/Cav1/Gem/Osr1/Atp1a2/Wwp2/Nedd4/Calm2/Camk2d/Cav3/Park7	12
GO:2001233	regulation of apoptotic signaling pathway	29/848	402/29008	8.94783e-06	0.000110724	6.82512e-05	Hspb1/Serpine1/Atf3/Tnfrsf12a/Cav1/Higd1a/Lmna/Hsph1/Ppia/Tgfb2/Nacc2/Ddx3x/Gstp1/Pink1/Hnrnpk/Park7/Bdnf/Inhba/Ppp2r1a/Tpd52l1/Ctnnb1/Dapk2/Ndufs3/Ubb/Spop/Raf1/Ctnna1/Vdac2/Fas	29
GO:0050807	regulation of synapse organization	22/848	263/29008	1.11719e-05	0.000135248	8.3368e-05	Dmpk/Sparcl1/Myh10/Pdlim5/Mef2c/Hspa8/Pgrmc1/Nedd4/Malat1/Ube2v2/Rheb/Adgrl2/Cdkl5/Dag1/Hnrnpk/Bdnf/Eef2k/Vcp/Ntrk3/Kalrn/Picalm/Gpc6	22
GO:0006090	pyruvate metabolic process	14/848	120/29008	1.13963e-05	0.000136974	8.44319e-05	Ldhb/Pfkp/Mpc1/Zbtb20/Gpi1/Pkm/Pgam1/Tpi1/Gapdh/Me1/Aldoa/Prkag2/Arl2/Pfkm	14
GO:2000177	regulation of neural precursor cell proliferation	14/848	120/29008	1.13963e-05	0.000136974	8.44319e-05	Flna/Spint2/Lims2/Smarcd3/Id2/Ilk/Ptprz1/Rsu1/Nes/Hdac5/Bdnf/Ctnnb1/Btg2/Ctnna1	14
GO:0086004	regulation of cardiac muscle cell contraction	8/848	38/29008	1.15909e-05	0.000138649	8.54645e-05	Atp2a2/Cav1/Fxyd1/Dsp/Atp1a2/Cav3/Fgf13/Ank2	8
GO:0006814	sodium ion transport	21/848	245/29008	1.21478e-05	0.00014428	8.89358e-05	Slmap/Dmpk/Dmd/Fxyd1/Serpine2/Osr1/Atp1a2/Sgk1/Kif5b/Snta1/Atp2b4/Nedd4/Atp1b2/Camk2d/Cav3/Slc38a2/Gnas/Fxyd7/Slc24a3/Stom/Fgf13	21
GO:0035637	multicellular organismal signaling	16/848	155/29008	1.33917e-05	0.000158305	9.7581e-05	Flna/Cav1/Dsp/Kcnh2/Cacna2d1/Jam3/Rbfox2/Mef2a/Pawr/Gja1/Tbx18/Slc4a3/Ntrk3/Gjc1/Kcnma1/Ank2	16
GO:1901652	response to peptide	29/848	412/29008	1.42124e-05	0.000167221	0.000103076	Rock1/Atp2a2/Cav1/Vim/Kank1/Cav2/Sorl1/Sgk1/Cacna2d1/Rock2/Cdo1/Gdf15/Rarres2/Grb14/Bcar3/Myo1c/Vamp2/Ybx1/Pkm/Gja1/Hnrnpk/Nr4a1/Ctnnb1/Egr1/Igf1r/Arhgef2/Cyc1/Ano1/Plcd1	29
GO:1901653	cellular response to peptide	24/848	308/29008	1.49243e-05	0.000174372	0.000107484	Rock1/Cav1/Vim/Kank1/Cav2/Sorl1/Sgk1/Cacna2d1/Rock2/Gdf15/Rarres2/Grb14/Bcar3/Myo1c/Vamp2/Ybx1/Pkm/Gja1/Hnrnpk/Nr4a1/Ctnnb1/Igf1r/Arhgef2/Ano1	24
GO:0008038	neuron recognition	9/848	51/29008	1.5116e-05	0.000175794	0.000108361	Ncam1/Nexn/Ptprz1/Nptn/Sema5a/Emb/Bdnf/Ccdc141/Ext1	9
GO:0071277	cellular response to calcium ion	11/848	78/29008	1.63071e-05	0.000187476	0.000115562	Mylk/Fos/Clic4/Asph/Rasgrp2/Mef2c/Jun/Slc25a23/Fosb/Mef2a/Fus	11
GO:0035304	regulation of protein dephosphorylation	12/848	93/29008	1.71408e-05	0.00019661	0.000121193	Ppp1r12a/Rock1/Ppia/Rock2/Calm2/Ppp1r15a/Hsp90ab1/Camta1/Pink1/Pawr/Mfhas1/Vcan	12
GO:0050803	regulation of synapse structure or activity	22/848	271/29008	1.78342e-05	0.000204098	0.000125808	Dmpk/Sparcl1/Myh10/Pdlim5/Mef2c/Hspa8/Pgrmc1/Nedd4/Malat1/Ube2v2/Rheb/Adgrl2/Cdkl5/Dag1/Hnrnpk/Bdnf/Eef2k/Vcp/Ntrk3/Kalrn/Picalm/Gpc6	22
GO:0052547	regulation of peptidase activity	30/848	441/29008	1.95065e-05	0.000221721	0.000136671	Spint2/Itih4/Wfdc1/Serpine1/Cav1/Perp/Serpine2/Cryab/Asph/Sorl1/Pi15/Serpini1/Rock2/Ddx3x/Hspa1b/Fam162a/Pawr/Gpi1/Gapdh/Nr4a1/Park7/Hmgb1/Hip1/Vcp/Akirin2/Dnajb6/Picalm/Pdcd5/Fas/Hspd1	30
GO:0045104	intermediate filament cytoskeleton organization	9/848	53/29008	2.08996e-05	0.000233333	0.000143829	Des/Vim/Dst/Dsp/Macf1/Nes/Krt18/Raf1/Dnajb6	9
GO:0030900	forebrain development	28/848	400/29008	2.19515e-05	0.000243453	0.000150067	Ncam1/Id2/Myh10/Aplp2/Atp1a2/Bmpr1a/Id4/Tacc2/Sema5a/Sun2/Atp1b2/Hes1/Tra2b/Hnrnpk/Inhba/Aplp1/Ctnnb1/Ubb/Btg2/Twsg1/Fgf13/Usp9x/Foxp2/Ccdc141/Pfdn1/Srf/Phactr1/Ext1	28
GO:0070588	calcium ion transmembrane transport	23/848	296/29008	2.33408e-05	0.000257158	0.000158515	Rrad/Dmd/Atp2a2/Jph2/Gem/Hspa2/Asph/Tmem38b/Atp1a2/Itpr1/Tgfb2/Cacna2d1/Atp2b4/Casq1/Calm2/Slc25a23/Camk2d/Cav3/Pawr/Vdac1/Itgb3/Slc24a3/Ank2	23
GO:0045103	intermediate filament-based process	9/848	54/29008	2.44341e-05	0.000266977	0.000164567	Des/Vim/Dst/Dsp/Macf1/Nes/Krt18/Raf1/Dnajb6	9
GO:0060840	artery development	13/848	112/29008	2.4575e-05	0.00026724	0.00016473	Mylk/Ltbp1/Myh10/Bmpr1a/Tgfb2/Foxc1/Hes1/Myocd/Cited2/Ctnnb1/Hey2/Snx17/Srf	13
GO:0043467	regulation of generation of precursor metabolites and energy	15/848	147/29008	2.83323e-05	0.000304799	0.000187881	Ppp1cb/Ndufa4/Slc25a23/Zbtb20/Iscu/Pink1/Prdm16/Park7/Cox7a2/Cisd1/Prkag2/Hmgb1/Vcp/Chchd2/Arl2	15
GO:0032507	maintenance of protein location in cell	10/848	69/29008	3.08966e-05	0.000324737	0.000200171	Cav1/Tmsb4x/Sorl1/Syne1/Sun2/Pink1/Gja1/Park7/Chchd10/Arl2	10
GO:0006734	NADH metabolic process	7/848	32/29008	3.1628e-05	0.000328303	0.000202369	Cbr2/Pfkp/Mdh1/Gpi1/Idh3g/Vcp/Pfkm	7
GO:0007623	circadian rhythm	19/848	222/29008	3.17684e-05	0.000328506	0.000202494	Fbxl22/Ppp1cb/Id2/Zfhx3/Id1/Id4/Rock2/Huwe1/Id3/Nr1d1/Bdnf/Egr1/Ddx5/Ntrk3/Kcnma1/Usp9x/Fas/Nfil3/Rbm4b	19
GO:0034113	heterotypic cell-cell adhesion	9/848	56/29008	3.30412e-05	0.000338773	0.000208823	Itgb1/Perp/Dsp/Itga7/Cd200/Itga5/Jam3/Itgb3/Myadm	9
GO:0048863	stem cell differentiation	20/848	243/29008	3.48066e-05	0.000356148	0.000219533	Anxa6/Osr1/Nrtn/Bmpr1a/Mef2c/Tgfb2/Coro1c/Sema5a/Sema3c/Foxc1/Hes1/Lbh/Myocd/Esr1/Gata6/Cited2/Ctnnb1/Lama5/Srf/Ext1	20
GO:0048332	mesoderm morphogenesis	10/848	70/29008	3.51114e-05	0.000358536	0.000221005	Bmpr1a/Macf1/Prkar1a/Foxc1/Gpi1/Inhba/Pofut2/Wls/Twsg1/Srf	10
GO:0006986	response to unfolded protein	13/848	116/29008	3.57634e-05	0.000362648	0.00022354	Hspb1/Hspa1a/Atf3/Hsp90aa1/Hspa2/Hspb8/Hspa8/Hsph1/Ppp1r15a/Hspa1b/Creb3l2/Bag3/Hspd1	13
GO:0001763	morphogenesis of a branching structure	20/848	245/29008	3.9095e-05	0.000388944	0.000239749	Npnt/Cpe/Spint2/Ilk/Clic4/Tgm2/Col4a1/Sema5a/Sema3c/Cav3/Pdgfa/Dag1/Pbx1/Hnrnpk/Esr1/Fgf1/Ctnnb1/Lama5/Srf/Ext1	20
GO:0045446	endothelial cell differentiation	13/848	117/29008	3.91731e-05	0.000388944	0.000239749	Col18a1/Rock1/Vcl/Dmd/Clic4/Id1/Rock2/Msn/Ctnnb1/Hey2/Zeb1/Pbrm1/Myadm	13
GO:0060021	roof of mouth development	12/848	101/29008	3.96437e-05	0.000392067	0.000241674	Arid5b/Osr1/Asph/Bmpr1a/Mef2c/Tgfb2/Dhrs3/Prdm16/Inhba/Fzd2/Pkdcc/Csrnp1	12
GO:0032922	circadian regulation of gene expression	10/848	71/29008	3.9808e-05	0.000392918	0.000242198	Ppp1cb/Id2/Zfhx3/Id1/Id4/Huwe1/Id3/Nr1d1/Egr1/Rbm4b	10
GO:0010880	regulation of release of sequestered calcium ion into cytosol by sarcoplasmic reticulum	6/848	23/29008	4.04215e-05	0.000398192	0.000245449	Dmd/Tmem38b/Casq1/Calm2/Camk2d/Ank2	6
GO:0007498	mesoderm development	13/848	119/29008	4.68511e-05	0.000452654	0.00027902	Osr1/Bmpr1a/Macf1/Prkar1a/Foxc1/Gpi1/Cited2/Inhba/Pofut2/Wls/Twsg1/Srf/Ext1	13
GO:0050920	regulation of chemotaxis	19/848	229/29008	4.85641e-05	0.000467406	0.000288114	Hspb1/Serpine1/Dusp1/Cdh13/Pdgfd/Dusp3/Ntf3/Sema5a/Rarres2/Jam3/Sema3c/Gstp1/Fgf1/Mtus1/Dapk2/Hmgb1/Ntrk3/Ccl27a/Usp14	19
GO:0010421	hydrogen peroxide-mediated programmed cell death	5/848	15/29008	4.96377e-05	0.000475915	0.000293359	Hsph1/Pink1/Pawr/Park7/Pdcd10	5
GO:0031345	negative regulation of cell projection organization	18/848	211/29008	5.30413e-05	0.000500338	0.000308413	Flna/Itgb1/Vim/Kank1/Ptprz1/Dpysl3/Cspg4/Id1/Lgals1/Ifrd1/Sema5a/Sema3c/Itga3/Hes1/Neo1/Fgf13/Capzb/Map4	18
GO:0030856	regulation of epithelial cell differentiation	15/848	157/29008	6.09868e-05	0.000563231	0.000347181	Rock1/Vcl/Serpine1/Cav1/Osr1/Id1/Tgfb2/Rock2/Foxc1/Hes1/Ctnnb1/Hey2/Zeb1/Errfi1/Foxp1	15
GO:0051222	positive regulation of protein transport	23/848	317/29008	6.74605e-05	0.000615107	0.000379158	Flna/Oxct1/Myh10/Myom1/Asph/Sorl1/Kif5b/Ppia/Tgfb2/Oaz2/Hsp90ab1/Myo1c/Vamp2/Gja1/Stom/Ankrd1/Emd/Wls/Bag3/Ano1/Pfkm/Pdcd10/Pdcd5	23
GO:0019674	NAD metabolic process	6/848	25/29008	6.7461e-05	0.000615107	0.000379158	Cbr2/Ldhb/Pfkp/Mdh1/Gpi1/Pfkm	6
GO:0003382	epithelial cell morphogenesis	8/848	48/29008	6.91072e-05	0.000628975	0.000387706	Col18a1/Rock1/Spint2/Clic4/Id1/Palld/Rilpl1/Fat1	8
GO:0043547	positive regulation of GTPase activity	19/848	237/29008	7.70568e-05	0.000685192	0.000422359	Fermt2/Itgb1/Rgs4/Pkp4/Rsu1/Net1/Cav2/Rasgrp2/Ntf3/Coro1c/Asap2/Bcar3/Cdkl5/Gnas/Tax1bp3/Ntrk3/Kalrn/Picalm/Rgs7	19
GO:0071214	cellular response to abiotic stimulus	23/848	322/29008	8.54374e-05	0.000751305	0.000463112	Mylk/Efhd1/Cav1/Cryab/Net1/Atp1a2/Rhob/Cnn2/Nedd4/Ddx3x/Slc25a23/Actb/Mfap4/Gja1/Dag1/Tmem109/Ankrd1/Map3k20/Ctnnb1/Egr1/Ccnd2/Bag3/Stk11	23
GO:0104004	cellular response to environmental stimulus	23/848	322/29008	8.54374e-05	0.000751305	0.000463112	Mylk/Efhd1/Cav1/Cryab/Net1/Atp1a2/Rhob/Cnn2/Nedd4/Ddx3x/Slc25a23/Actb/Mfap4/Gja1/Dag1/Tmem109/Ankrd1/Map3k20/Ctnnb1/Egr1/Ccnd2/Bag3/Stk11	23
GO:0006066	alcohol metabolic process	24/848	344/29008	8.71899e-05	0.000760775	0.000468949	Cyb5r3/Nudt4/Aplp2/Inpp5a/Vldlr/Chka/Napepld/Fdps/Tpi1/Idh2/Dhrs3/Park7/Aco2/Impa1/Idh3g/Fgf1/Acadvl/Gk/Scp2/Kcnma1/Hmgcs1/Isyna1/Plcd1/Msmo1	24
GO:1990845	adaptive thermogenesis	15/848	162/29008	8.72226e-05	0.000760775	0.000468949	Gadd45g/Cav1/Slc25a4/Thra/Sorl1/Id1/Rheb/Acsl1/Gnas/Gja1/Nr1d1/Prdm16/Cidea/Igf1r/Stk11	15
GO:0044042	glucan metabolic process	10/848	78/29008	9.02825e-05	0.000783384	0.000482886	Ppp1cb/Stbd1/Acadm/Pygm/Pygb/Ptges3/Nr1d1/Prkag2/Hmgb1/Pfkm	10
GO:0000910	cytokinesis	16/848	182/29008	9.53302e-05	0.000822919	0.000507255	Dstn/Rock1/Pkp4/Myh10/Anxa11/Rhob/Rock2/Klhdc8b/Calm2/Anln/Chmp4c/Kif13a/Igf1r/Rhoc/Son/Cetn2	16
GO:0090136	epithelial cell-cell adhesion	5/848	17/29008	9.74241e-05	0.000836248	0.000515471	Vcl/Dsp/Itgb5/Ctnna1/Srf	5
GO:0071634	regulation of transforming growth factor beta production	7/848	38/29008	0.00010182	0.000866873	0.000534349	Ltbp1/Bmpr1a/Tgfb2/Cd200/Hsp90ab1/Gata6/Laptm4b	7
GO:0016236	macroautophagy	18/848	222/29008	0.000102067	0.000866873	0.000534349	Synpo2/Atp2a2/Stbd1/Slc25a4/Map1lc3a/Qsox1/Hspb8/Scoc/Map1lc3b/Pink1/Fez2/Huwe1/Trp53inp2/Vdac1/Fyco1/Vcp/Bag3/Rab1a	18
GO:0071453	cellular response to oxygen levels	14/848	146/29008	0.000102148	0.000866873	0.000534349	Ptgis/Cav1/Higd1a/Vldlr/Rock2/Vasn/Fam162a/Pink1/Atp6v1a/Gata6/Cited2/Egr1/Chchd2/Fas	14
GO:0006790	sulfur compound metabolic process	23/848	326/29008	0.000102772	0.000870705	0.000536711	Gstm1/Nox4/Suclg2/Mical2/Cdo1/Ethe1/Mpc1/Iscu/Gstp1/Sucla2/Gamt/Gstm2/Acsl1/Park7/Glo1/Acot9/Suclg1/Acat1/Hmgn5/Acadsb/Scp2/Hmgcs1/Ext1	23
GO:0051656	establishment of organelle localization	27/848	415/29008	0.00010554	0.000891151	0.000549314	Map1b/Itgb1/Actn4/Myh10/Gem/Kif5b/Uchl1/Tacc2/Gpsm2/Kif1c/Syne1/Sun2/Chmp4c/Myo1c/Rab3a/Fyco1/Ctnnb1/Kif13a/Ubb/Rab1a/Mark1/Arhgef2/Picalm/Stk11/Map4/Pdcd10/Ube2b	27
GO:0006898	receptor-mediated endocytosis	20/848	265/29008	0.000115899	0.000965633	0.000595226	Ramp1/Itgb1/Serpine1/Cav1/Cav2/Sorl1/Vldlr/Ntf3/Nedd4/Hspg2/Atp5b/Cav3/Itgb3/Hnrnpk/Cltc/Cd9/Htr1b/Snx17/Hip1/Picalm	20
GO:0007159	leukocyte cell-cell adhesion	25/848	373/29008	0.00011831	0.000982458	0.000605597	Hspb1/Rock1/Itgb1/Cav1/Hsp90aa1/Fgl2/Lgals1/Pde5a/Hsph1/Itga5/Cd59a/Dusp3/Igfbp2/Msn/Prkar1a/Gstp1/Adk/Pawr/Hes1/Dusp10/Nfat5/Hmgb1/Twsg1/Hspd1/Ext1	25
GO:1902176	negative regulation of oxidative stress-induced intrinsic apoptotic signaling pathway	5/848	18/29008	0.000131655	0.00107726	0.00066403	Hspb1/Hsph1/Ppia/Pink1/Park7	5
GO:0001765	membrane raft assembly	4/848	10/29008	0.000132287	0.00107891	0.000665051	Cav1/Cav2/Cav3/Pacsin2	4
GO:0001659	temperature homeostasis	16/848	188/29008	0.000139343	0.00112189	0.000691542	Gadd45g/Cav1/Thra/Id1/Rheb/Napepld/Acsl1/Gnas/Gja1/Nr1d1/Prdm16/Acadvl/Cidea/Egr1/Igf1r/Stk11	16
GO:0000209	protein polyubiquitination	19/848	248/29008	0.00014	0.00112385	0.00069275	Asb2/Anapc7/Wwp2/Ppia/Nedd4/Ddx3x/Ube2v2/Rnf187/Huwe1/Ube2g1/Peli2/Ube2d2a/Aktip/Ctnnb1/Spop/Ube2n/Ifi27/Ttc3/Ube2b	19
GO:0019216	regulation of lipid metabolic process	25/848	379/29008	0.000151601	0.00119661	0.000737604	Ccdc3/Cav1/Id2/Igfbp7/Thra/Sorl1/Fabp3/Rarres2/Zbtb20/Pnpla2/Fdps/Pdgfa/Nr1d1/Esr1/Fgf1/Acadvl/Cidea/Prkag2/Egr1/Gk/Capn2/Igf1r/Scp2/Kcnma1/Stk11	25
GO:0031331	positive regulation of cellular catabolic process	27/848	425/29008	0.000155761	0.00122464	0.000754879	Hspa1a/Rock1/Cav1/Hsp90aa1/Samd4/Slc25a4/Hspb8/Rock2/Msn/Scoc/Hspa1b/Zbtb20/Ube2v2/Pink1/Tob1/Trp53inp2/Pnpla2/Vdac1/Fyco1/Mtdh/Hmgb1/Bag2/Btg2/Vcp/Bag3/Sumo2/Stk11	27
GO:0032411	positive regulation of transporter activity	13/848	134/29008	0.000158988	0.00124417	0.000766918	Dmd/Jph2/Hspa2/Slc25a4/Asph/Kif5b/Ndufa4/Cacna2d1/Casq1/Calm2/Atp1b2/Park7/Ank2	13
GO:0030099	myeloid cell differentiation	27/848	426/29008	0.000161801	0.00126421	0.000779272	Actn1/Fos/Id2/Tspan2/Fstl3/Wdr1/Thra/Mef2c/Lrrc17/Jun/Sh3pxd2a/Rbfox2/Srp54b/Tob2/Itgb3/Gnas/Prdm16/Glo1/Cited2/Inhba/Mfhas1/Ctnnb1/Prmt1/Hmgb1/Srf/Foxp1/Fas	27
GO:0008637	apoptotic mitochondrial changes	12/848	117/29008	0.000166678	0.00129627	0.000799033	Slc25a4/Higd1a/Lmna/Jun/Fam162a/Pink1/Bik/Chchd10/Vdac2/Pdcd5/Fas/Hspd1	12
GO:0071604	transforming growth factor beta production	7/848	41/29008	0.000168098	0.00130127	0.000802116	Ltbp1/Bmpr1a/Tgfb2/Cd200/Hsp90ab1/Gata6/Laptm4b	7
GO:0150116	regulation of cell-substrate junction organization	9/848	69/29008	0.000176275	0.00135829	0.000837261	Rock1/Fermt2/Vcl/Limch1/Dusp3/Coro1c/Macf1/Phldb2/Actg1	9
GO:0034504	protein localization to nucleus	22/848	317/29008	0.000182015	0.00139823	0.000861884	Flna/Fermt2/Cav2/Hspa8/Lmna/Tgfb2/Syne1/Sun2/Hsp90ab1/Pkig/Cdkl5/Lzts2/Park7/Chchd10/Mfhas1/Ddx5/Bag3/Ctnna1/Dnajb6/Arl2/Abra/Stk11	22
GO:0009314	response to radiation	27/848	430/29008	0.0001881	0.00143184	0.000882601	Fbxl22/Ppp1cb/Itgb1/Id2/Cryab/Net1/Nptn/Atp1a2/Sgk1/Rhob/Hmgn1/Jun/Nedd4/Sema5a/Cirbp/Mfap4/Cds2/Tmem109/Map3k20/Egr1/Ccnd2/Dynlrb1/Synpo/Stk11/Ube2b/Ext1/Rbm4b	27
GO:0043484	regulation of RNA splicing	14/848	157/29008	0.000220431	0.00165044	0.00101735	Mbnl1/Hspa8/Malat1/Mbnl2/Rbfox2/Slc38a2/Cirbp/Tra2b/Hnrnpk/Ddx5/Khdrbs3/Fus/Hnrnph1/Son	14
GO:0042176	regulation of protein catabolic process	25/848	389/29008	0.00022585	0.00168411	0.0010381	Flna/Hspa1a/Cav1/Hsp90aa1/Serpine2/Nkd1/Pdcl3/Sorl1/Wwp2/Nedd4/Msn/Oaz2/Map1a/Hspa1b/Ube2v2/Hsp90ab1/Huwe1/Gja1/Park7/Bag2/Ubb/Vcp/Sumo2/Usp14/Laptm4b	25
GO:0045019	negative regulation of nitric oxide biosynthetic process	5/848	20/29008	0.000226939	0.00168411	0.0010381	Ptgis/Cav1/Dynll1/Rock2/Atp2b4	5
GO:1904406	negative regulation of nitric oxide metabolic process	5/848	20/29008	0.000226939	0.00168411	0.0010381	Ptgis/Cav1/Dynll1/Rock2/Atp2b4	5
GO:0071466	cellular response to xenobiotic stimulus	15/848	177/29008	0.000233301	0.00172622	0.00106406	Ppp1r14a/Mylk/Ppp1r12a/Serpine1/Gstm1/Uchl1/Mef2c/Kcnh2/Fmo2/Gstp1/Gstm2/Acsl1/Ankrd1/N6amt1/Htr1b	15
GO:0008217	regulation of blood pressure	17/848	217/29008	0.000237076	0.00175157	0.00107969	Acta2/Tpm1/Smtn/Postn/Id2/Aoc3/Npy1r/Atp1a2/Nav2/Rarres2/Tbxa2r/Gucy1a1/Gnas/Gja1/Ncald/Arhgef12/Ext1	17
GO:0007405	neuroblast proliferation	9/848	72/29008	0.000244921	0.00179633	0.00110727	Smarcd3/Id4/Eml1/Bdnf/Ctnnb1/Tead3/Fgf13/Ctnna1/Arhgef2	9
GO:0071868	cellular response to monoamine stimulus	9/848	72/29008	0.000244921	0.00179633	0.00110727	Flna/Adcy5/Rgs4/Cav2/Tgm2/Atp2b4/Gnas/Aplp1/Htr1b	9
GO:0071870	cellular response to catecholamine stimulus	9/848	72/29008	0.000244921	0.00179633	0.00110727	Flna/Adcy5/Rgs4/Cav2/Tgm2/Atp2b4/Gnas/Aplp1/Htr1b	9
GO:0034620	cellular response to unfolded protein	10/848	88/29008	0.000249265	0.00181757	0.00112037	Hspa1a/Atf3/Hspa2/Hspb8/Hspa8/Ppp1r15a/Hspa1b/Creb3l2/Bag3/Hspd1	10
GO:0045637	regulation of myeloid cell differentiation	17/848	219/29008	0.000264127	0.00191759	0.00118202	Fos/Id2/Fstl3/Mef2c/Lrrc17/Jun/Rbfox2/Tob2/Itgb3/Gnas/Prdm16/Inhba/Ctnnb1/Prmt1/Hmgb1/Foxp1/Fas	17
GO:0033627	cell adhesion mediated by integrin	9/848	74/29008	0.000301981	0.0021459	0.00132275	Npnt/Itgb1/Serpine1/Tgfb2/Itga5/Jam3/Itgb5/Itgb3/Ext1	9
GO:0071867	response to monoamine	9/848	74/29008	0.000301981	0.0021459	0.00132275	Flna/Adcy5/Rgs4/Cav2/Tgm2/Atp2b4/Gnas/Aplp1/Htr1b	9
GO:0071869	response to catecholamine	9/848	74/29008	0.000301981	0.0021459	0.00132275	Flna/Adcy5/Rgs4/Cav2/Tgm2/Atp2b4/Gnas/Aplp1/Htr1b	9
GO:0051346	negative regulation of hydrolase activity	24/848	374/29008	0.000305469	0.00216762	0.00133614	Rock1/Spint2/Itih4/Wfdc1/Serpine1/Cnn3/Tnnt2/Serpine2/Cryab/Sorl1/Pi15/Serpini1/Tgfb2/Rock2/Ddx3x/Ppp1r15a/Hspa1b/Gpi1/Gapdh/Nr4a1/Park7/Dnajb6/Picalm/Arl2	24
GO:0043462	regulation of ATPase activity	7/848	45/29008	0.000306628	0.0021715	0.00133854	Tpm2/Tpm1/Cnn3/Tnnt2/Hspa2/Atp1b2/Ahsa1	7
GO:0045931	positive regulation of mitotic cell cycle	12/848	125/29008	0.000309969	0.00219027	0.0013501	Smarcd3/Hspa2/Anapc7/Adamts1/Dusp3/Ddx3x/Dynlt3/Camk2d/Hes1/Pbx1/Hmgb1/Ccnd2	12
GO:0050879	multicellular organismal movement	8/848	60/29008	0.000344301	0.00238249	0.00146859	Tcap/Dmpk/Dmd/Itpr1/Casq1/Map1a/Cav3/Nr4a1	8
GO:0050881	musculoskeletal movement	8/848	60/29008	0.000344301	0.00238249	0.00146859	Tcap/Dmpk/Dmd/Itpr1/Casq1/Map1a/Cav3/Nr4a1	8
GO:0044319	wound healing, spreading of cells	6/848	33/29008	0.000345708	0.00238249	0.00146859	Flna/Fermt2/Hbegf/Cd151/Phldb2/Pdcd10	6
GO:0044788	modulation by host of viral process	6/848	33/29008	0.000345708	0.00238249	0.00146859	Cav2/Hspa8/Vapa/Stom/Psmc3/Ifi27	6
GO:0090505	epiboly involved in wound healing	6/848	33/29008	0.000345708	0.00238249	0.00146859	Flna/Fermt2/Hbegf/Cd151/Phldb2/Pdcd10	6
GO:0046939	nucleotide phosphorylation	11/848	109/29008	0.000354952	0.00242623	0.00149555	Pfkp/Zbtb20/Gpi1/Pkm/Pgam1/Tpi1/Gapdh/Aldoa/Prkag2/Arl2/Pfkm	11
GO:0008544	epidermis development	22/848	333/29008	0.000360716	0.00245894	0.00151571	Rock1/Clic4/Dsp/Tgfb2/Rock2/Ntf3/Palld/Ybx1/Wnt16/Foxc1/Hes1/Gnas/Pdgfa/Gata6/Inhba/Ctnnb1/Hey2/Igf1r/Lama5/Kcnma1/Errfi1/Ext1	22
GO:0031579	membrane raft organization	5/848	22/29008	0.000367215	0.00249985	0.00154093	Cav1/Cav2/Cav3/Pacsin2/Myadm	5
GO:1903332	regulation of protein folding	4/848	13/29008	0.000419882	0.00278664	0.00171771	Pdcl3/Hspa8/Pofut2/Pdcd5	4
GO:0010171	body morphogenesis	8/848	62/29008	0.000432258	0.00286122	0.00176368	Arid5b/Asph/Rras/Tgfb2/Phldb2/Gnas/Dag1/Csrnp1	8
GO:0001654	eye development	26/848	430/29008	0.000436399	0.00288482	0.00177823	Smarcd3/Vim/Myh10/Cryab/Clic4/Lamb2/Tgfb2/Hmgn1/Col4a1/Jun/Bcar3/Foxc1/Gja1/Pbx1/Fat1/Bdnf/Cited2/Inhba/Ctnnb1/Zeb1/Hmgb1/Twsg1/Ntrk3/Foxp2/Srf/Tub	26
GO:0010950	positive regulation of endopeptidase activity	14/848	169/29008	0.000468696	0.00308211	0.00189984	Perp/Asph/Rock2/Ddx3x/Fam162a/Pawr/Hmgb1/Hip1/Vcp/Akirin2/Picalm/Pdcd5/Fas/Hspd1	14
GO:0071496	cellular response to external stimulus	20/848	295/29008	0.00047316	0.00310739	0.00191543	Postn/Fos/Atf3/Cav1/Map1lc3a/Higd1a/Atp1a2/Cnn2/Xpr1/Jun/Kank2/Map1lc3b/Dag1/Myocd/Ankrd1/Prkag2/Ctnnb1/Bag3/Srf/Fas	20
GO:0001836	release of cytochrome c from mitochondria	8/848	64/29008	0.000537629	0.00346733	0.0021373	Higd1a/Lmna/Jun/Fam162a/Pink1/Bik/Pdcd5/Fas	8
GO:0006081	cellular aldehyde metabolic process	8/848	64/29008	0.000537629	0.00346733	0.0021373	Aldh2/Tpi1/Idh2/Park7/Glo1/Aldoa/Grhpr/Kcnma1	8
GO:0006839	mitochondrial transport	16/848	212/29008	0.000539226	0.00346872	0.00213815	Hsp90aa1/Slc25a4/Kif5b/Atp5b/Slc25a23/Mpc1/Pink1/Atp5a1/Vdac1/Chchd10/Hspa4/Bag3/Atp5c1/Vdac2/Pdcd5/Hspd1	16
GO:0051216	cartilage development	16/848	212/29008	0.000539226	0.00346872	0.00213815	Pbxip1/Mustn1/Anxa6/Osr1/Thra/Bmpr1a/Mef2c/Tgfb2/Hspg2/Gnas/Creb3l2/Ctnnb1/Zeb1/Pkdcc/Srf/Ext1	16
GO:0061919	process utilizing autophagic mechanism	26/848	437/29008	0.00055531	0.00354946	0.00218792	Synpo2/Rock1/Atp2a2/Stbd1/Slc25a4/Map1lc3a/Qsox1/Eif4g2/Hspb8/Hspa8/Scoc/Map1lc3b/Pink1/Fez2/Huwe1/Trp53inp2/Vdac1/Park7/Cltc/Fyco1/Mtdh/Hmgb1/Vcp/Bag3/Rab1a/Stk11	26
GO:0097242	amyloid-beta clearance	6/848	36/29008	0.000564352	0.00359109	0.00221358	Rock1/Myocd/Cltc/Igf1r/Picalm/Srf	6
GO:0000086	G2/M transition of mitotic cell cycle	12/848	134/29008	0.000584424	0.003684	0.00227085	Fbxl22/Fhl1/Hacd1/Smarcd3/Hspa2/Calm2/Nes/Camk2d/Chmp4c/Foxn3/Pbx1/Tpd52l1	12
GO:0007520	myoblast fusion	7/848	50/29008	0.00059483	0.00373087	0.00229974	Ehd2/Gdf15/Plekho1/Cav3/Cd9/Neo1/Capn2	7
GO:0016032	viral process	22/848	346/29008	0.000604306	0.00378529	0.00233329	Cav1/Cav2/Lgals1/Hspa8/Ppia/Rock2/Csde1/Jun/Nedd4/Ddx3x/Hsp90ab1/Chmp4c/Vapa/Itgb3/Dag1/Stom/Psmc3/Ddx5/Vcp/Rab1a/Ifi27/Eif3g	22
GO:0051647	nucleus localization	6/848	37/29008	0.000657091	0.00407056	0.00250913	Dmd/Myh10/Tacc2/Syne1/Sun2/Cav3	6
GO:0061384	heart trabecula morphogenesis	6/848	37/29008	0.000657091	0.00407056	0.00250913	Bmpr1a/Adamts1/Tgfb2/Cav3/Hey2/Srf	6
GO:0043087	regulation of GTPase activity	21/848	326/29008	0.000673846	0.00415387	0.00256048	Pbxip1/Fermt2/Itgb1/Rgs4/Pkp4/Rsu1/Net1/Cav2/Rasgrp2/Ntf3/Coro1c/Asap2/Bcar3/Cdkl5/Gnas/Tax1bp3/Ntrk3/Kalrn/Picalm/Arl2/Rgs7	21
GO:0030100	regulation of endocytosis	17/848	238/29008	0.000686169	0.00421948	0.00260093	Rock1/Itgb1/Actn4/Serpine1/Cav1/Cdh13/Ntf3/Cd151/Nedd4/Cav3/Itgb3/Hnrnpk/Eef2k/Pacsin2/Epn2/Hip1/Picalm	17
GO:0070841	inclusion body assembly	5/848	25/29008	0.000688986	0.00422645	0.00260523	Hspa2/Sorl1/Vcp/Dnajb6/Psmc6	5
GO:0050900	leukocyte migration	23/848	373/29008	0.000699401	0.00426949	0.00263175	Rock1/Itgb1/Serpine1/Itga9/Aoc3/Dusp1/Asb2/Wdr1/Pdgfd/Ppia/Cd200/Msn/Rarres2/Jam3/Pawr/Itgb3/Il17b/Cd9/Mtus1/Dapk2/Hmgb1/Ccl27a/Ext1	23
GO:0051817	modulation of process of other organism involved in symbiotic interaction	8/848	67/29008	0.000733752	0.00442541	0.00272787	Cav2/Hspa8/Jun/Napepld/Vapa/Stom/Psmc3/Ifi27	8
GO:0140253	cell-cell fusion	8/848	67/29008	0.000733752	0.00442541	0.00272787	Ehd2/Gdf15/Sh3pxd2a/Plekho1/Cav3/Cd9/Neo1/Capn2	8
GO:0001778	plasma membrane repair	4/848	15/29008	0.000765048	0.00454864	0.00280383	Myh10/Anxa6/Cav3/Rab3a	4
GO:0030007	cellular potassium ion homeostasis	4/848	15/29008	0.000765048	0.00454864	0.00280383	Atp1a2/Atp1b2/Camk2d/Kcnma1	4
GO:0099550	trans-synaptic signaling, modulating synaptic transmission	4/848	15/29008	0.000765048	0.00454864	0.00280383	Nptn/Gucy1a1/Gucy1b1/Bdnf	4
GO:0050905	neuromuscular process	15/848	199/29008	0.000804229	0.00477594	0.00294394	Tcap/Dmpk/Dmd/Adcy5/Myh10/Aplp2/Itpr1/Uchl1/Casq1/Map1a/Rbfox2/Cav3/Camta1/Nr4a1/Kcnma1	15
GO:0042246	tissue regeneration	8/848	68/29008	0.00081061	0.00479118	0.00295333	Mustn1/Serpine1/Lgr6/Ifrd1/Pkm/Gja1/Dusp10/Cd9	8
GO:0043954	cellular component maintenance	8/848	68/29008	0.00081061	0.00479118	0.00295333	Fermt2/Hspa8/Rab3a/Itga3/Myocd/Chchd10/Igf1r/Mtss1	8
GO:0051354	negative regulation of oxidoreductase activity	5/848	26/29008	0.000832664	0.00490998	0.00302656	Cav1/Aoc3/Atp2b4/Gstp1/Cav3	5
GO:0043648	dicarboxylic acid metabolic process	9/848	85/29008	0.000846471	0.00497388	0.00306595	Oat/Mdh1/Sucla2/Me1/Idh3g/Mrps36/Suclg1/Grhpr/Sdha	9
GO:0045861	negative regulation of proteolysis	22/848	358/29008	0.000945133	0.00551492	0.00339945	Spint2/Itih4/Wfdc1/Serpine1/Serpine2/Cryab/Pdcl3/Sorl1/Pi15/Serpini1/Ddx3x/Map1a/Ppp1r15a/Hspa1b/Hsp90ab1/Gpi1/Gapdh/Nr4a1/Park7/Dnajb6/Picalm/Usp14	22
GO:0032781	positive regulation of ATPase activity	5/848	27/29008	0.000997526	0.00575381	0.00354671	Tpm1/Tnnt2/Hspa2/Atp1b2/Ahsa1	5
GO:0060004	reflex	5/848	27/29008	0.000997526	0.00575381	0.00354671	Npnt/Auts2/Gja1/Kcnma1/Foxp2	5
GO:1901031	regulation of response to reactive oxygen species	6/848	41/29008	0.0011511	0.00651989	0.00401892	Hsph1/Pink1/Pawr/Park7/Fbln5/Foxp1	6
GO:0033555	multicellular organismal response to stress	10/848	107/29008	0.0011825	0.00664688	0.0040972	Ncam1/Atp1a2/Mef2c/Vdac1/Gja1/Hdac5/Bdnf/Capn2/Kalrn/Ext1	10
GO:0010822	positive regulation of mitochondrion organization	8/848	72/29008	0.00118515	0.00664688	0.0040972	Slc25a4/Fam162a/Pink1/Bik/Vdac1/Chchd10/Pdcd5/Fas	8
GO:0010893	positive regulation of steroid biosynthetic process	5/848	28/29008	0.00118543	0.00664688	0.0040972	Fdps/Nr1d1/Fgf1/Igf1r/Scp2	5
GO:0072330	monocarboxylic acid biosynthetic process	15/848	208/29008	0.00125771	0.00702864	0.00433252	Hacd1/Ptgis/Ldhb/Degs1/Gstp1/Tecr/Gamt/Ptges3/Mgll/Pkm/Ndufab1/Nr1d1/Park7/Acadvl/Prkag2	15
GO:0048145	regulation of fibroblast proliferation	10/848	108/29008	0.00126973	0.00706823	0.00435693	Serpine1/Ptprz1/Pdgfd/Jun/Gstp1/Pawr/Itgb3/Pdgfa/Esr1/Emd	10
GO:0035459	vesicle cargo loading	4/848	17/29008	0.00127324	0.00706823	0.00435693	Sec23a/Kif13a/Rab1a/Picalm	4
GO:1900407	regulation of cellular response to oxidative stress	9/848	90/29008	0.00127634	0.00707761	0.00436271	Hspb1/Hsph1/Ppia/Pink1/Pawr/Park7/Fbln5/Ctnnb1/Foxp1	9
GO:0035023	regulation of Rho protein signal transduction	9/848	91/29008	0.0013804	0.0076005	0.00468502	Itgb1/Kank1/Kctd10/Net1/Kank2/Arhgef25/Itga3/Arhgef2/Abra	9
GO:0062012	regulation of small molecule metabolic process	22/848	369/29008	0.00139201	0.00765149	0.00471646	Ppp1cb/Cav1/Fabp3/Acadm/Atp2b4/Zbtb20/Entpd1/Fdps/Nr1d1/Park7/Fgf1/Acadvl/Prkag2/Egr1/Hmgb1/Gk/Vcp/Scp2/Kcnma1/Arl2/Stk11/Plcd1	22
GO:0000302	response to reactive oxygen species	14/848	189/29008	0.00139897	0.00766459	0.00472452	Fos/Cryab/Net1/Sod3/Rhob/Hsph1/Jun/Gstp1/Pink1/Pawr/Park7/Fbln5/Foxp1/Pdcd10	14
GO:0048144	fibroblast proliferation	10/848	111/29008	0.00156336	0.00840932	0.00518359	Serpine1/Ptprz1/Pdgfd/Jun/Gstp1/Pawr/Itgb3/Pdgfa/Esr1/Emd	10
GO:0010644	cell communication by electrical coupling	4/848	18/29008	0.00159941	0.00857568	0.00528613	Cav1/Camk2d/Gja1/Gjc1	4
GO:0043627	response to estrogen	8/848	76/29008	0.00168618	0.00893606	0.00550827	Cav1/Tgfb2/Tbl1x/Esr1/Gata6/Cited2/Ctnnb1/Kcnma1	8
GO:0042552	myelination	13/848	173/29008	0.00179706	0.00948364	0.00584581	Ilk/Tspan2/Ptprz1/Marveld1/Id4/Ntf3/Degs1/Jam3/Xk/Dag1/Cd9/Ctnnb1/Ntrk3	13
GO:0071692	protein localization to extracellular region	23/848	401/29008	0.00181329	0.00955926	0.00589242	Oxct1/Adcy5/Ltbp1/Myh10/Myom1/Kif5b/Ppia/Tgfb2/Cd200/Hmgn3/Pam/Rab3a/Gja1/Idh2/Nr1d1/Park7/Ankrd1/Neo1/Wls/Raf1/Ano1/Pfkm/Cavin1	23
GO:0042593	glucose homeostasis	18/848	283/29008	0.00181674	0.00956738	0.00589743	Oxct1/Adcy5/Nox4/Kif5b/Hmgn3/Zbtb20/Cav3/Gpi1/Tra2b/Nr1d1/Park7/Gk/Spop/Igf1r/Raf1/Ano1/Pfkm/Stk11	18
GO:0035767	endothelial cell chemotaxis	5/848	31/29008	0.00190654	0.00993238	0.00612242	Hspb1/Sema5a/Nr4a1/Fgf1/Hmgb1	5
GO:0043276	anoikis	5/848	31/29008	0.00190654	0.00993238	0.00612242	Itgb1/Cav1/Itga5/Dapk2/Stk11	5
GO:0008654	phospholipid biosynthetic process	15/848	217/29008	0.00190922	0.00993238	0.00612242	Tmem38b/Fabp3/Chpt1/Chka/Fdps/Serinc1/Pdgfa/Cds2/Impa1/Capn2/Pigyl/Scp2/Hmgcs1/Isyna1/Fam126b	15
GO:0007568	aging	17/848	262/29008	0.00194814	0.0101215	0.00623897	Ncam1/Serpine1/Cav1/Id2/Ilk/Nox4/Bmpr1a/Lmna/Pawr/Ybx1/Wnt16/Msra/Arhgef12/Ndufs6/Scp2/Picalm/Srf	17
GO:0045682	regulation of epidermis development	7/848	61/29008	0.00196989	0.0102028	0.0062891	Rock1/Tgfb2/Rock2/Foxc1/Hes1/Hey2/Errfi1	7
GO:0060324	face development	7/848	61/29008	0.00196989	0.0102028	0.0062891	Arid5b/Asph/Rras/Tgfb2/Raf1/Srf/Csrnp1	7
GO:0034109	homotypic cell-cell adhesion	8/848	78/29008	0.0019927	0.010268	0.00632931	Ncam1/Serpine2/Dsp/Lgals1/Ppia/Itgb3/Gnas/Cd9	8
GO:0001570	vasculogenesis	9/848	96/29008	0.00200787	0.0103356	0.00637094	Cav1/Rras/Myocd/Cited2/Fgf1/Ctnnb1/Hey2/Gjc1/Pbrm1	9
GO:0045995	regulation of embryonic development	7/848	62/29008	0.00216559	0.0110232	0.00679481	Osr1/Phldb2/Hes1/Dag1/Tbx18/Ctnnb1/Lama5	7
GO:0009895	negative regulation of catabolic process	19/848	311/29008	0.00217637	0.0110334	0.00680108	Flna/Serpine2/Pdcl3/Sorl1/Qsox1/Eif4g2/Atp2b4/Map1a/Hsp90ab1/Cirbp/Pink1/Fez2/Tob1/Ybx1/Park7/Cidea/Fus/Usp14/Laptm4b	19
GO:0007033	vacuole organization	13/848	177/29008	0.0021998	0.0111047	0.00684505	Synpo2/Atp2a2/Map1lc3a/Hspa8/Map1lc3b/Pink1/Fez2/Trp53inp2/Aktip/Bag3/Rab1a/Laptm4b/Ext1	13
GO:0035107	appendage morphogenesis	13/848	177/29008	0.0021998	0.0111047	0.00684505	Mbnl1/Osr1/Asph/Bmpr1a/Tgfb2/Sema3c/Gnas/Gja1/Pbx1/Map3k20/Ctnnb1/Pkdcc/Ext1	13
GO:0035108	limb morphogenesis	13/848	177/29008	0.0021998	0.0111047	0.00684505	Mbnl1/Osr1/Asph/Bmpr1a/Tgfb2/Sema3c/Gnas/Gja1/Pbx1/Map3k20/Ctnnb1/Pkdcc/Ext1	13
GO:0031623	receptor internalization	11/848	136/29008	0.00222016	0.0111541	0.00687548	Ramp1/Itgb1/Cav1/Ntf3/Nedd4/Cav3/Itgb3/Cltc/Cd9/Htr1b/Picalm	11
GO:0060348	bone development	16/848	243/29008	0.00225139	0.0112997	0.00696525	Pls3/Anxa6/Tmem38b/Mef2c/Lrrc17/Hspg2/Foxc1/Foxn3/Gnas/Gja1/Pdgfa/Dhrs3/Cited2/Srf/Foxp1/Ext1	16
GO:0120032	regulation of plasma membrane bounded cell projection assembly	14/848	199/29008	0.00226487	0.0113447	0.00699295	Cav1/Kank1/Dynll1/Dpysl3/Cdc42ep3/Auts2/Coro1c/Syne1/Anln/Cdkl5/Atp8b1/Srf/Capzb/Map4	14
GO:0008037	cell recognition	18/848	290/29008	0.00236872	0.0118156	0.00728325	Ncam1/Nexn/Mfge8/Ptprz1/Nptn/Msn/Sema5a/Hspa1b/Emb/Tcp1/Cct7/Bdnf/Aldoa/Cd9/Ccdc141/Vdac2/Tub/Ext1	18
GO:0031330	negative regulation of cellular catabolic process	16/848	245/29008	0.00244366	0.0120955	0.00745579	Pdcl3/Sorl1/Qsox1/Eif4g2/Atp2b4/Map1a/Hsp90ab1/Cirbp/Pink1/Fez2/Tob1/Ybx1/Park7/Fus/Usp14/Laptm4b	16
GO:0002685	regulation of leukocyte migration	15/848	223/29008	0.00248358	0.0122569	0.00755525	Serpine1/Aoc3/Dusp1/Pdgfd/Cd200/Msn/Rarres2/Jam3/Pawr/Itgb3/Cd9/Mtus1/Dapk2/Hmgb1/Ccl27a	15
GO:0050866	negative regulation of cell activation	15/848	223/29008	0.00248358	0.0122569	0.00755525	Hspb1/Id2/Serpine2/Fgl2/Pde5a/Cd200/Dusp3/Prkar1a/Pawr/Pdgfa/Nr1d1/Cd9/Hmgb1/Twsg1/Fas	15
GO:0050863	regulation of T cell activation	20/848	339/29008	0.00253253	0.0123731	0.00762689	Hspb1/Cav1/Hsp90aa1/Fgl2/Lgals1/Pde5a/Hsph1/Cd59a/Dusp3/Igfbp2/Prkar1a/Adk/Pawr/Hes1/Dusp10/Ctnnb1/Zeb1/Hmgb1/Twsg1/Hspd1	20
GO:0051642	centrosome localization	5/848	33/29008	0.00253809	0.0123731	0.00762689	Kif5b/Gpsm2/Syne1/Sun2/Ccdc141	5
GO:0006735	NADH regeneration	3/848	10/29008	0.00256131	0.0123731	0.00762689	Pfkp/Gpi1/Pfkm	3
GO:0030049	muscle filament sliding	3/848	10/29008	0.00256131	0.0123731	0.00762689	Tpm1/Myl6/Tnnt2	3
GO:0032594	protein transport within lipid bilayer	3/848	10/29008	0.00256131	0.0123731	0.00762689	Itgb1/Rilpl1/Clip1	3
GO:0061718	glucose catabolic process to pyruvate	3/848	10/29008	0.00256131	0.0123731	0.00762689	Pfkp/Gpi1/Pfkm	3
GO:0070601	centromeric sister chromatid cohesion	3/848	10/29008	0.00256131	0.0123731	0.00762689	Naa50/Ppp2r1a/Ctnnb1	3
GO:0099640	axo-dendritic protein transport	3/848	10/29008	0.00256131	0.0123731	0.00762689	Hspb1/Kif5b/Map1a	3
GO:1901724	positive regulation of cell proliferation involved in kidney development	3/848	10/29008	0.00256131	0.0123731	0.00762689	Pdgfd/Itgb3/Egr1	3
GO:0007018	microtubule-based movement	23/848	413/29008	0.00262915	0.0126401	0.00779145	Hspb1/Map1b/Dst/Dynll1/Ift43/Kif5b/Uchl1/Hspa8/Atp2b4/Kif1c/Sun2/Map1a/Dynlt3/Ktn1/Fyco1/Kif13a/Ubb/Dynlrb1/Rab1a/Stk11/Tub/Map4/Ube2b	23
GO:1903320	regulation of protein modification by small protein conjugation or removal	16/848	248/29008	0.00275751	0.0131815	0.00812519	Cav1/Hsp90aa1/Ppia/Uba2/Ddx3x/Hsp90ab1/Pink1/Huwe1/Park7/Ctnnb1/Egr1/Fbxo2/Bag2/Ubb/Vcp/Ube2n	16
GO:0055075	potassium ion homeostasis	5/848	34/29008	0.00290509	0.0137173	0.00845545	Atp1a2/Kcnh2/Atp1b2/Camk2d/Kcnma1	5
GO:0061842	microtubule organizing center localization	5/848	34/29008	0.00290509	0.0137173	0.00845545	Kif5b/Gpsm2/Syne1/Sun2/Ccdc141	5
GO:0036344	platelet morphogenesis	4/848	21/29008	0.00291795	0.0137264	0.00846109	Actn1/Wdr1/Mef2c/Srf	4
GO:0071071	regulation of phospholipid biosynthetic process	4/848	21/29008	0.00291795	0.0137264	0.00846109	Fabp3/Pdgfa/Capn2/Scp2	4
GO:0009306	protein secretion	22/848	393/29008	0.00302328	0.0141293	0.00870941	Oxct1/Adcy5/Myh10/Myom1/Kif5b/Ppia/Tgfb2/Cd200/Hmgn3/Pam/Rab3a/Gja1/Idh2/Nr1d1/Park7/Ankrd1/Neo1/Wls/Raf1/Ano1/Pfkm/Cavin1	22
GO:0035592	establishment of protein localization to extracellular region	22/848	394/29008	0.00311657	0.014471	0.00892009	Oxct1/Adcy5/Myh10/Myom1/Kif5b/Ppia/Tgfb2/Cd200/Hmgn3/Pam/Rab3a/Gja1/Idh2/Nr1d1/Park7/Ankrd1/Neo1/Wls/Raf1/Ano1/Pfkm/Cavin1	22
GO:0006809	nitric oxide biosynthetic process	8/848	84/29008	0.00318132	0.0147444	0.0090886	Ptgis/Cav1/Hsp90aa1/Cyb5r3/Dynll1/Rock2/Atp2b4/Esr1	8
GO:0060249	anatomical structure homeostasis	19/848	322/29008	0.00319493	0.0147938	0.00911906	Cfl2/Itgb1/Dmd/Nox4/Map1a/Atp1b2/Cav3/Foxc1/Trp53inp2/Itgb3/Gnas/Aldoa/Ctnnb1/Bag3/Pfkm/Srf/Stk11/Tub/Ext1	19
GO:1901654	response to ketone	13/848	185/29008	0.00322852	0.0149356	0.00920647	Postn/Adcy5/Cav1/Fbxo32/Gnai1/Sgk1/Tgfb2/Rock2/Msn/Fibin/Gnas/Hnrnpk/Park7	13
GO:0090398	cellular senescence	7/848	67/29008	0.00337866	0.0155545	0.00958792	Cav1/Id2/Bmpr1a/Pawr/Ybx1/Wnt16/Srf	7
GO:0009749	response to glucose	13/848	186/29008	0.00338087	0.0155545	0.00958792	Oxct1/Adcy5/Nox4/Kif5b/Hmgn3/Zbtb20/Vamp2/Tra2b/Nr1d1/Egr1/Igf1r/Raf1/Ano1	13
GO:0045475	locomotor rhythm	4/848	22/29008	0.00348478	0.0158296	0.00975753	Id2/Zfhx3/Egr1/Kcnma1	4
GO:0071404	cellular response to low-density lipoprotein particle stimulus	4/848	22/29008	0.00348478	0.0158296	0.00975753	Itgb1/Cdh13/Cd9/Hmgcs1	4
GO:0071625	vocalization behavior	4/848	22/29008	0.00348478	0.0158296	0.00975753	Auts2/Foxp2/Foxp1/Ext1	4
GO:0070839	metal ion export	6/848	51/29008	0.0036036	0.0162957	0.0100448	Fxyd1/Atp1a2/Kcnh2/Atp2b4/Calm2/Atp1b2	6
GO:0030168	platelet activation	8/848	86/29008	0.00368057	0.016584	0.0102226	Serpine2/Ppia/Entpd1/Itgb3/Gnas/Pdgfa/Cd9/Srf	8
GO:0097352	autophagosome maturation	5/848	36/29008	0.00375159	0.0168738	0.0104012	Atp2a2/Map1lc3a/Map1lc3b/Fyco1/Vcp	5
GO:0019318	hexose metabolic process	16/848	256/29008	0.00376117	0.0169017	0.0104184	Ppp1cb/Cbr2/Atf3/Npy1r/Pfkp/Pgm5/Acadm/Gpi1/Pkm/Tpi1/Gapdh/Aldoa/Pofut2/Hmgb1/Pfkm/Stk11	16
GO:0071333	cellular response to glucose stimulus	11/848	146/29008	0.00384412	0.0172436	0.0106291	Oxct1/Adcy5/Nox4/Kif5b/Hmgn3/Zbtb20/Tra2b/Nr1d1/Igf1r/Raf1/Ano1	11
GO:0046486	glycerolipid metabolic process	21/848	377/29008	0.00392673	0.0175828	0.0108382	Cav1/Sorl1/Inpp5a/Fabp3/Chpt1/Chka/Cav3/Napepld/Mgll/Acsl1/Pnpla2/Serinc1/Pdgfa/Cds2/Esr1/Impa1/Gk/Capn2/Pigyl/Plcd1/Fam126b	21
GO:0015844	monoamine transport	9/848	106/29008	0.00393461	0.0175867	0.0108406	Slc22a1/Actb/Entpd1/Rab3a/Pink1/Itgb3/Park7/Htr1b/Plcd1	9
GO:0006694	steroid biosynthetic process	12/848	168/29008	0.00400455	0.0178201	0.0109845	Cyb5r3/Igfbp7/Tecr/Fdps/Pbx1/Nr1d1/Fgf1/Egr1/Igf1r/Scp2/Hmgcs1/Msmo1	12
GO:0007041	lysosomal transport	9/848	107/29008	0.00418736	0.0185187	0.0114151	Hspa1a/Sorl1/Hspa8/Rhob/Nedd4/Pink1/Aktip/Kif13a/Vcp	9
GO:0045598	regulation of fat cell differentiation	11/848	148/29008	0.00426105	0.0187456	0.011555	Fermt2/Ccdc3/Tgfb1i1/Id2/Id4/Rarres2/Napepld/Hes1/Dusp10/Nr1d1/Prdm16	11
GO:0071331	cellular response to hexose stimulus	11/848	148/29008	0.00426105	0.0187456	0.011555	Oxct1/Adcy5/Nox4/Kif5b/Hmgn3/Zbtb20/Tra2b/Nr1d1/Igf1r/Raf1/Ano1	11
GO:0071479	cellular response to ionizing radiation	7/848	70/29008	0.00432089	0.0189591	0.0116866	Cryab/Net1/Rhob/Tmem109/Map3k20/Egr1/Ccnd2	7
GO:0010712	regulation of collagen metabolic process	6/848	53/29008	0.00437361	0.0190243	0.0117267	Itgb1/Serpine1/Ltbp1/Vim/Mfap4/Errfi1	6
GO:0044091	membrane biogenesis	6/848	53/29008	0.00437361	0.0190243	0.0117267	Cav1/Cav2/Cav3/Serinc1/Pacsin2/Picalm	6
GO:0010649	regulation of cell communication by electrical coupling	3/848	12/29008	0.00449501	0.0192195	0.0118471	Cav1/Camk2d/Gja1	3
GO:0061684	chaperone-mediated autophagy	3/848	12/29008	0.00449501	0.0192195	0.0118471	Synpo2/Hspa8/Bag3	3
GO:1905907	negative regulation of amyloid fibril formation	3/848	12/29008	0.00449501	0.0192195	0.0118471	Cryab/Hspg2/Pfdn1	3
GO:0046209	nitric oxide metabolic process	8/848	89/29008	0.00454054	0.0193647	0.0119366	Ptgis/Cav1/Hsp90aa1/Cyb5r3/Dynll1/Rock2/Atp2b4/Esr1	8
GO:0043112	receptor metabolic process	13/848	194/29008	0.00482166	0.0203378	0.0125364	Ramp1/Itgb1/Dmd/Cav1/Sorl1/Ntf3/Nedd4/Cav3/Itgb3/Cltc/Cd9/Htr1b/Picalm	13
GO:0046661	male sex differentiation	12/848	172/29008	0.00482927	0.0203378	0.0125364	Flna/Arid5b/Bmpr1a/Tgfb2/Bik/Fkbp4/Gja1/Esr1/Cited2/Inhba/Ctnnb1/Ubb	12
GO:0034405	response to fluid shear stress	4/848	24/29008	0.00483347	0.0203378	0.0125364	Mef2c/Hdac5/Cited2/Mtss1	4
GO:1901992	positive regulation of mitotic cell cycle phase transition	8/848	90/29008	0.00485899	0.020411	0.0125816	Smarcd3/Hspa2/Anapc7/Adamts1/Ddx3x/Camk2d/Pbx1/Ccnd2	8
GO:0044282	small molecule catabolic process	19/848	335/29008	0.0048826	0.0204931	0.0126321	Oxct1/Oat/Inpp5a/Pfkp/Acadm/Atp2b4/Cdo1/Gpi1/Tpi1/Park7/Glo1/Impa1/Hibadh/Acadvl/Acat1/Acadsb/Aldh6a1/Scp2/Pfkm	19
GO:0048678	response to axon injury	7/848	72/29008	0.00505115	0.0210947	0.013003	Flna/Dpysl3/Lamb2/Jun/Neo1/Igf1r/Ntrk3	7
GO:1905330	regulation of morphogenesis of an epithelium	7/848	72/29008	0.00505115	0.0210947	0.013003	Nkd1/Cav3/Pdgfa/Esr1/Fgf1/Ctnnb1/Foxp1	7
GO:0035050	embryonic heart tube development	8/848	91/29008	0.00519428	0.0215848	0.0133051	Asb2/Mef2c/Foxc1/Hes1/Gja1/Cited2/Ctnnb1/Srf	8
GO:1903578	regulation of ATP metabolic process	8/848	91/29008	0.00519428	0.0215848	0.0133051	Slc25a23/Zbtb20/Entpd1/Pink1/Cox7a2/Prkag2/Vcp/Arl2	8
GO:2001057	reactive nitrogen species metabolic process	8/848	91/29008	0.00519428	0.0215848	0.0133051	Ptgis/Cav1/Hsp90aa1/Cyb5r3/Dynll1/Rock2/Atp2b4/Esr1	8
GO:0001662	behavioral fear response	6/848	55/29008	0.00525856	0.0217978	0.0134364	Atp1a2/Mef2c/Vdac1/Gja1/Bdnf/Kalrn	6
GO:0097581	lamellipodium organization	8/848	92/29008	0.00554695	0.0228052	0.0140573	Itgb1/Vcl/Kank1/Cdh13/Auts2/Coro1c/Plekho1/Capzb	8
GO:1990542	mitochondrial transmembrane transport	8/848	92/29008	0.00554695	0.0228052	0.0140573	Slc25a4/Atp5b/Slc25a23/Mpc1/Atp5a1/Vdac1/Atp5c1/Hspd1	8
GO:0002082	regulation of oxidative phosphorylation	4/848	25/29008	0.00562289	0.0229857	0.0141686	Slc25a23/Pink1/Cox7a2/Vcp	4
GO:0034389	lipid droplet organization	4/848	25/29008	0.00562289	0.0229857	0.0141686	Ppia/Rab18/Pnpla2/Cds2	4
GO:1902683	regulation of receptor localization to synapse	4/848	25/29008	0.00562289	0.0229857	0.0141686	Nptn/Dag1/Kalrn/Gpc6	4
GO:1903747	regulation of establishment of protein localization to mitochondrion	4/848	25/29008	0.00562289	0.0229857	0.0141686	Hsph1/Pink1/Bag3/Pdcd5	4
GO:0016051	carbohydrate biosynthetic process	13/848	198/29008	0.00570758	0.0230619	0.0142155	Ppp1cb/Atf3/Acadm/Ptges3/Gpi1/Tpi1/Gapdh/Nr1d1/Cltc/Isyna1/Stk11/Plcd1/Ext1	13
GO:0009404	toxin metabolic process	3/848	13/29008	0.00571755	0.0230619	0.0142155	Pam/Fmo2/N6amt1	3
GO:0032060	bleb assembly	3/848	13/29008	0.00571755	0.0230619	0.0142155	Mylk/Rock1/Anln	3
GO:0035733	hepatic stellate cell activation	3/848	13/29008	0.00571755	0.0230619	0.0142155	Acta2/Nr1d1/Myocd	3
GO:0040034	regulation of development, heterochronic	3/848	13/29008	0.00571755	0.0230619	0.0142155	Serpine2/Hmgn1/Hes1	3
GO:1901861	regulation of muscle tissue development	6/848	56/29008	0.0057471	0.0230619	0.0142155	Jph2/Mef2c/Gja1/Hdac5/Bdnf/Ctnnb1	6
GO:1902653	secondary alcohol biosynthetic process	6/848	56/29008	0.0057471	0.0230619	0.0142155	Cyb5r3/Fdps/Fgf1/Scp2/Hmgcs1/Msmo1	6
GO:0042490	mechanoreceptor differentiation	8/848	93/29008	0.00591758	0.0236889	0.0146021	Ntf3/Hes1/Atp8b1/Bdnf/Hey2/Fzd2/Ntrk3/Kcnma1	8
GO:0007569	cell aging	11/848	155/29008	0.00601086	0.0238724	0.0147152	Serpine1/Cav1/Id2/Ilk/Nox4/Bmpr1a/Lmna/Pawr/Ybx1/Wnt16/Srf	11
GO:0000380	alternative mRNA splicing, via spliceosome	7/848	75/29008	0.00631541	0.0249047	0.0153515	Mbnl1/Malat1/Mbnl2/Rbfox2/Tra2b/Ddx5/Khdrbs3	7
GO:0007492	endoderm development	7/848	75/29008	0.00631541	0.0249047	0.0153515	Dusp1/Bmpr1a/Itga5/Gata6/Inhba/Ctnnb1/Ext1	7
GO:0006301	postreplication repair	4/848	26/29008	0.00649385	0.0254287	0.0156745	Ube2v2/Vcp/Ube2n/Ube2b	4
GO:0001504	neurotransmitter uptake	5/848	41/29008	0.0066171	0.0257708	0.0158854	Itgb1/Slc22a1/Atp1a2/Itgb3/Park7	5
GO:0006998	nuclear envelope organization	5/848	41/29008	0.0066171	0.0257708	0.0158854	Dmpk/Lmna/Sun2/Tmem43/Emd	5
GO:0051341	regulation of oxidoreductase activity	8/848	95/29008	0.00671499	0.0260727	0.0160715	Cav1/Aoc3/Ndufa4/Atp2b4/Gstp1/Cav3/Park7/Esr1	8
GO:0009083	branched-chain amino acid catabolic process	3/848	14/29008	0.00712026	0.0272239	0.0167811	Hibadh/Acat1/Acadsb	3
GO:0045176	apical protein localization	3/848	14/29008	0.00712026	0.0272239	0.0167811	Jam3/Actb/Atp8b1	3
GO:0060352	cell adhesion molecule production	3/848	14/29008	0.00712026	0.0272239	0.0167811	Cav1/Ppia/Myocd	3
GO:0008380	RNA splicing	21/848	398/29008	0.00717517	0.0273714	0.016872	Mbnl1/Hspa8/Malat1/Mbnl2/Hnrnpa3/Rbfox2/Slc38a2/Cirbp/Ybx1/Tra2b/Snrnp27/Hnrnpk/Psip1/Prmt1/Ddx5/Khdrbs3/Fus/Snrpn/Hnrnph1/Son/Rbm4b	21
GO:0032102	negative regulation of response to external stimulus	21/848	398/29008	0.00717517	0.0273714	0.016872	Ptgis/Wfdc1/Serpine1/Dusp1/Serpine2/Fgl2/Htra1/Cd200/Dusp3/Sema5a/Phldb2/Sema3c/Gstp1/Gja1/Pdgfa/Dusp10/Nr1d1/Ppm1b/Mfhas1/Cd9/Neo1	21
GO:0043001	Golgi to plasma membrane protein transport	5/848	42/29008	0.00733426	0.0278093	0.0171419	Macf1/Vamp2/Kif13a/Krt18/Pkdcc	5
GO:0035036	sperm-egg recognition	6/848	59/29008	0.00741123	0.0280377	0.0172827	Hspa1b/Tcp1/Cct7/Aldoa/Cd9/Vdac2	6
GO:0033622	integrin activation	4/848	27/29008	0.00744973	0.0280565	0.0172943	Fblim1/Fermt2/Tln1/Jam3	4
GO:2000241	regulation of reproductive process	13/848	205/29008	0.00756683	0.0284549	0.0175399	Pde3a/Pde5a/Grb14/Park7/Esr1/Cited2/Inhba/Ppp2r1a/Prkacb/Ctnnb1/Igf1r/Stk11/Ube2b	13
GO:0051781	positive regulation of cell division	8/848	97/29008	0.00759108	0.0284821	0.0175567	Pkp4/Pdgfd/Tgfb2/Ybx1/Pdgfa/Lbh/Fgf1/Igf1r	8
GO:0035924	cellular response to vascular endothelial growth factor stimulus	6/848	60/29008	0.00803601	0.0299947	0.0184891	Hspb1/Ptp4a3/Atp2b4/Myo1c/Foxc1/Nr4a1	6
GO:1902932	positive regulation of alcohol biosynthetic process	4/848	28/29008	0.00849378	0.0314587	0.0193915	Fdps/Fgf1/Scp2/Plcd1	4
GO:1901655	cellular response to ketone	10/848	141/29008	0.00862861	0.0318445	0.0196293	Postn/Adcy5/Fbxo32/Gnai1/Sgk1/Rock2/Msn/Gnas/Hnrnpk/Park7	10
GO:0048524	positive regulation of viral process	6/848	61/29008	0.00869777	0.0318445	0.0196293	Cav2/Lgals1/Ppia/Ddx3x/Vapa/Stom	6
GO:0140115	export across plasma membrane	6/848	61/29008	0.00869777	0.0318445	0.0196293	Fxyd1/Atp1a2/Kcnh2/Calm2/Atp1b2/Gja1	6
GO:0033690	positive regulation of osteoblast proliferation	3/848	15/29008	0.00870907	0.0318445	0.0196293	Itgb3/Fbln5/Igf1r	3
GO:0042182	ketone catabolic process	3/848	15/29008	0.00870907	0.0318445	0.0196293	Oxct1/Park7/Glo1	3
GO:0098917	retrograde trans-synaptic signaling	3/848	15/29008	0.00870907	0.0318445	0.0196293	Gucy1a1/Dag1/Bdnf	3
GO:2000811	negative regulation of anoikis	3/848	15/29008	0.00870907	0.0318445	0.0196293	Itgb1/Cav1/Itga5	3
GO:0002683	negative regulation of immune system process	23/848	460/29008	0.00938183	0.0341059	0.0210232	Hspb1/Id2/Dusp1/Fstl3/Fgl2/Htra1/Pde5a/Tgfb2/Cd200/Cd59a/Lrrc17/Dusp3/Prkar1a/Pawr/Tob2/Dusp10/Nr1d1/Prdm16/Ppm1b/Ctnnb1/Hmgb1/Twsg1/Fas	23
GO:0006749	glutathione metabolic process	7/848	81/29008	0.00953059	0.0345716	0.0213103	Gstm1/Ethe1/Gstp1/Gstm2/Park7/Glo1/Hmgn5	7
GO:0042116	macrophage activation	8/848	101/29008	0.00959775	0.034765	0.0214295	Cd200/Jun/Pja2/Nr1d1/Mfhas1/Hmgb1/Foxp1/Hspd1	8
GO:0050918	positive chemotaxis	5/848	45/29008	0.00980746	0.0352956	0.0217565	Cdh13/Ntf3/Sema5a/Hmgb1/Ntrk3	5
GO:0001678	cellular glucose homeostasis	11/848	166/29008	0.00984857	0.0354182	0.0218321	Oxct1/Adcy5/Nox4/Kif5b/Hmgn3/Zbtb20/Tra2b/Nr1d1/Igf1r/Raf1/Ano1	11
GO:0022406	membrane docking	7/848	82/29008	0.0101647	0.0363988	0.0224366	Ncam1/Rock1/Atp2a2/Cav2/Esyt2/Rab3a/Vamp2	7
GO:0036465	synaptic vesicle recycling	7/848	82/29008	0.0101647	0.0363988	0.0224366	Rock1/Actb/Rab3a/Vamp2/Cltc/Actg1/Picalm	7
GO:0098742	cell-cell adhesion via plasma-membrane adhesion molecules	13/848	213/29008	0.0102449	0.0366336	0.0225813	Nexn/Mcam/Sparcl1/Cdh13/Nptn/Lgals1/Tgfb2/Itga5/Palld/Emb/Ccdc141/Gpc6/Myadm	13
GO:0072498	embryonic skeletal joint development	3/848	16/29008	0.0104889	0.0371623	0.0229072	Osr1/Ctnnb1/Ext1	3
GO:0072673	lamellipodium morphogenesis	3/848	16/29008	0.0104889	0.0371623	0.0229072	Kank1/Coro1c/Plekho1	3
GO:0098696	regulation of neurotransmitter receptor localization to postsynaptic specialization membrane	3/848	16/29008	0.0104889	0.0371623	0.0229072	Dag1/Kalrn/Gpc6	3
GO:0042180	cellular ketone metabolic process	14/848	238/29008	0.010714	0.0379066	0.023366	Oxct1/Cav1/Fabp3/Atp2b4/Nr1d1/Park7/Glo1/Aldoa/Acadvl/Prkag2/Egr1/Gk/Scp2/Kcnma1	14
GO:0008202	steroid metabolic process	18/848	337/29008	0.0108548	0.0380956	0.0234825	Cyb5r3/Aplp2/Igfbp7/Vldlr/Tecr/Fdps/Pbx1/Nr1d1/Atp8b1/Esr1/Fgf1/Acadvl/Egr1/Igf1r/Scp2/Kcnma1/Hmgcs1/Msmo1	18
GO:0043153	entrainment of circadian clock by photoperiod	4/848	30/29008	0.0108585	0.0380956	0.0234825	Fbxl22/Ppp1cb/Id2/Rbm4b	4
GO:0031503	protein-containing complex localization	15/848	265/29008	0.0117399	0.0408246	0.0251647	Dynll1/Ift43/Nptn/Kif5b/Nedd4/Nacc2/Vamp2/Fkbp4/Itgb3/Fyttd1/Dag1/Sgcd/Kalrn/Gpc6/Tub	15
GO:0072594	establishment of protein localization to organelle	21/848	418/29008	0.0120469	0.0417691	0.0257469	Flna/Hsp90aa1/Sorl1/Hspa8/Lmna/Hsph1/Nedd4/Macf1/Srp54b/Hsp90ab1/Pkig/Tcp1/Pink1/Cct7/Hspa4/Ddx5/Bag3/Zfand6/Abra/Pdcd5/Hspd1	21
GO:0000423	mitophagy	4/848	31/29008	0.0121847	0.0420438	0.0259162	Slc25a4/Pink1/Huwe1/Vdac1	4
GO:0007097	nuclear migration	4/848	31/29008	0.0121847	0.0420438	0.0259162	Myh10/Tacc2/Syne1/Sun2	4
GO:0009081	branched-chain amino acid metabolic process	3/848	17/29008	0.0124637	0.0423377	0.0260973	Hibadh/Acat1/Acadsb	3
GO:0051014	actin filament severing	3/848	17/29008	0.0124637	0.0423377	0.0260973	Dstn/Cfl2/Svil	3
GO:0071243	cellular response to arsenic-containing substance	3/848	17/29008	0.0124637	0.0423377	0.0260973	Ddx3x/Slc38a2/Vcp	3
GO:0071498	cellular response to fluid shear stress	3/848	17/29008	0.0124637	0.0423377	0.0260973	Mef2c/Hdac5/Mtss1	3
GO:0030193	regulation of blood coagulation	6/848	66/29008	0.0126007	0.0426877	0.0263131	Serpine1/Cav1/Serpine2/Tbxa2r/Pdgfa/Cd9	6
GO:0060688	regulation of morphogenesis of a branching structure	6/848	66/29008	0.0126007	0.0426877	0.0263131	Cpe/Cav3/Pdgfa/Hnrnpk/Esr1/Ctnnb1	6
GO:0003254	regulation of membrane depolarization	5/848	48/29008	0.0127999	0.04313	0.0265857	Slmap/Fhl1/Camk2d/Cav3/Gja1	5
GO:0034205	amyloid-beta formation	5/848	48/29008	0.0127999	0.04313	0.0265857	Rock1/Sorl1/Rock2/Rtn2/Picalm	5
GO:0043277	apoptotic cell clearance	5/848	48/29008	0.0127999	0.04313	0.0265857	Mfge8/Tgm2/Rhobtb1/Itgb3/Hmgb1	5
GO:1902806	regulation of cell cycle G1/S phase transition	10/848	150/29008	0.0129742	0.0436588	0.0269117	Fhl1/Hacd1/Id2/Adamts1/Atp2b4/Nacc2/Ddx3x/Kank2/Cirbp/Ccnd2	10
GO:0007631	feeding behavior	9/848	128/29008	0.0130348	0.043716	0.026947	Aoc3/Aplp2/Npy1r/Uchl1/Gdf15/Mmp17/Napepld/Bdnf/Htr1b	9
GO:0007599	hemostasis	11/848	173/29008	0.0131288	0.0439141	0.0270691	Serpine1/Cav1/Serpine2/Ppia/Tbxa2r/Entpd1/Itgb3/Gnas/Pdgfa/Cd9/Srf	11
GO:0050817	coagulation	11/848	173/29008	0.0131288	0.0439141	0.0270691	Serpine1/Cav1/Serpine2/Ppia/Tbxa2r/Entpd1/Itgb3/Gnas/Pdgfa/Cd9/Srf	11
GO:0042098	T cell proliferation	13/848	221/29008	0.0136096	0.0452832	0.027913	Pde5a/Cd59a/Cd151/Igfbp2/Msn/Prkar1a/Adk/Pawr/Hes1/Gja1/Ctnnb1/Hmgb1/Twsg1	13
GO:0051648	vesicle localization	11/848	175/29008	0.0142028	0.0470678	0.0290131	Actn4/Kif5b/Kif1c/Myo1c/Rab3a/Fyco1/Ctnnb1/Kif13a/Rab1a/Picalm/Stk11	11
GO:0032200	telomere organization	9/848	130/29008	0.0143099	0.0473914	0.0292125	Hspa1a/Hsp90aa1/Lmna/Hsp90ab1/Tcp1/Ptges3/Cct7/Ctnnb1/H3f3a	9
GO:1900221	regulation of amyloid-beta clearance	3/848	18/29008	0.0146365	0.0479986	0.0295868	Rock1/Myocd/Srf	3
GO:0010565	regulation of cellular ketone metabolic process	10/848	153/29008	0.0147367	0.0482326	0.0297311	Cav1/Fabp3/Atp2b4/Nr1d1/Park7/Acadvl/Prkag2/Egr1/Gk/Kcnma1	10
GO:0032103	positive regulation of response to external stimulus	21/848	427/29008	0.0149648	0.0489473	0.0301716	Flna/Hspb1/Serpine1/Aoc3/Hsp90aa1/Cdh13/Pdgfd/Pde5a/Ntf3/Sema5a/Rarres2/Napepld/Park7/Dapk2/Hmgb1/Igf1r/Akirin2/Ntrk3/Ccl27a/Matr3/Hspd1	21
GO:0016574	histone ubiquitination	5/848	50/29008	0.0151051	0.0491185	0.0302771	Huwe1/Park7/Pcgf5/Ube2n/Ube2b	5
GO:0090102	cochlea development	5/848	50/29008	0.0151051	0.0491185	0.0302771	Hes1/Tbx18/Hey2/Zeb1/Fzd2	5
GO:0097237	cellular response to toxic substance	5/848	50/29008	0.0151051	0.0491185	0.0302771	Aldh2/Sod3/Pink1/Park7/Fbln5	5

## Sheet: Supplementary Table 4
Supplementary Table 4. Results of GO enrchment analysis for mSMC1.
ID	Description	GeneRatio	BgRatio	pvalue	p.adjust	qvalue	geneID	Count
GO:0030198	extracellular matrix organization	34/259	311/29008	8.07333e-27	1.22167e-23	7.64697e-24	Lum/Sfrp2/Fn1/Col8a1/Tnfrsf11b/Col5a2/Aebp1/Fbln5/Sulf2/Lox/Ltbp3/Sulf1/Smoc1/Mia/Scara3/Scx/Col3a1/Col1a1/Emilin1/Fkbp10/Mmp2/Mmp14/Efemp2/Col5a1/Eln/Kazald1/Crtap/Tnfrsf1a/P3h4/Flot1/Col4a2/Anxa2/Abi3bp/Postn	34
GO:0043062	extracellular structure organization	34/259	312/29008	8.99185e-27	1.22167e-23	7.64697e-24	Lum/Sfrp2/Fn1/Col8a1/Tnfrsf11b/Col5a2/Aebp1/Fbln5/Sulf2/Lox/Ltbp3/Sulf1/Smoc1/Mia/Scara3/Scx/Col3a1/Col1a1/Emilin1/Fkbp10/Mmp2/Mmp14/Efemp2/Col5a1/Eln/Kazald1/Crtap/Tnfrsf1a/P3h4/Flot1/Col4a2/Anxa2/Abi3bp/Postn	34
GO:0045229	external encapsulating structure organization	34/259	313/29008	1.0011e-26	1.22167e-23	7.64697e-24	Lum/Sfrp2/Fn1/Col8a1/Tnfrsf11b/Col5a2/Aebp1/Fbln5/Sulf2/Lox/Ltbp3/Sulf1/Smoc1/Mia/Scara3/Scx/Col3a1/Col1a1/Emilin1/Fkbp10/Mmp2/Mmp14/Efemp2/Col5a1/Eln/Kazald1/Crtap/Tnfrsf1a/P3h4/Flot1/Col4a2/Anxa2/Abi3bp/Postn	34
GO:0042060	wound healing	29/259	361/29008	2.99155e-19	2.73802e-16	1.71384e-16	Timp1/Fn1/Thbs1/Cx3cl1/Gas6/Mustn1/Anxa8/Lox/Pdgfa/Serpine2/Sdc1/Anxa1/Col3a1/Aqp1/Col1a1/Fkbp10/C3/Cd109/Myh9/Col5a1/Gja1/Fgf2/Prdx2/Hif1a/Sdc4/Cnn2/Cd151/Anxa2/Abi3bp	29
GO:0031589	cell-substrate adhesion	28/259	366/29008	4.61855e-18	2.81809e-15	1.76396e-15	Vcam1/Fn1/Thbs1/Col8a1/Gas6/Smoc1/Cd63/Itgb5/Mia/Col3a1/Mdk/Col1a1/Emilin1/Angpt2/Epdr1/Cdh13/Mmp14/Efemp2/Itgbl1/Lgals1/Map4k4/P4hb/Lrp1/Sdc4/Emp2/Ctnnb1/Abi3bp/Postn	28
GO:0061448	connective tissue development	23/259	288/29008	1.96155e-15	1.02589e-12	6.4215e-13	Mgp/Sfrp2/Frzb/Thbs1/Bgn/Mustn1/Sulf2/Lox/Ltbp3/Selenom/Sulf1/Ecm1/Scx/Col3a1/Mdk/Col1a1/Pdgfrb/Prrx2/Col5a1/Fgf2/Hif1a/Pkd1/Ctnnb1	23
GO:0051216	cartilage development	19/259	212/29008	7.33362e-14	3.35605e-11	2.1007e-11	Mgp/Sfrp2/Frzb/Thbs1/Bgn/Mustn1/Sulf2/Ltbp3/Sulf1/Ecm1/Scx/Col3a1/Mdk/Col1a1/Prrx2/Fgf2/Hif1a/Pkd1/Ctnnb1	19
GO:0010810	regulation of cell-substrate adhesion	19/259	226/29008	2.33284e-13	8.54054e-11	5.34589e-11	Fn1/Thbs1/Col8a1/Smoc1/Mdk/Col1a1/Emilin1/Angpt2/Cdh13/Mmp14/Efemp2/Lgals1/Map4k4/P4hb/Lrp1/Sdc4/Emp2/Abi3bp/Postn	19
GO:0052547	regulation of peptidase activity	25/259	441/29008	2.88084e-13	9.37311e-11	5.86704e-11	Timp1/Serpina3n/Sfrp2/Thbs1/Itih4/Lxn/Gas6/Anxa8/Serpine2/Serpinb6b/Ecm1/Aqp1/Dap/Cryab/Ngf/Bok/Timp2/Cd109/Nol3/Gapdh/Rack1/Prelid1/Rps27l/Pi15/Timp3	25
GO:0010466	negative regulation of peptidase activity	20/259	261/29008	3.07231e-13	9.37311e-11	5.86704e-11	Timp1/Serpina3n/Sfrp2/Thbs1/Itih4/Lxn/Gas6/Anxa8/Serpine2/Serpinb6b/Ecm1/Aqp1/Cryab/Ngf/Timp2/Cd109/Nol3/Gapdh/Pi15/Timp3	20
GO:0051346	negative regulation of hydrolase activity	23/259	374/29008	5.01666e-13	1.33554e-10	8.35975e-11	Timp1/Serpina3n/Sfrp2/Thbs1/Itih4/Lxn/Gas6/Anxa8/Serpine2/Serpinb6b/Anxa1/Ecm1/Aqp1/Cryab/Ngf/Timp2/Cd109/Mprip/Nol3/Gapdh/Arl2/Pi15/Timp3	23
GO:0045765	regulation of angiogenesis	21/259	302/29008	5.10724e-13	1.33554e-10	8.35975e-11	Sfrp2/Thbs1/Cx3cl1/Fbln5/Sulf1/Ecm1/Lrg1/Mdk/Aqp1/Emilin1/Angpt2/C3/S100a1/Naxe/Fgf2/Hif1a/Tnfrsf1a/Emp2/Col4a2/Ctnnb1/Pkm	21
GO:2001233	regulation of apoptotic signaling pathway	22/259	402/29008	1.62298e-11	3.30095e-09	2.06621e-09	Sfrp2/Nupr1/Clu/Thbs1/Cxcl12/Cx3cl1/Mif/Inhba/Selenos/Bok/Bdnf/Nol3/P4hb/Prdx2/Hif1a/Icam1/Rack1/Prelid1/Itm2c/Ctnnb1/Timp3/Sod2	22
GO:0090287	regulation of cellular response to growth factor stimulus	19/259	299/29008	3.2424e-11	6.2476e-09	3.91064e-09	Sfrp2/Thbs1/Nbl1/Sulf2/Lox/Sulf1/Cd63/Lrg1/Htra1/Emilin1/Ngf/Fbn1/Cd109/Fgf2/Hif1a/Lrp1/Fstl1/Ctnnb1/Pmepa1	19
GO:0048771	tissue remodeling	16/259	202/29008	4.66808e-11	8.54492e-09	5.34863e-09	Timp1/Tnfrsf11b/Ltbp3/Mdk/Angpt2/Mmp2/Mmp14/Nol3/Gja1/Hif1a/Lrp1/Eln/P3h4/Ctnnb1/Abi3bp/Cthrc1	16
GO:0034599	cellular response to oxidative stress	18/259	271/29008	5.25429e-11	9.15999e-09	5.73363e-09	Lcn2/Sod3/Fbln5/Anxa1/Aqp1/Mgst1/Pdgfrb/Selenos/Mmp2/Nol3/P4hb/Prdx2/Hif1a/Prdx5/Rack1/Ctnnb1/Romo1/Sod2	18
GO:0032963	collagen metabolic process	13/259	119/29008	5.71623e-11	9.51233e-09	5.95418e-09	Fn1/Scx/Col1a1/Emilin1/Pdgfrb/Mmp2/Mmp14/Mrc2/Col5a1/Hif1a/Prdx5/P3h3/P3h4	13
GO:0000302	response to reactive oxygen species	15/259	189/29008	1.8537e-10	2.75326e-08	1.72338e-08	Lcn2/Sod3/Fbln5/Anxa1/Aqp1/Pdgfrb/Cryab/Mmp2/Nol3/Prdx2/Hif1a/Prdx5/Rack1/Romo1/Sod2	15
GO:0030336	negative regulation of cell migration	18/259	293/29008	1.88013e-10	2.75326e-08	1.72338e-08	Timp1/Sfrp2/Thbs1/Cxcl12/Slurp1/Nbl1/Cx3cl1/Mif/Sulf1/Cd200/Cd63/Col3a1/Emilin1/Angpt2/Ifitm3/Fgf2/Lrp1/Cnn2	18
GO:0001503	ossification	21/259	417/29008	2.20132e-10	2.98483e-08	1.86834e-08	Mgp/Sfrp2/Lox/Cebpd/Ltbp3/Smoc1/Ecm1/Scx/Mdk/Col1a1/Ank/Mmp2/Mmp14/Ifitm3/Gja1/Fgf2/Mesd/Hif1a/Kazald1/Ctnnb1/Cthrc1	21
GO:0048144	fibroblast proliferation	12/259	111/29008	3.58753e-10	4.6907e-08	2.93611e-08	Fn1/Nupr1/Fth1/Gas6/Pdgfa/Mif/Col3a1/Aqp1/Pdgfrb/Pdgfc/Anxa2/Sod2	12
GO:0060348	bone development	16/259	243/29008	7.208e-10	7.76131e-08	4.85814e-08	Sfrp2/Thbs1/Bgn/Sulf2/Lox/Pdgfa/Ltbp3/Sulf1/Scx/Col3a1/Col1a1/Pdgfc/Ttc9/Mmp14/Fbn1/Gja1	16
GO:0006979	response to oxidative stress	20/259	407/29008	9.18314e-10	9.08635e-08	5.68754e-08	Lcn2/Sod3/Fbln5/Anxa1/Aqp1/Mgst1/Pdgfrb/Cryab/Selenos/Mmp2/Nol3/P4hb/Prdx2/Hif1a/Prdx5/Rack1/Selenok/Ctnnb1/Romo1/Sod2	20
GO:0009636	response to toxic substance	12/259	123/29008	1.19042e-09	1.14687e-07	7.17877e-08	Mt2/Mt1/Lcn2/Nupr1/Sod3/Scn1b/Fbln5/Ephx2/Prdx2/Hif1a/Ephx1/Sod2	12
GO:0031099	regeneration	13/259	153/29008	1.33923e-09	1.25716e-07	7.86911e-08	Cxcl12/Mustn1/Sulf2/Ace/Tnc/Anxa1/Mdk/Bdnf/Mmp2/Ptprs/Gja1/Lrp1/Pkm	13
GO:0032964	collagen biosynthetic process	9/259	55/29008	1.39461e-09	1.27642e-07	7.98965e-08	Fn1/Scx/Col1a1/Emilin1/Pdgfrb/Col5a1/Prdx5/P3h3/P3h4	9
GO:1901215	negative regulation of neuron death	16/259	255/29008	1.4521e-09	1.29662e-07	8.11611e-08	Sncg/Mt1/Lcn2/Crlf1/Cx3cl1/Cd200/Mdk/Ngf/Bok/Bdnf/Prdx2/Hif1a/Lrp1/Rack1/Ctnnb1/Sod2	16
GO:0046034	ATP metabolic process	16/259	259/29008	1.81834e-09	1.54813e-07	9.69042e-08	Nupr1/Atp1b1/Ldha/Tspo/Uqcc2/Bdnf/Cox4i2/Pfkl/Gapdh/Hif1a/Tpi1/Arl2/Ak1/Uqcrq/Aldoa/Pkm	16
GO:0040013	negative regulation of locomotion	18/259	341/29008	2.12861e-09	1.73166e-07	1.08392e-07	Timp1/Sfrp2/Thbs1/Cxcl12/Slurp1/Nbl1/Cx3cl1/Mif/Sulf1/Cd200/Cd63/Col3a1/Emilin1/Angpt2/Ifitm3/Fgf2/Lrp1/Cnn2	18
GO:0070997	neuron death	20/259	428/29008	2.17776e-09	1.73166e-07	1.08392e-07	Sncg/Mt1/Lcn2/Nupr1/Clu/Crlf1/Cx3cl1/Cd200/Mdk/Ngf/Bok/Bdnf/Gapdh/Prdx2/Hif1a/Lrp1/Rack1/Tnfrsf1a/Ctnnb1/Sod2	20
GO:0048732	gland development	21/259	477/29008	2.45958e-09	1.87594e-07	1.17423e-07	Frzb/Cdo1/Sulf2/Pdgfa/Serpine2/Sulf1/Tnc/Anxa1/Lmo4/Mdk/Pdgfrb/Nme1/Mmp2/Gja1/Fgf2/Prdx2/Hif1a/Pkd1/Ctnnb1/Sod2/Pkm	21
GO:0071559	response to transforming growth factor beta	15/259	230/29008	2.82593e-09	2.11138e-07	1.3216e-07	Thbs1/Lox/Ltbp3/Itgb5/Lrg1/Htra1/Scx/Col3a1/Emilin1/Fbn1/Cd109/Lrp1/Ankrd1/Col4a2/Pmepa1	15
GO:0048145	regulation of fibroblast proliferation	11/259	108/29008	3.73739e-09	2.73651e-07	1.7129e-07	Fn1/Nupr1/Fth1/Gas6/Pdgfa/Mif/Aqp1/Pdgfrb/Pdgfc/Anxa2/Sod2	11
GO:0051235	maintenance of location	17/259	335/29008	1.08049e-08	7.60706e-07	4.76159e-07	Lcn2/Nbl1/Cx3cl1/Fth1/Tspo/Dbi/Ngf/C3/Fbn1/Mprip/Nol3/Gja1/Fgf2/Arl2/Cops9/Pkd1/Kdelr1	17
GO:0007178	transmembrane receptor protein serine/threonine kinase signaling pathway	18/259	387/29008	1.52369e-08	1.0525e-06	6.58803e-07	Sfrp2/Thbs1/Nbl1/Lox/Ltbp3/Sulf1/Itgb5/Lrg1/Htra1/Scx/Col3a1/Emilin1/Inhba/Fbn1/Cd109/Lrp1/Fstl1/Pmepa1	18
GO:0010959	regulation of metal ion transport	19/259	443/29008	2.2024e-08	1.45679e-06	9.11867e-07	Lcn2/Cxcl12/Cx3cl1/Scn1b/Atp1b1/Tspo/Ace/Serpine2/Cd63/Dbi/Pdgfrb/Wwp2/Ngf/S100a1/Nol3/Gja1/Icam1/Ctnnb1/Vmp1	19
GO:0051402	neuron apoptotic process	16/259	309/29008	2.22836e-08	1.45679e-06	9.11867e-07	Mt1/Lcn2/Nupr1/Crlf1/Cx3cl1/Mdk/Ngf/Bok/Bdnf/Gapdh/Prdx2/Hif1a/Lrp1/Tnfrsf1a/Ctnnb1/Sod2	16
GO:0032102	negative regulation of response to external stimulus	18/259	398/29008	2.33892e-08	1.47634e-06	9.24108e-07	Thbs1/Nbl1/Cx3cl1/Pdgfa/Mif/Serpine2/Cd200/Htra1/Mdk/Angpt2/Selenos/Cd109/Ptprs/Gja1/Fgf2/Prdx2/Tnfrsf1a/Anxa2	18
GO:0043523	regulation of neuron apoptotic process	15/259	276/29008	3.27423e-08	2.03169e-06	1.27172e-06	Mt1/Lcn2/Nupr1/Crlf1/Cx3cl1/Mdk/Ngf/Bok/Bdnf/Prdx2/Hif1a/Lrp1/Tnfrsf1a/Ctnnb1/Sod2	15
GO:0002683	negative regulation of immune system process	19/259	460/29008	3.99454e-08	2.43734e-06	1.52564e-06	Thbs1/Cxcl12/Nbl1/Cx3cl1/Tmem176b/Mif/Cd200/Anxa1/Tmem176a/Htra1/Col3a1/Mdk/Emilin1/Nme1/Selenos/Fbn1/Prdx2/Sdc4/Ctnnb1	19
GO:0006165	nucleoside diphosphate phosphorylation	10/259	106/29008	4.06528e-08	2.43983e-06	1.5272e-06	Nupr1/Nme1/Pfkl/Gapdh/Hif1a/Tpi1/Arl2/Ak1/Aldoa/Pkm	10
GO:0048844	artery morphogenesis	9/259	80/29008	4.18877e-08	2.4734e-06	1.54821e-06	Sox4/Col3a1/Mdk/Pdgfrb/Fkbp10/Efemp2/Prrx2/Lrp1/Ctnnb1	9
GO:0070372	regulation of ERK1 and ERK2 cascade	16/259	326/29008	4.6853e-08	2.72268e-06	1.70424e-06	Fn1/Cxcl12/Cx3cl1/Gas6/Pdgfa/Mif/Cavin3/Emilin1/Pdgfrb/Pdgfc/Ngf/C3/Fgf2/Lrp1/Icam1/Timp3	16
GO:1903034	regulation of response to wounding	12/259	171/29008	4.98647e-08	2.85242e-06	1.78545e-06	Thbs1/Pdgfa/Serpine2/Anxa1/Mdk/Cd109/Ptprs/Gja1/Fgf2/Prdx2/Lrp1/Anxa2	12
GO:0046939	nucleotide phosphorylation	10/259	109/29008	5.31519e-08	2.99368e-06	1.87387e-06	Nupr1/Nme1/Pfkl/Gapdh/Hif1a/Tpi1/Arl2/Ak1/Aldoa/Pkm	10
GO:0071604	transforming growth factor beta production	7/259	41/29008	7.23746e-08	3.95468e-06	2.47541e-06	Lum/Fn1/Cx3cl1/Ltbp3/Cd200/Col3a1/Hif1a	7
GO:0001655	urogenital system development	17/259	385/29008	8.16985e-08	4.33476e-06	2.71331e-06	Crlf1/Sulf2/Pdgfa/Ace/Sulf1/Tnc/Anxa1/Sox4/Aqp1/Pdgfrb/Angpt2/Bdnf/Mmp2/Fbn1/Fgf2/Pkd1/Ctnnb1	17
GO:0006816	calcium ion transport	18/259	434/29008	8.6346e-08	4.5159e-06	2.8267e-06	Cxcl12/Cx3cl1/Gas6/Atp1b1/Tspo/Ace/Dbi/Pdgfrb/Ngf/S100a1/Nol3/Gja1/Fgf2/Icam1/Pkd1/Selenok/Ctnnb1/Vmp1	18
GO:0060562	epithelial tube morphogenesis	17/259	394/29008	1.13618e-07	5.62102e-06	3.51844e-06	Mgp/Lcn2/Sfrp2/Cxcl12/Tnc/Sox4/Lmo4/Mdk/Mmp14/Gja1/Fgf2/Hif1a/Bsg/Pkd1/Sdc4/Ctnnb1/Cthrc1	17
GO:0070371	ERK1 and ERK2 cascade	16/259	349/29008	1.19182e-07	5.76159e-06	3.60643e-06	Fn1/Cxcl12/Cx3cl1/Gas6/Pdgfa/Mif/Cavin3/Emilin1/Pdgfrb/Pdgfc/Ngf/C3/Fgf2/Lrp1/Icam1/Timp3	16
GO:0003094	glomerular filtration	6/259	27/29008	1.20928e-07	5.76159e-06	3.60643e-06	Gas6/Sulf2/Sulf1/Aqp1/Gja1/Emp2	6
GO:0001667	ameboidal-type cell migration	18/259	444/29008	1.21181e-07	5.76159e-06	3.60643e-06	Timp1/Lcn2/Fn1/Thbs1/Cxcl12/Anxa1/Cd63/Aqp1/Angpt2/Cdh13/Myh9/Map4k4/Fgf2/Hif1a/Bsg/Fstl1/Sdc4/Emp2	18
GO:0097193	intrinsic apoptotic signaling pathway	15/259	307/29008	1.31602e-07	6.02245e-06	3.76971e-06	Nupr1/Clu/Cxcl12/Phlda3/Mif/Selenos/Bok/Nol3/P4hb/Hif1a/Rack1/Selenok/Tnfrsf1a/Rps27l/Sod2	15
GO:0001819	positive regulation of cytokine production	19/259	500/29008	1.46228e-07	6.52855e-06	4.0865e-06	Lum/Clu/Thbs1/Cx3cl1/Sulf2/Mif/Sulf1/Cd200/Anxa1/Mdk/C3/Gapdh/Hif1a/Lrp1/Bsg/Selenok/Tnfrsf1a/Flot1/Postn	19
GO:0050678	regulation of epithelial cell proliferation	17/259	403/29008	1.56554e-07	6.74286e-06	4.22065e-06	Sfrp2/Nupr1/Thbs1/Cxcl12/Slurp1/Sulf2/Sulf1/Ecm1/Lrg1/Htra1/Mdk/Nme1/Cdh13/Cd109/Gja1/Fgf2/Ctnnb1	17
GO:0050878	regulation of body fluid levels	16/259	366/29008	2.26658e-07	9.53789e-06	5.97018e-06	Fn1/Thbs1/Cdo1/Cx3cl1/Gas6/Anxa8/Pdgfa/Serpine2/Aqp1/Nme1/C3/Gja1/Prdx2/Hif1a/Emp2/Anxa2	16
GO:0050673	epithelial cell proliferation	18/259	471/29008	2.88908e-07	1.17521e-05	7.35616e-06	Sfrp2/Nupr1/Thbs1/Cxcl12/Col8a1/Slurp1/Sulf2/Sulf1/Ecm1/Lrg1/Htra1/Mdk/Nme1/Cdh13/Cd109/Gja1/Fgf2/Ctnnb1	18
GO:0050900	leukocyte migration	16/259	373/29008	2.92206e-07	1.17557e-05	7.35839e-06	Vcam1/Thbs1/Cxcl12/Nbl1/Cx3cl1/Gas6/Mif/Cd200/Anxa1/Ecm1/Mdk/Emilin1/Mmp14/Icam1/Bsg/Selenok	16
GO:0032103	positive regulation of response to external stimulus	17/259	427/29008	3.52868e-07	1.35984e-05	8.51184e-06	Fn1/Nupr1/Thbs1/Cxcl12/Cx3cl1/Gas6/Mif/Ace/Mdk/Pdgfrb/C3/Cdh13/Mmp2/Fgf2/Lrp1/Rab34/Tnfrsf1a	17
GO:0001654	eye development	17/259	430/29008	3.89016e-07	1.48353e-05	9.28606e-06	Col8a1/Col5a2/Fat1/Smoc1/Aqp1/Pdgfrb/Cryab/Inhba/C3/Bdnf/Col5a1/Gja1/Fgf2/Rcn1/Hif1a/Bsg/Ctnnb1	17
GO:0071496	cellular response to external stimulus	14/259	295/29008	4.92805e-07	1.7863e-05	1.11812e-05	Vcam1/Sfrp2/Gas6/Ldha/Gabarapl1/Scx/Aqp1/Dap/Col1a1/Gabarap/Ankrd1/Cnn2/Ctnnb1/Postn	14
GO:0009612	response to mechanical stimulus	11/259	177/29008	6.1465e-07	2.18469e-05	1.36749e-05	Cxcl12/Serpine2/Scx/Mdk/Aqp1/Col1a1/Mmp2/Ankrd1/Pkd1/Cnn2/Ctnnb1	11
GO:0072659	protein localization to plasma membrane	14/259	301/29008	6.27006e-07	2.20718e-05	1.38157e-05	Gas6/Atp1b1/Myl12a/Mmp14/Tmem150a/Lrp1/Rab34/Bsg/Rack1/Vamp5/Tnfrsf1a/Emp2/Flot1/Anxa2	14
GO:1903706	regulation of hemopoiesis	16/259	398/29008	6.91066e-07	2.40952e-05	1.50822e-05	Gas6/Tmem176b/Lox/Anxa1/Tmem176a/Sox4/Mdk/Inhba/Nme1/Mmp14/Fbn1/Prdx2/Hif1a/Rbp1/Prelid1/Ctnnb1	16
GO:0001558	regulation of cell growth	17/259	450/29008	7.2954e-07	2.51967e-05	1.57717e-05	Sfrp2/Fn1/Frzb/Cxcl12/Igfbp7/Serpine2/Cryab/Inhba/Ngf/Bdnf/Mmp14/Crabp2/Ptprs/Gja1/Lrp1/Rack1/Kazald1	17
GO:0071692	protein localization to extracellular region	16/259	401/29008	7.62763e-07	2.55324e-05	1.59819e-05	Sncg/Nbl1/Uqcc2/Cd200/Anxa1/Sox4/Fbn1/Ano1/Pfkl/Cavin1/Gja1/Hif1a/Lrp1/Rab34/Bsg/Ankrd1	16
GO:0090132	epithelium migration	14/259	308/29008	8.24362e-07	2.70498e-05	1.69316e-05	Lcn2/Thbs1/Anxa1/Cd63/Aqp1/Angpt2/Cdh13/Myh9/Map4k4/Fgf2/Hif1a/Bsg/Fstl1/Emp2	14
GO:0048659	smooth muscle cell proliferation	11/259	184/29008	9.02509e-07	2.84835e-05	1.78291e-05	Thbs1/Cx3cl1/Pdgfrb/Cdh13/Mmp2/Efemp2/Nol3/Fgf2/Hif1a/Ctnnb1/Sod2	11
GO:0009749	response to glucose	11/259	186/29008	1.00403e-06	3.14168e-05	1.96651e-05	Vcam1/Thbs1/Gas6/Sox4/Ano1/Pfkl/Hif1a/Lrp1/Rab34/Icam1/Rack1	11
GO:0050920	regulation of chemotaxis	12/259	229/29008	1.16407e-06	3.61158e-05	2.26065e-05	Fn1/Thbs1/Cxcl12/Nbl1/Cx3cl1/Gas6/Mif/Mdk/Pdgfrb/Angpt2/Cdh13/Fgf2	12
GO:0006090	pyruvate metabolic process	9/259	120/29008	1.38519e-06	4.04906e-05	2.53448e-05	Nupr1/Ldha/Pfkl/Gapdh/Hif1a/Tpi1/Arl2/Aldoa/Pkm	9
GO:0071214	cellular response to abiotic stimulus	14/259	322/29008	1.39356e-06	4.04906e-05	2.53448e-05	Timp1/Sfrp2/Serpinb6b/Scx/Aqp1/Col1a1/Cryab/Gpr88/Mmp2/Gja1/Cops9/Ankrd1/Cnn2/Ctnnb1	14
GO:0104004	cellular response to environmental stimulus	14/259	322/29008	1.39356e-06	4.04906e-05	2.53448e-05	Timp1/Sfrp2/Serpinb6b/Scx/Aqp1/Col1a1/Cryab/Gpr88/Mmp2/Gja1/Cops9/Ankrd1/Cnn2/Ctnnb1	14
GO:0051099	positive regulation of binding	11/259	193/29008	1.44302e-06	4.15976e-05	2.60377e-05	Ace/Edf1/Nme1/Ngf/Bdnf/Lrp1/Pkd1/Flot1/Ctnnb1/Anxa2/Cthrc1	11
GO:2001057	reactive nitrogen species metabolic process	8/259	91/29008	1.62562e-06	4.578e-05	2.86557e-05	Clu/Tspo/Cyb5r3/Selenos/Slc7a2/Prdx5/Icam1/Sod2	8
GO:0006091	generation of precursor metabolites and energy	16/259	428/29008	1.78137e-06	4.86685e-05	3.04638e-05	Nupr1/Ldha/Uqcc2/Cavin3/Bdnf/Cox4i2/Pfkl/Gapdh/Hif1a/Tpi1/Arl2/Prelid1/Uqcrq/Aldoa/Sod2/Pkm	16
GO:2000377	regulation of reactive oxygen species metabolic process	10/259	160/29008	1.90473e-06	5.12629e-05	3.20877e-05	Lcn2/Thbs1/Fbln5/Tspo/Pdgfrb/Cryab/Prdx2/Hif1a/Romo1/Sod2	10
GO:0048670	regulation of collateral sprouting	5/259	24/29008	2.01967e-06	5.31944e-05	3.32967e-05	Ngf/Bdnf/Crabp2/Ptprs/Lrp1	5
GO:0072593	reactive oxygen species metabolic process	12/259	244/29008	2.25637e-06	5.9004e-05	3.69332e-05	Lcn2/Thbs1/Sod3/Fbln5/Tspo/Pdgfrb/Cryab/Prdx2/Hif1a/Prdx5/Romo1/Sod2	12
GO:0042063	gliogenesis	14/259	344/29008	3.01031e-06	7.54845e-05	4.7249e-05	Fn1/Clu/Cx3cl1/Mxra8/Tspo/Serpine2/Anxa1/Sox4/Dbi/Mdk/Tmem98/Fgf2/Lrp1/Ctnnb1	14
GO:1903317	regulation of protein maturation	7/259	70/29008	3.09605e-06	7.65853e-05	4.79381e-05	Thbs1/Serpine2/Sox4/Mmp14/Myh9/Nol3/Tmem98	7
GO:0050769	positive regulation of neurogenesis	13/259	298/29008	3.20962e-06	7.88619e-05	4.93631e-05	Fn1/Cxcl12/Cx3cl1/Tspo/Ace/Serpine2/Mdk/Ngf/Bdnf/Crabp2/Hif1a/Lrp1/Ctnnb1	13
GO:0007596	blood coagulation	10/259	170/29008	3.28682e-06	7.9689e-05	4.98808e-05	Fn1/Thbs1/Cx3cl1/Gas6/Anxa8/Pdgfa/Serpine2/C3/Prdx2/Anxa2	10
GO:0050817	coagulation	10/259	173/29008	3.84304e-06	8.98949e-05	5.62691e-05	Fn1/Thbs1/Cx3cl1/Gas6/Anxa8/Pdgfa/Serpine2/C3/Prdx2/Anxa2	10
GO:0001704	formation of primary germ layer	8/259	102/29008	3.8551e-06	8.98949e-05	5.62691e-05	Sfrp2/Fn1/Col5a2/Scx/Inhba/Col5a1/Pofut2/Ctnnb1	8
GO:0018126	protein hydroxylation	5/259	28/29008	4.53566e-06	0.000103137	6.45578e-05	Fkbp10/P4hb/P3h3/Crtap/P3h4	5
GO:0046688	response to copper ion	5/259	28/29008	4.53566e-06	0.000103137	6.45578e-05	Mt2/Mt1/Sod3/Cp/Aqp1	5
GO:0048660	regulation of smooth muscle cell proliferation	10/259	178/29008	4.95228e-06	0.000111915	7.00527e-05	Thbs1/Cx3cl1/Pdgfrb/Cdh13/Mmp2/Efemp2/Fgf2/Hif1a/Ctnnb1/Sod2	10
GO:0007517	muscle organ development	14/259	360/29008	5.075e-06	0.000113985	7.13483e-05	Nupr1/Lox/Uqcc2/Scx/Col3a1/Cryab/Bdnf/Efemp2/Gja1/Eln/Ankrd1/Vamp5/Flot1/Ctnnb1	14
GO:0016052	carbohydrate catabolic process	9/259	141/29008	5.26718e-06	0.000117258	7.33968e-05	Nupr1/Ldha/Pfkl/Gapdh/Hif1a/Tpi1/Arl2/Aldoa/Pkm	9
GO:0060326	cell chemotaxis	13/259	312/29008	5.28477e-06	0.000117258	7.33968e-05	Vcam1/Thbs1/Cxcl12/Nbl1/Cx3cl1/Gas6/Lox/Mif/Anxa1/Mdk/Pdgfrb/Fgf2/Bsg	13
GO:0035791	platelet-derived growth factor receptor-beta signaling pathway	4/259	14/29008	5.79333e-06	0.000124761	7.80934e-05	Lox/Pdgfa/Pdgfrb/Lrp1	4
GO:0071333	cellular response to glucose stimulus	9/259	146/29008	6.99757e-06	0.000144735	9.05959e-05	Vcam1/Gas6/Sox4/Ano1/Hif1a/Lrp1/Rab34/Icam1/Rack1	9
GO:0071331	cellular response to hexose stimulus	9/259	148/29008	7.81481e-06	0.000158944	9.94902e-05	Vcam1/Gas6/Sox4/Ano1/Hif1a/Lrp1/Rab34/Icam1/Rack1	9
GO:0030324	lung development	11/259	233/29008	8.81358e-06	0.000175615	0.000109925	Mgp/Lox/Pdgfa/Ltbp3/Ace/Tnc/Col3a1/Pdgfrb/Mmp14/Fgf2/Ctnnb1	11
GO:0010720	positive regulation of cell development	14/259	378/29008	8.82631e-06	0.000175615	0.000109925	Fn1/Cxcl12/Cx3cl1/Tspo/Ace/Serpine2/Mdk/Ngf/Bdnf/Crabp2/P4hb/Hif1a/Lrp1/Ctnnb1	14
GO:0060560	developmental growth involved in morphogenesis	12/259	280/29008	9.19312e-06	0.000178076	0.000111466	Sfrp2/Fn1/Cxcl12/Tnc/Dclk1/Ngf/Bdnf/Crabp2/Ptprs/Lrp1/Ctnnb1/Postn	12
GO:0042176	regulation of protein catabolic process	14/259	389/29008	1.21771e-05	0.000229795	0.000143839	Timp1/Nupr1/Clu/Serpine2/Wwp2/Timp2/Gabarap/Gja1/Lrp1/Vps28/Rack1/Pkd1/Anxa2/Timp3	14
GO:0021675	nerve development	7/259	87/29008	1.32671e-05	0.000245307	0.000153548	Vcam1/Sulf2/Serpine2/Sulf1/Ngf/Bdnf/Ctnnb1	7
GO:0009306	protein secretion	14/259	393/29008	1.36491e-05	0.000249847	0.00015639	Sncg/Uqcc2/Cd200/Anxa1/Sox4/Ano1/Pfkl/Cavin1/Gja1/Hif1a/Lrp1/Rab34/Bsg/Ankrd1	14
GO:0035592	establishment of protein localization to extracellular region	14/259	394/29008	1.40408e-05	0.000255719	0.000160066	Sncg/Uqcc2/Cd200/Anxa1/Sox4/Ano1/Pfkl/Cavin1/Gja1/Hif1a/Lrp1/Rab34/Bsg/Ankrd1	14
GO:0001763	morphogenesis of a branching structure	11/259	245/29008	1.41096e-05	0.000255719	0.000160066	Mgp/Sfrp2/Cxcl12/Pdgfa/Sulf1/Tnc/Mdk/Mmp14/Fgf2/Pkd1/Ctnnb1	11
GO:0016055	Wnt signaling pathway	15/259	449/29008	1.43401e-05	0.000258616	0.000161879	Sfrp2/Frzb/Sulf2/Sulf1/Sdc1/Dkk3/Sox4/Mdk/Col1a1/Fgf2/Mesd/Lrp1/Pkd1/Ctnnb1/Cthrc1	15
GO:0198738	cell-cell signaling by wnt	15/259	451/29008	1.51044e-05	0.000269743	0.000168844	Sfrp2/Frzb/Sulf2/Sulf1/Sdc1/Dkk3/Sox4/Mdk/Col1a1/Fgf2/Mesd/Lrp1/Pkd1/Ctnnb1/Cthrc1	15
GO:0010939	regulation of necrotic cell death	5/259	36/29008	1.64128e-05	0.000288881	0.000180823	Nupr1/Fth1/Tspo/Bok/Nol3	5
GO:1900407	regulation of cellular response to oxidative stress	7/259	90/29008	1.65825e-05	0.000290471	0.000181818	Fbln5/Nol3/P4hb/Hif1a/Rack1/Ctnnb1/Sod2	7
GO:1904035	regulation of epithelial cell apoptotic process	7/259	92/29008	1.91516e-05	0.000330727	0.000207016	Nupr1/Thbs1/Gas6/Mdk/Ngf/Bok/Icam1	7
GO:0001678	cellular glucose homeostasis	9/259	166/29008	1.96352e-05	0.000335909	0.00021026	Vcam1/Gas6/Sox4/Ano1/Hif1a/Lrp1/Rab34/Icam1/Rack1	9
GO:0045807	positive regulation of endocytosis	8/259	128/29008	2.05934e-05	0.000349039	0.000218479	Clu/Cd63/C3/Lrp1/Vps28/Flot1/Cd151/Anxa2	8
GO:0031214	biomineral tissue development	9/259	168/29008	2.15925e-05	0.000358763	0.000224566	Mgp/Gas6/Lox/Ltbp3/Ecm1/Col1a1/Ank/Gja1/Hif1a	9
GO:0014910	regulation of smooth muscle cell migration	7/259	94/29008	2.20407e-05	0.000363473	0.000227514	Pdgfa/Ace/S100a11/Mdk/Pdgfrb/Lrp1/Postn	7
GO:0045860	positive regulation of protein kinase activity	13/259	358/29008	2.27319e-05	0.000371525	0.000232554	Clu/Thbs1/Gas6/Pdgfa/Mif/Ace/Pdgfrb/Pdgfc/Fbn1/Fgf2/Pkd1/Sdc4/Emp2	13
GO:0070661	leukocyte proliferation	13/259	358/29008	2.27319e-05	0.000371525	0.000232554	Vcam1/Clu/Cxcl12/Cx3cl1/Mif/Anxa1/Gja1/Prdx2/Selenok/Sdc4/Ctnnb1/Cd151/Igfbp2	13
GO:0110148	biomineralization	9/259	170/29008	2.37131e-05	0.000384131	0.000240444	Mgp/Gas6/Lox/Ltbp3/Ecm1/Col1a1/Ank/Gja1/Hif1a	9
GO:1904645	response to amyloid-beta	5/259	39/29008	2.45247e-05	0.000393794	0.000246493	Vcam1/Mmp2/Gja1/Lrp1/Icam1	5
GO:1902882	regulation of response to oxidative stress	7/259	99/29008	3.08661e-05	0.00048291	0.000302274	Fbln5/Nol3/P4hb/Hif1a/Rack1/Ctnnb1/Sod2	7
GO:0001649	osteoblast differentiation	10/259	220/29008	3.12386e-05	0.000483926	0.00030291	Sfrp2/Lox/Cebpd/Smoc1/Col1a1/Ifitm3/Gja1/Fgf2/Ctnnb1/Cthrc1	10
GO:0035886	vascular associated smooth muscle cell differentiation	5/259	41/29008	3.14598e-05	0.000483926	0.00030291	Pdgfrb/C3/Efemp2/Ctnnb1/Sod2	5
GO:0051090	regulation of DNA-binding transcription factor activity	14/259	425/29008	3.23041e-05	0.000494834	0.000309738	Nupr1/Clu/Cx3cl1/Gas6/Cd200/Dap/Wwp2/Ngf/Bdnf/Prdx2/Icam1/Pkd1/Flot1/Ctnnb1	14
GO:0042098	T cell proliferation	10/259	221/29008	3.2466e-05	0.000495242	0.000309993	Vcam1/Cxcl12/Anxa1/Gja1/Prdx2/Selenok/Sdc4/Ctnnb1/Cd151/Igfbp2	10
GO:0090594	inflammatory response to wounding	4/259	21/29008	3.29743e-05	0.000500909	0.000313541	Timp1/Mdk/Hif1a/Abi3bp	4
GO:0060537	muscle tissue development	15/259	486/29008	3.57609e-05	0.00053437	0.000334486	Nupr1/Lox/Uqcc2/Scx/Col3a1/Pdgfrb/Bdnf/Efemp2/Gja1/Fgf2/Eln/Ankrd1/Vamp5/Flot1/Ctnnb1	15
GO:0060249	anatomical structure homeostasis	12/259	322/29008	3.65207e-05	0.000543506	0.000340204	Cx3cl1/Tnfrsf11b/Lox/Ltbp3/Scx/Col3a1/Pdgfrb/Hif1a/Prdx5/Bsg/Ctnnb1/Aldoa	12
GO:0071887	leukocyte apoptotic process	8/259	140/29008	3.9234e-05	0.000576821	0.000361057	Cxcl12/Gas6/Mif/Anxa1/Selenos/Hif1a/Prelid1/Kdelr1	8
GO:0009410	response to xenobiotic stimulus	12/259	325/29008	3.99489e-05	0.000576821	0.000361057	Lcn2/Sfrp2/Gas6/Uchl1/Anxa1/Mgst1/Inhba/Bdnf/Mmp2/Kcnk3/Ankrd1/Sod2	12
GO:0098869	cellular oxidant detoxification	4/259	22/29008	4.00198e-05	0.000576821	0.000361057	Sod3/Fbln5/Prdx2/Sod2	4
GO:0033674	positive regulation of kinase activity	14/259	435/29008	4.15557e-05	0.000596609	0.000373444	Clu/Thbs1/Gas6/Pdgfa/Mif/Ace/Lmo4/Pdgfrb/Pdgfc/Fbn1/Fgf2/Pkd1/Sdc4/Emp2	14
GO:0010876	lipid localization	14/259	437/29008	4.3662e-05	0.000617168	0.000386312	Thbs1/Slco2a1/Mif/Tspo/Ace/Selenom/Anxa1/Dbi/Inhba/C3/Naxe/Lrp1/Prelid1/Anxa2	14
GO:0110149	regulation of biomineralization	7/259	105/29008	4.50984e-05	0.000630172	0.000394452	Mgp/Gas6/Ltbp3/Ecm1/Ank/Gja1/Hif1a	7
GO:0048678	response to axon injury	6/259	72/29008	4.56215e-05	0.000632653	0.000396005	Tnc/Mmp2/Ptprs/Fgf2/Lrp1/Sod2	6
GO:1905330	regulation of morphogenesis of an epithelium	6/259	72/29008	4.56215e-05	0.000632653	0.000396005	Lcn2/Pdgfa/Sulf1/Mdk/Fgf2/Ctnnb1	6
GO:0031346	positive regulation of cell projection organization	14/259	441/29008	4.81568e-05	0.000660308	0.000413315	Lcn2/Fn1/Cxcl12/Cx3cl1/Scn1b/Serpine2/Mdk/Aqp1/Nme1/Ngf/Bdnf/Crabp2/Lrp1/Ankrd1	14
GO:0050918	positive chemotaxis	5/259	45/29008	4.98189e-05	0.000678018	0.000424401	Cxcl12/Cx3cl1/Angpt2/Cdh13/Lrp1	5
GO:1904951	positive regulation of establishment of protein localization	12/259	333/29008	5.04885e-05	0.000681867	0.00042681	Gas6/Sox4/Ano1/Gja1/Hif1a/Lrp1/Rab34/Bsg/Ankrd1/Vps28/Rack1/Tnfrsf1a	12
GO:0006869	lipid transport	13/259	387/29008	5.06605e-05	0.000681867	0.00042681	Thbs1/Slco2a1/Mif/Tspo/Ace/Selenom/Anxa1/Dbi/Inhba/Naxe/Lrp1/Prelid1/Anxa2	13
GO:0032965	regulation of collagen biosynthetic process	5/259	46/29008	5.54895e-05	0.000728149	0.00045578	Fn1/Scx/Emilin1/Pdgfrb/Prdx5	5
GO:0019233	sensory perception of pain	8/259	147/29008	5.54913e-05	0.000728149	0.00045578	Cxcl12/Lxn/Ace/Uchl1/Aqp1/Ngf/Ano1/Ephx2	8
GO:0007492	endoderm development	6/259	75/29008	5.74993e-05	0.000749129	0.000468912	Fn1/Col5a2/Inhba/Angpt2/Col5a1/Ctnnb1	6
GO:0002526	acute inflammatory response	7/259	110/29008	6.07146e-05	0.000785428	0.000491633	Serpina3n/Fn1/Nupr1/Itih4/C3/Selenos/Icam1	7
GO:0006029	proteoglycan metabolic process	6/259	76/29008	6.19654e-05	0.000798787	0.000499995	Bgn/Mustn1/Sulf2/Sulf1/Chpf/Ctnnb1	6
GO:2000106	regulation of leukocyte apoptotic process	7/259	112/29008	6.8085e-05	0.000865408	0.000541697	Cxcl12/Gas6/Mif/Anxa1/Selenos/Hif1a/Prelid1	7
GO:0003254	regulation of membrane depolarization	5/259	48/29008	6.83155e-05	0.000865408	0.000541697	Scn1b/Tspo/Bok/Gja1/Rack1	5
GO:0043277	apoptotic cell clearance	5/259	48/29008	6.83155e-05	0.000865408	0.000541697	Thbs1/Gas6/Anxa1/C3/Lrp1	5
GO:0045862	positive regulation of proteolysis	12/259	351/29008	8.33424e-05	0.00102388	0.000640891	Sfrp2/Nupr1/Clu/Dap/Ngf/Bok/Mmp14/Myh9/Gabarap/Rack1/Prelid1/Rps27l	12
GO:0042391	regulation of membrane potential	14/259	465/29008	8.46265e-05	0.00103273	0.000646428	Cx3cl1/Scn1b/Atp1b1/Tspo/Wwp2/Gpr88/Bok/Bdnf/Ano1/Kcnk3/Gja1/Rack1/Prelid1/Sod2	14
GO:0046596	regulation of viral entry into host cell	5/259	51/29008	9.16998e-05	0.00110796	0.000693522	Ifitm3/Lgals1/P4hb/Ifitm2/Bsg	5
GO:0031100	animal organ regeneration	4/259	27/29008	9.2703e-05	0.0011091	0.000694236	Cxcl12/Sulf2/Ace/Pkm	4
GO:0051047	positive regulation of secretion	13/259	415/29008	0.000102233	0.00120346	0.000753299	Cxcl12/Mif/Sdc1/Sox4/Aqp1/Ano1/Gja1/Hif1a/Lrp1/Rab34/Bsg/Ankrd1/Sdc4	13
GO:0034976	response to endoplasmic reticulum stress	10/259	254/29008	0.000103864	0.00121485	0.000760427	Nupr1/Clu/Thbs1/Selenos/Bok/P4hb/Sec61b/Selenok/H13/Flot1	10
GO:0048736	appendage development	9/259	206/29008	0.00010515	0.00121933	0.000763233	Sfrp2/Smoc1/Sox4/Scx/Col3a1/Crabp2/Prrx2/Gja1/Ctnnb1	9
GO:0060173	limb development	9/259	206/29008	0.00010515	0.00121933	0.000763233	Sfrp2/Smoc1/Sox4/Scx/Col3a1/Crabp2/Prrx2/Gja1/Ctnnb1	9
GO:1904019	epithelial cell apoptotic process	7/259	120/29008	0.000105247	0.00121933	0.000763233	Nupr1/Thbs1/Gas6/Mdk/Ngf/Bok/Icam1	7
GO:0006809	nitric oxide biosynthetic process	6/259	84/29008	0.000108564	0.00122294	0.000765489	Clu/Tspo/Cyb5r3/Slc7a2/Icam1/Sod2	6
GO:0034103	regulation of tissue remodeling	6/259	84/29008	0.000108564	0.00122294	0.000765489	Tnfrsf11b/Ltbp3/Mdk/Gja1/Lrp1/Abi3bp	6
GO:0019318	hexose metabolic process	10/259	256/29008	0.000110768	0.00122514	0.000766869	Ldha/Nnmt/Fbn1/Pfkl/Gapdh/Hif1a/Tpi1/Pofut2/Aldoa/Pkm	10
GO:0021537	telencephalon development	10/259	257/29008	0.000114363	0.00125797	0.00078742	Cxcl12/Dbi/Col3a1/Mdk/Aqp1/Inhba/Ptprs/Hif1a/Ctnnb1/Uqcrq	10
GO:0006457	protein folding	8/259	163/29008	0.000114424	0.00125797	0.00078742	Clu/Ppic/Selenof/Cryab/P4hb/Mesd/Pofut2/Arl2	8
GO:0060191	regulation of lipase activity	6/259	85/29008	0.000115946	0.00127089	0.000795505	Anxa8/Anxa1/Pdgfrb/Fgf2/Rhoc/Lrp1	6
GO:0001101	response to acid chemical	9/259	209/29008	0.000117331	0.00128223	0.000802605	Cdo1/Col5a2/Col3a1/Col1a1/Pdgfc/Ngf/Bdnf/Mmp2/Anxa2	9
GO:0019229	regulation of vasoconstriction	6/259	86/29008	0.00012372	0.00134005	0.000838797	Cx3cl1/Ace/Mmp2/Gja1/Hif1a/Icam1	6
GO:0001666	response to hypoxia	9/259	214/29008	0.00014025	0.00150574	0.000942508	Sod3/Atp1b1/Aqp1/Cryab/Mmp2/Kcnk3/Nol3/P4hb/Hif1a	9
GO:1901861	regulation of muscle tissue development	5/259	56/29008	0.000143799	0.00152105	0.000952091	Lox/Bdnf/Gja1/Flot1/Ctnnb1	5
GO:0044403	biological process involved in symbiotic interaction	10/259	265/29008	0.000146841	0.00152649	0.000955494	Fn1/Gas6/Ifitm3/Lgals1/Gapdh/P4hb/Ifitm2/Icam1/Bsg/Romo1	10
GO:0007159	leukocyte cell-cell adhesion	12/259	373/29008	0.000147186	0.00152649	0.000955494	Vcam1/Thbs1/Cxcl12/Anxa1/Sox4/Mdk/Lgals1/Prdx2/Icam1/Selenok/Sdc4/Igfbp2	12
GO:0035296	regulation of tube diameter	8/259	171/29008	0.00015925	0.00162399	0.00101653	Sod3/Cx3cl1/Ace/Mmp2/Gja1/Hif1a/Icam1/Sod2	8
GO:0033619	membrane protein proteolysis	5/259	58/29008	0.000170012	0.00170993	0.00107032	Timp1/Timp2/Myh9/H13/Timp3	5
GO:1901888	regulation of cell junction assembly	9/259	220/29008	0.000172578	0.00173098	0.0010835	Ace/Bdnf/Mmp14/Ptprs/Gja1/Map4k4/Lrp1/Sdc4/Flot1	9
GO:0034329	cell junction assembly	13/259	439/29008	0.000177736	0.00177785	0.00111283	Fn1/Ace/Bdnf/Mmp14/Ptprs/Gja1/Map4k4/Rhoc/Lrp1/Sdc4/Flot1/Ctnnb1/Vmp1	13
GO:0060977	coronary vasculature morphogenesis	4/259	32/29008	0.000183406	0.00181473	0.00113592	Ace/Pdgfrb/Fgf2/Ctnnb1	4
GO:0010656	negative regulation of muscle cell apoptotic process	5/259	59/29008	0.000184412	0.00181976	0.00113907	Sfrp2/Nupr1/Mdk/Nol3/Gapdh	5
GO:0003093	regulation of glomerular filtration	3/259	13/29008	0.000188331	0.00182885	0.00114476	Gas6/Gja1/Emp2	3
GO:2000027	regulation of animal organ morphogenesis	7/259	132/29008	0.000190468	0.00184437	0.00115447	Sfrp2/Tnfrsf11b/Pdgfa/Sulf1/Fgf2/Ctnnb1/Cthrc1	7
GO:0050866	negative regulation of cell activation	9/259	223/29008	0.000190936	0.00184437	0.00115447	Cx3cl1/Pdgfa/Serpine2/Cd200/Anxa1/Mdk/Emilin1/Prdx2/Sdc4	9
GO:0010976	positive regulation of neuron projection development	9/259	224/29008	0.000197405	0.00190184	0.00119044	Cx3cl1/Scn1b/Serpine2/Mdk/Nme1/Ngf/Bdnf/Lrp1/Ankrd1	9
GO:0048588	developmental cell growth	10/259	275/29008	0.000198077	0.00190331	0.00119136	Fn1/Cxcl12/Dclk1/Ngf/Bdnf/Crabp2/Ptprs/Lrp1/Ctnnb1/Postn	10
GO:0003158	endothelium development	7/259	133/29008	0.000199541	0.00190413	0.00119188	Lcn2/Ptprs/Icam1/Bsg/Fstl1/Tnfrsf1a/Ctnnb1	7
GO:0070265	necrotic cell death	5/259	60/29008	0.000199723	0.00190413	0.00119188	Nupr1/Fth1/Tspo/Bok/Nol3	5
GO:1904646	cellular response to amyloid-beta	4/259	33/29008	0.000207247	0.00195549	0.00122403	Vcam1/Gja1/Lrp1/Icam1	4
GO:1902903	regulation of supramolecular fiber organization	12/259	388/29008	0.00021157	0.00198096	0.00123997	Clu/Cx3cl1/Aebp1/Emilin1/Cryab/Synpo/Efemp2/Rhoc/Arl2/Icam1/Eln/Sdc4	12
GO:0030278	regulation of ossification	7/259	136/29008	0.000228872	0.00212126	0.00132779	Mgp/Ltbp3/Ecm1/Mdk/Ank/Gja1/Hif1a	7
GO:0043457	regulation of cellular respiration	5/259	62/29008	0.000233234	0.00215087	0.00134632	Nupr1/Uqcc2/Hif1a/Arl2/Prelid1	5
GO:0042593	glucose homeostasis	10/259	283/29008	0.000249195	0.00228482	0.00143017	Vcam1/Gas6/Sox4/Fbn1/Ano1/Hif1a/Lrp1/Rab34/Icam1/Rack1	10
GO:0055076	transition metal ion homeostasis	7/259	138/29008	0.000250286	0.00228482	0.00143017	Mt2/Mt1/Lcn2/Fth1/Cp/Hif1a/Sod2	7
GO:1905952	regulation of lipid localization	8/259	183/29008	0.000252814	0.00228531	0.00143048	Thbs1/Mif/Dbi/C3/Naxe/Lrp1/Prelid1/Anxa2	8
GO:0050863	regulation of T cell activation	11/259	339/29008	0.00025725	0.00231399	0.00144843	Vcam1/Anxa1/Sox4/Mdk/Lgals1/Prdx2/Selenok/Prelid1/Sdc4/Ctnnb1/Igfbp2	11
GO:0003018	vascular process in circulatory system	9/259	234/29008	0.000272739	0.00240602	0.00150603	Sod3/Cx3cl1/Ace/Mmp2/Gja1/Hif1a/Lrp1/Icam1/Sod2	9
GO:0010657	muscle cell apoptotic process	6/259	100/29008	0.000282751	0.00248238	0.00155383	Sfrp2/Nupr1/Mdk/Nol3/Gapdh/Sod2	6
GO:0071229	cellular response to acid chemical	8/259	187/29008	0.000292521	0.00254375	0.00159224	Col5a2/Col3a1/Col1a1/Pdgfc/Ngf/Bdnf/Mmp2/Anxa2	8
GO:0030193	regulation of blood coagulation	5/259	66/29008	0.000312915	0.00267035	0.00167149	Thbs1/Pdgfa/Serpine2/Prdx2/Anxa2	5
GO:0046718	viral entry into host cell	6/259	102/29008	0.000314701	0.00267313	0.00167323	Gas6/Ifitm3/Lgals1/P4hb/Ifitm2/Bsg	6
GO:0070588	calcium ion transmembrane transport	10/259	296/29008	0.000355656	0.00296596	0.00185652	Cx3cl1/Gas6/Atp1b1/Dbi/Ngf/S100a1/Nol3/Fgf2/Pkd1/Vmp1	10
GO:0042246	tissue regeneration	5/259	68/29008	0.000359742	0.00298089	0.00186587	Mustn1/Anxa1/Mdk/Gja1/Pkm	5
GO:0048706	embryonic skeletal system development	7/259	147/29008	0.000367507	0.00302347	0.00189252	Sulf2/Sulf1/Scx/Col1a1/Mmp14/Prrx2/Ctnnb1	7
GO:0032507	maintenance of protein location in cell	5/259	69/29008	0.00038505	0.00316069	0.00197841	Tspo/Mprip/Gja1/Arl2/Kdelr1	5
GO:0071542	dopaminergic neuron differentiation	4/259	39/29008	0.000399448	0.00324253	0.00202964	Sfrp2/Cxcl12/Hif1a/Ctnnb1	4
GO:0033555	multicellular organismal response to stress	6/259	107/29008	0.000407022	0.00328942	0.00205899	Thbs1/Tspo/Dbi/Mdk/Bdnf/Gja1	6
GO:0050818	regulation of coagulation	5/259	70/29008	0.00041168	0.00331974	0.00207797	Thbs1/Pdgfa/Serpine2/Prdx2/Anxa2	5
GO:0006022	aminoglycan metabolic process	6/259	108/29008	0.000427788	0.00344139	0.00215412	Itih4/Bgn/Chpf/Pdgfrb/B3gnt9/Fgf2	6
GO:0042659	regulation of cell fate specification	3/259	17/29008	0.000436096	0.00348591	0.00218198	Sfrp2/Lmo4/Fgf2	3
GO:0032368	regulation of lipid transport	7/259	153/29008	0.00046752	0.00370474	0.00231896	Thbs1/Mif/Dbi/Naxe/Lrp1/Prelid1/Anxa2	7
GO:2000179	positive regulation of neural precursor cell proliferation	5/259	72/29008	0.000469083	0.0037091	0.00232169	Cx3cl1/Mdk/Fgf2/Hif1a/Ctnnb1	5
GO:1902692	regulation of neuroblast proliferation	4/259	41/29008	0.000484986	0.00381836	0.00239007	Cx3cl1/Bdnf/Hif1a/Ctnnb1	4
GO:1903131	mononuclear cell differentiation	13/259	489/29008	0.000497305	0.00389857	0.00244028	Gas6/Tmem176b/Anxa1/Tmem176a/Sox4/Mdk/Mmp14/Tmem98/Lgals1/Prdx2/Prelid1/Ctnnb1/Kdelr1	13
GO:0046879	hormone secretion	11/259	367/29008	0.000501713	0.00390802	0.0024462	Selenom/Uqcc2/Anxa1/Sox4/Aqp1/Inhba/Ano1/Pfkl/Gja1/Hif1a/Lrp1	11
GO:0006874	cellular calcium ion homeostasis	13/259	490/29008	0.000506874	0.0039315	0.00246089	Cx3cl1/Atp1b1/Dbi/Synpo/Ngf/Bok/Kcnk3/Nol3/Gja1/Fgf2/Lrp1/Pkd1/Selenok	13
GO:0042692	muscle cell differentiation	12/259	428/29008	0.000510743	0.00394479	0.00246921	Cxcl12/Lox/Uchl1/Pdgfrb/C3/Bdnf/Mmp14/Efemp2/Myh9/Flot1/Ctnnb1/Sod2	12
GO:0046184	aldehyde biosynthetic process	3/259	18/29008	0.000519872	0.00399004	0.00249754	Dkk3/Tpi1/Aldoa	3
GO:0071280	cellular response to copper ion	3/259	18/29008	0.000519872	0.00399004	0.00249754	Mt2/Mt1/Aqp1	3
GO:0016485	protein processing	9/259	256/29008	0.000524204	0.00401488	0.00251309	Thbs1/Serpine2/C1ra/Mmp14/Myh9/Nol3/Tmem98/H13/Tmem208	9
GO:0009314	response to radiation	12/259	430/29008	0.000532157	0.00404315	0.00253078	Timp1/Sfrp2/Anxa1/Col3a1/Aqp1/Cryab/Synpo/Gpr88/Mmp2/Hif1a/Cops9/Sod2	12
GO:0098801	regulation of renal system process	4/259	42/29008	0.000532306	0.00404315	0.00253078	Gas6/Ace/Gja1/Emp2	4
GO:0010721	negative regulation of cell development	8/259	205/29008	0.000539318	0.00408787	0.00255878	Frzb/Tspo/Bdnf/Fbn1/Ptprs/Tmem98/Ctnnb1/Postn	8
GO:0008360	regulation of cell shape	7/259	157/29008	0.000545466	0.00410895	0.00257197	Fn1/Anxa1/Myl12a/Myh9/Rhoc/Icam1/Aldoa	7
GO:0015833	peptide transport	10/259	314/29008	0.000563477	0.0042238	0.00264386	Uqcc2/Anxa1/Sox4/Aqp1/Mgst1/Ano1/Pfkl/Gja1/Hif1a/Lrp1	10
GO:0007589	body fluid secretion	6/259	114/29008	0.000570333	0.00424388	0.00265643	Cdo1/Aqp1/Nme1/Gja1/Hif1a/Anxa2	6
GO:0034765	regulation of ion transmembrane transport	13/259	497/29008	0.000578332	0.00428598	0.00268278	Lcn2/Cx3cl1/Scn1b/Atp1b1/Cd63/Dbi/Wwp2/Ngf/S100a1/Nol3/Gja1/Kcnj15/Vmp1	13
GO:0009914	hormone transport	11/259	375/29008	0.000599666	0.00442616	0.00277053	Selenom/Uqcc2/Anxa1/Sox4/Aqp1/Inhba/Ano1/Pfkl/Gja1/Hif1a/Lrp1	11
GO:0031032	actomyosin structure organization	8/259	210/29008	0.000631706	0.00461612	0.00288943	Itgb5/Pdgfrb/Synpo/Myh9/Rhoc/Eln/Sdc4/Cnn2	8
GO:1903522	regulation of blood circulation	9/259	264/29008	0.000653175	0.00474357	0.00296921	Cx3cl1/Scn1b/Atp1b1/Ace/S100a1/Mmp2/Gja1/Hif1a/Icam1	9
GO:0019693	ribose phosphate metabolic process	11/259	379/29008	0.00065433	0.00474357	0.00296921	Nupr1/Nme1/Pfkl/Gapdh/Hif1a/Tpi1/Arl2/Nudt4/Ak1/Aldoa/Pkm	11
GO:0045927	positive regulation of growth	10/259	321/29008	0.000667646	0.00482101	0.00301768	Sfrp2/Fn1/Cxcl12/Ngf/C3/Bdnf/Mmp14/Crabp2/Fgf2/Lrp1	10
GO:0045926	negative regulation of growth	9/259	266/29008	0.000689171	0.00491359	0.00307563	Sfrp2/Frzb/Serpine2/Cryab/Inhba/Ptprs/Gja1/Hif1a/Rack1	9
GO:0008361	regulation of cell size	8/259	213/29008	0.000693004	0.00491359	0.00307563	Fn1/Cxcl12/Aqp1/Ngf/Bdnf/Crabp2/Ptprs/Lrp1	8
GO:0098742	cell-cell adhesion via plasma-membrane adhesion molecules	8/259	213/29008	0.000693004	0.00491359	0.00307563	Vcam1/Cx3cl1/Alcam/Scarf2/Cdh13/Ptprs/Lgals1/Bsg	8
GO:0050965	detection of temperature stimulus involved in sensory perception of pain	3/259	20/29008	0.00071677	0.005027	0.00314662	Cxcl12/Lxn/Ano1	3
GO:0048639	positive regulation of developmental growth	8/259	221/29008	0.00088019	0.0059344	0.0037146	Fn1/Cxcl12/Ngf/C3/Bdnf/Crabp2/Fgf2/Lrp1	8
GO:0019221	cytokine-mediated signaling pathway	11/259	397/29008	0.000954393	0.00634062	0.00396887	Crlf1/Cxcl12/Cx3cl1/Gas6/Ecm1/Ifitm3/Osmr/Nol3/Hif1a/Ifitm2/Tnfrsf1a	11
GO:0031579	membrane raft organization	3/259	22/29008	0.000955586	0.00634062	0.00396887	Naxe/Emp2/Flot1	3
GO:0050727	regulation of inflammatory response	10/259	342/29008	0.00107951	0.0069825	0.00437065	Nupr1/Cx3cl1/Ace/Cd200/Anxa1/Mdk/C3/Selenos/Slc7a2/Tnfrsf1a	10
GO:0046716	muscle cell cellular homeostasis	3/259	23/29008	0.00109171	0.00700103	0.00438225	Lox/Hif1a/Aldoa	3
GO:0003007	heart morphogenesis	9/259	284/29008	0.00109194	0.00700103	0.00438225	Sfrp2/Thbs1/Sox4/Col5a1/Gja1/Hif1a/Eln/Ankrd1/Ctnnb1	9
GO:0042886	amide transport	10/259	343/29008	0.00110339	0.00703957	0.00440637	Uqcc2/Anxa1/Sox4/Aqp1/Mgst1/Ano1/Pfkl/Gja1/Hif1a/Lrp1	10
GO:0006066	alcohol metabolic process	10/259	344/29008	0.00112771	0.00715517	0.00447873	Cyb5r3/Dkk3/Isyna1/Ephx2/Fgf2/Tpi1/Lrp1/Rbp1/Ephx1/Nudt4	10
GO:0031668	cellular response to extracellular stimulus	8/259	231/29008	0.00116904	0.00737332	0.00461528	Vcam1/Sfrp2/Gas6/Ldha/Gabarapl1/Dap/Gabarap/Postn	8
GO:0010823	negative regulation of mitochondrion organization	4/259	52/29008	0.00120075	0.00751441	0.00470359	Tspo/Bok/Nol3/Prelid1	4
GO:0051606	detection of stimulus	9/259	290/29008	0.00126224	0.00783232	0.00490259	Cxcl12/Lxn/Tspo/Serpine2/Sox4/Gpr88/Ano1/Pkd1/Sod2	9
GO:0031103	axon regeneration	4/259	53/29008	0.00128975	0.00794913	0.00497571	Tnc/Mmp2/Ptprs/Lrp1	4
GO:1903578	regulation of ATP metabolic process	5/259	91/29008	0.00135935	0.00832202	0.00520912	Nupr1/Tspo/Uqcc2/Hif1a/Arl2	5
GO:0009582	detection of abiotic stimulus	6/259	135/29008	0.00137582	0.00839482	0.00525469	Cxcl12/Lxn/Serpine2/Gpr88/Ano1/Pkd1	6
GO:0032970	regulation of actin filament-based process	11/259	416/29008	0.00138647	0.00840373	0.00526026	Cx3cl1/Mdk/Pdgfrb/Synpo/Myh9/Rhoc/Lrp1/Icam1/Eln/Sdc4/Cnn2	11
GO:0009581	detection of external stimulus	6/259	136/29008	0.00142876	0.00858899	0.00537622	Cxcl12/Lxn/Serpine2/Gpr88/Ano1/Pkd1	6
GO:0001662	behavioral fear response	4/259	55/29008	0.00148141	0.00887636	0.0055561	Dbi/Mdk/Bdnf/Gja1	4
GO:0030970	retrograde protein transport, ER to cytosol	3/259	26/29008	0.00157139	0.00923415	0.00578006	Selenos/Sec61b/H13	3
GO:0072567	chemokine (C-X-C motif) ligand 2 production	3/259	26/29008	0.00157139	0.00923415	0.00578006	Mif/Lrp1/Postn	3
GO:1903513	endoplasmic reticulum to cytosol transport	3/259	26/29008	0.00157139	0.00923415	0.00578006	Selenos/Sec61b/H13	3
GO:0050821	protein stabilization	7/259	190/29008	0.0016583	0.0096213	0.00602239	Clu/Atp1b1/Sox4/Cryab/Gapdh/Crtap/Flot1	7
GO:0031330	negative regulation of cellular catabolic process	8/259	245/29008	0.00169542	0.00980557	0.00613773	Timp1/Nupr1/Tspo/Dbi/Dap/Timp2/Anxa2/Timp3	8
GO:0031664	regulation of lipopolysaccharide-mediated signaling pathway	3/259	27/29008	0.00175623	0.0100149	0.00626876	Cx3cl1/Mif/Prdx2	3
GO:0033622	integrin activation	3/259	27/29008	0.00175623	0.0100149	0.00626876	Fn1/Cxcl12/Cx3cl1	3
GO:0043030	regulation of macrophage activation	4/259	58/29008	0.00180481	0.01026	0.00642216	Thbs1/Cx3cl1/Cd200/Slc7a2	4
GO:0071715	icosanoid transport	4/259	58/29008	0.00180481	0.01026	0.00642216	Slco2a1/Mif/Ace/Anxa1	4
GO:0006826	iron ion transport	4/259	59/29008	0.00192266	0.0107628	0.00673689	Lcn2/Fth1/Cp/Slc48a1	4
GO:0009895	negative regulation of catabolic process	9/259	311/29008	0.00203435	0.0112454	0.00703896	Timp1/Nupr1/Tspo/Serpine2/Dbi/Dap/Timp2/Anxa2/Timp3	9
GO:0007595	lactation	4/259	60/29008	0.00204573	0.0112454	0.00703896	Cdo1/Nme1/Gja1/Hif1a	4
GO:0042116	macrophage activation	5/259	101/29008	0.00215459	0.0117254	0.00733944	Clu/Thbs1/Cx3cl1/Cd200/Slc7a2	5
GO:0060571	morphogenesis of an epithelial fold	3/259	29/29008	0.00216529	0.0117254	0.00733944	Sulf1/Hif1a/Ctnnb1	3
GO:0150115	cell-substrate junction organization	5/259	102/29008	0.00224943	0.0120573	0.00754721	Fn1/Mmp14/Map4k4/Lrp1/Sdc4	5
GO:0019216	regulation of lipid metabolic process	10/259	379/29008	0.00229804	0.0122819	0.0076878	Igfbp7/Pdgfa/Tspo/Anxa1/Dkk3/Dbi/Pdgfrb/C3/Ephx2/Fgf2	10
GO:0045454	cell redox homeostasis	3/259	30/29008	0.00239013	0.0126632	0.00792643	Selenos/Prdx2/Prdx5	3
GO:0050951	sensory perception of temperature stimulus	3/259	30/29008	0.00239013	0.0126632	0.00792643	Cxcl12/Lxn/Ano1	3
GO:0071456	cellular response to hypoxia	5/259	105/29008	0.00255219	0.0134054	0.00839103	Aqp1/Kcnk3/Nol3/P4hb/Hif1a	5
GO:0001836	release of cytochrome c from mitochondria	4/259	64/29008	0.00259251	0.0135588	0.00848706	Bok/Nol3/Prelid1/Sod2	4
GO:0035455	response to interferon-alpha	3/259	31/29008	0.0026289	0.0136323	0.00853304	Gas6/Ifitm3/Ifitm2	3
GO:0010563	negative regulation of phosphorus metabolic process	11/259	453/29008	0.00268792	0.0138794	0.00868769	Sfrp2/Nupr1/Pdgfa/Uchl1/Emilin1/Cd109/Mprip/Lrp1/Rack1/Rtraf/Pmepa1	11
GO:0045936	negative regulation of phosphate metabolic process	11/259	453/29008	0.00268792	0.0138794	0.00868769	Sfrp2/Nupr1/Pdgfa/Uchl1/Emilin1/Cd109/Mprip/Lrp1/Rack1/Rtraf/Pmepa1	11
GO:0009991	response to extracellular stimulus	10/259	391/29008	0.00287278	0.0146839	0.00919128	Vcam1/Sfrp2/Gas6/Ldha/Gabarapl1/Dap/Gabarap/Rbp1/Sod2/Postn	10
GO:0033273	response to vitamin	3/259	32/29008	0.00288188	0.0146839	0.00919128	Gas6/Rbp1/Postn	3
GO:0062149	detection of stimulus involved in sensory perception of pain	3/259	32/29008	0.00288188	0.0146839	0.00919128	Cxcl12/Lxn/Ano1	3
GO:0060688	regulation of morphogenesis of a branching structure	4/259	66/29008	0.00290022	0.0146856	0.00919235	Pdgfa/Sulf1/Mdk/Ctnnb1	4
GO:0000768	syncytium formation by plasma membrane fusion	4/259	67/29008	0.00306304	0.015446	0.00966832	Cxcl12/Cd109/Myh9/Flot1	4
GO:0140253	cell-cell fusion	4/259	67/29008	0.00306304	0.015446	0.00966832	Cxcl12/Cd109/Myh9/Flot1	4
GO:0034250	positive regulation of cellular amide metabolic process	6/259	159/29008	0.00313173	0.0156867	0.009819	Clu/Thbs1/Uqcc2/Sox4/Rps27l/Pkm	6
GO:0002438	acute inflammatory response to antigenic stimulus	3/259	33/29008	0.00314934	0.0156867	0.009819	C3/Selenos/Icam1	3
GO:0033032	regulation of myeloid cell apoptotic process	3/259	33/29008	0.00314934	0.0156867	0.009819	Mif/Anxa1/Selenos	3
GO:0042445	hormone metabolic process	7/259	214/29008	0.00322808	0.0160096	0.0100211	Ace/Selenom/Dkk3/Crabp2/Hif1a/Rbp1/Cpq	7
GO:0032233	positive regulation of actin filament bundle assembly	4/259	68/29008	0.003232	0.0160096	0.0100211	Cx3cl1/Synpo/Rhoc/Sdc4	4
GO:0046916	cellular transition metal ion homeostasis	5/259	111/29008	0.00324478	0.0160096	0.0100211	Mt2/Mt1/Lcn2/Fth1/Hif1a	5
GO:0035265	organ growth	7/259	216/29008	0.00339743	0.0164848	0.0103186	Thbs1/Fbln5/Ecm1/Pdgfrb/Gja1/Fgf2/Ctnnb1	7
GO:0050870	positive regulation of T cell activation	7/259	216/29008	0.00339743	0.0164848	0.0103186	Vcam1/Anxa1/Sox4/Mdk/Lgals1/Selenok/Igfbp2	7
GO:0150116	regulation of cell-substrate junction organization	4/259	69/29008	0.00340719	0.0164848	0.0103186	Mmp14/Map4k4/Lrp1/Sdc4	4
GO:0001765	membrane raft assembly	2/259	10/29008	0.00340863	0.0164848	0.0103186	Emp2/Flot1	2
GO:0060312	regulation of blood vessel remodeling	2/259	10/29008	0.00340863	0.0164848	0.0103186	Gja1/Lrp1	2
GO:0097501	stress response to metal ion	2/259	10/29008	0.00340863	0.0164848	0.0103186	Mt2/Mt1	2
GO:0006119	oxidative phosphorylation	5/259	113/29008	0.00350305	0.0167862	0.0105072	Nupr1/Uqcc2/Bdnf/Cox4i2/Uqcrq	5
GO:0048839	inner ear development	7/259	218/29008	0.00357348	0.0171013	0.0107045	Frzb/Igfbp7/Cebpd/Bdnf/Prrx2/Sdc4/Cthrc1	7
GO:0048332	mesoderm morphogenesis	4/259	70/29008	0.00358874	0.0171296	0.0107221	Sfrp2/Scx/Inhba/Pofut2	4
GO:0051209	release of sequestered calcium ion into cytosol	5/259	114/29008	0.00363758	0.0173401	0.0108539	Cx3cl1/Dbi/Ngf/Nol3/Fgf2	5
GO:0001942	hair follicle development	5/259	115/29008	0.00377578	0.017636	0.0110392	Pdgfa/Dbi/Inhba/Cd109/Ctnnb1	5
GO:0050764	regulation of phagocytosis	5/259	115/29008	0.00377578	0.017636	0.0110392	Gas6/C3/Lrp1/Rack1/Cnn2	5
GO:1990868	response to chemokine	4/259	71/29008	0.00377674	0.017636	0.0110392	Cxcl12/Cx3cl1/Lox/Hif1a	4
GO:1990869	cellular response to chemokine	4/259	71/29008	0.00377674	0.017636	0.0110392	Cxcl12/Cx3cl1/Lox/Hif1a	4
GO:0001894	tissue homeostasis	8/259	280/29008	0.0038432	0.0179235	0.0112191	Tnfrsf11b/Ltbp3/Scx/Col3a1/Pdgfrb/Prdx5/Bsg/Ctnnb1	8
GO:0007566	embryo implantation	4/259	72/29008	0.00397131	0.0183573	0.0114906	Timp1/Mmp2/Emp2/Vmp1	4
GO:0045428	regulation of nitric oxide biosynthetic process	4/259	72/29008	0.00397131	0.0183573	0.0114906	Clu/Tspo/Icam1/Sod2	4
GO:0002053	positive regulation of mesenchymal cell proliferation	3/259	36/29008	0.00404116	0.0185863	0.011634	Pdgfa/Prrx2/Ctnnb1	3
GO:0097242	amyloid-beta clearance	3/259	36/29008	0.00404116	0.0185863	0.011634	Clu/C3/Lrp1	3
GO:0045446	endothelial cell differentiation	5/259	117/29008	0.00406339	0.0186417	0.0116686	Ptprs/Icam1/Fstl1/Tnfrsf1a/Ctnnb1	5
GO:0002679	respiratory burst involved in defense response	2/259	11/29008	0.00414164	0.0186731	0.0116883	Prdx2/Selenok	2
GO:0038180	nerve growth factor signaling pathway	2/259	11/29008	0.00414164	0.0186731	0.0116883	Ngf/Bdnf	2
GO:0048262	determination of dorsal/ventral asymmetry	2/259	11/29008	0.00414164	0.0186731	0.0116883	Nbl1/Ctnnb1	2
GO:0048263	determination of dorsal identity	2/259	11/29008	0.00414164	0.0186731	0.0116883	Nbl1/Ctnnb1	2
GO:0072497	mesenchymal stem cell differentiation	2/259	11/29008	0.00414164	0.0186731	0.0116883	Ltbp3/Ctnnb1	2
GO:0007498	mesoderm development	5/259	119/29008	0.00436632	0.019322	0.0120945	Sfrp2/Scx/Inhba/Mesd/Pofut2	5
GO:0022404	molting cycle process	5/259	119/29008	0.00436632	0.019322	0.0120945	Pdgfa/Dbi/Inhba/Cd109/Ctnnb1	5
GO:0022405	hair cycle process	5/259	119/29008	0.00436632	0.019322	0.0120945	Pdgfa/Dbi/Inhba/Cd109/Ctnnb1	5
GO:0045666	positive regulation of neuron differentiation	5/259	119/29008	0.00436632	0.019322	0.0120945	Cxcl12/Nbl1/Ngf/Bdnf/Timp2	5
GO:0150076	neuroinflammatory response	3/259	37/29008	0.00436903	0.019322	0.0120945	Nupr1/Cx3cl1/Cd200	3
GO:0000422	autophagy of mitochondrion	4/259	74/29008	0.00438056	0.019322	0.0120945	Tspo/Gabarapl1/Gabarap/Hif1a	4
GO:0033627	cell adhesion mediated by integrin	4/259	74/29008	0.00438056	0.019322	0.0120945	Itgb5/Fbn1/Itgbl1/Icam1	4
GO:0061726	mitochondrion disassembly	4/259	74/29008	0.00438056	0.019322	0.0120945	Tspo/Gabarapl1/Gabarap/Hif1a	4
GO:0098657	import into cell	7/259	228/29008	0.00456005	0.0200172	0.0125296	Lcn2/Thbs1/Atp1b1/Slc7a2/Kcnj15/Vps28/Flot1	7
GO:1905897	regulation of response to endoplasmic reticulum stress	4/259	75/29008	0.00459546	0.0201019	0.0125827	Nupr1/Clu/Selenos/Bok	4
GO:0046661	male sex differentiation	6/259	172/29008	0.00459582	0.0201019	0.0125827	Sfrp2/Nupr1/Inhba/Gja1/Icam1/Ctnnb1	6
GO:0033028	myeloid cell apoptotic process	3/259	38/29008	0.00471257	0.020539	0.0128562	Mif/Anxa1/Selenos	3
GO:0046689	response to mercury ion	2/259	12/29008	0.0049408	0.0212055	0.0132734	Fn1/Aqp1	2
GO:1905907	negative regulation of amyloid fibril formation	2/259	12/29008	0.0049408	0.0212055	0.0132734	Clu/Cryab	2
GO:0002931	response to ischemia	3/259	39/29008	0.005072	0.0216923	0.0135781	Cx3cl1/Uchl1/Nol3	3
GO:0060325	face morphogenesis	3/259	40/29008	0.00544751	0.023163	0.0144987	Scx/Col1a1/Mmp2	3
GO:0006094	gluconeogenesis	4/259	79/29008	0.00552584	0.0234416	0.0146731	Nnmt/Gapdh/Hif1a/Tpi1	4
GO:0002696	positive regulation of leukocyte activation	11/259	500/29008	0.0056047	0.0236664	0.0148139	Vcam1/Thbs1/Gas6/Mif/Anxa1/Sox4/Mdk/Mmp14/Lgals1/Selenok/Igfbp2	11
GO:0032060	bleb assembly	2/259	13/29008	0.00580489	0.0240949	0.015082	Emp3/Emp2	2
GO:0097577	sequestering of iron ion	2/259	13/29008	0.00580489	0.0240949	0.015082	Lcn2/Fth1	2
GO:0010762	regulation of fibroblast migration	3/259	41/29008	0.00583929	0.0241555	0.01512	Thbs1/Fgf2/Sdc4	3
GO:2000045	regulation of G1/S transition of mitotic cell cycle	5/259	128/29008	0.0059308	0.0244788	0.0153223	Anxa1/Sox4/Pkd1/Rps27l/Ak1	5
GO:0032956	regulation of actin cytoskeleton organization	9/259	368/29008	0.00610441	0.0251104	0.0157177	Cx3cl1/Mdk/Pdgfrb/Synpo/Rhoc/Lrp1/Icam1/Eln/Sdc4	9
GO:0050670	regulation of lymphocyte proliferation	7/259	241/29008	0.00613434	0.0251488	0.0157417	Vcam1/Mif/Anxa1/Selenok/Sdc4/Ctnnb1/Igfbp2	7
GO:0006914	autophagy	10/259	437/29008	0.00621661	0.0254007	0.0158994	Nupr1/Clu/Tspo/Gabarapl1/Dap/Bok/Gabarap/Hif1a/Vmp1/Tmem208	10
GO:0061919	process utilizing autophagic mechanism	10/259	437/29008	0.00621661	0.0254007	0.0158994	Nupr1/Clu/Tspo/Gabarapl1/Dap/Bok/Gabarap/Hif1a/Vmp1/Tmem208	10
GO:0032527	protein exit from endoplasmic reticulum	3/259	42/29008	0.00624752	0.0254701	0.0159428	Selenos/Sec61b/H13	3
GO:0043001	Golgi to plasma membrane protein transport	3/259	42/29008	0.00624752	0.0254701	0.0159428	Rab34/Rack1/Vamp5	3
GO:0009142	nucleoside triphosphate biosynthetic process	4/259	82/29008	0.00630075	0.0256016	0.0160252	Nme1/Ak1/Aldoa/Pkm	4
GO:0045727	positive regulation of translation	5/259	131/29008	0.00652999	0.026445	0.0165531	Thbs1/Uqcc2/Sox4/Rps27l/Pkm	5
GO:0072089	stem cell proliferation	4/259	83/29008	0.00657425	0.0265362	0.0166102	Sfrp2/Ltbp3/Ace/Ngf	4
GO:0086009	membrane repolarization	3/259	43/29008	0.00667237	0.0267579	0.0167489	Scn1b/Atp1b1/Gja1	3
GO:0032944	regulation of mononuclear cell proliferation	7/259	245/29008	0.00669177	0.0267579	0.0167489	Vcam1/Mif/Anxa1/Selenok/Sdc4/Ctnnb1/Igfbp2	7
GO:0010988	regulation of low-density lipoprotein particle clearance	2/259	14/29008	0.00673268	0.0267579	0.0167489	Cnpy2/Anxa2	2
GO:0014831	gastro-intestinal system smooth muscle contraction	2/259	14/29008	0.00673268	0.0267579	0.0167489	Sulf2/Sulf1	2
GO:0051152	positive regulation of smooth muscle cell differentiation	2/259	14/29008	0.00673268	0.0267579	0.0167489	Efemp2/Sod2	2
GO:0070365	hepatocyte differentiation	2/259	14/29008	0.00673268	0.0267579	0.0167489	Frzb/Anxa1	2
GO:0071294	cellular response to zinc ion	2/259	14/29008	0.00673268	0.0267579	0.0167489	Mt2/Mt1	2
GO:1902170	cellular response to reactive nitrogen species	2/259	14/29008	0.00673268	0.0267579	0.0167489	Thbs1/Aqp1	2
GO:0060759	regulation of response to cytokine stimulus	5/259	132/29008	0.00673881	0.0267579	0.0167489	Gas6/Ecm1/Nol3/Hif1a/Tnfrsf1a	5
GO:0033559	unsaturated fatty acid metabolic process	5/259	133/29008	0.00695226	0.0274862	0.0172048	Mif/Anxa1/Ephx2/Ephx1/Tnfrsf1a	5
GO:0043254	regulation of protein-containing complex assembly	10/259	451/29008	0.00768104	0.0297933	0.0186489	Clu/Lmo4/Cryab/Nol3/Rhoc/Arl2/Icam1/Eln/Rack1/Pmepa1	10
GO:0033690	positive regulation of osteoblast proliferation	2/259	15/29008	0.00772299	0.0297933	0.0186489	Fbln5/Cthrc1	2
GO:0070141	response to UV-A	2/259	15/29008	0.00772299	0.0297933	0.0186489	Timp1/Mmp2	2
GO:1903543	positive regulation of exosomal secretion	2/259	15/29008	0.00772299	0.0297933	0.0186489	Sdc1/Sdc4	2
GO:0007611	learning or memory	8/259	317/29008	0.007946	0.0304611	0.0190669	Lcn2/Dbi/Mdk/Synpo/Ngf/Gpr88/Bdnf/Hif1a	8
GO:0046165	alcohol biosynthetic process	5/259	138/29008	0.00809078	0.0307904	0.019273	Cyb5r3/Dkk3/Isyna1/Fgf2/Ephx1	5
GO:0000082	G1/S transition of mitotic cell cycle	6/259	194/29008	0.00813919	0.0309424	0.0193682	Anxa1/Sox4/Inhba/Pkd1/Rps27l/Ak1	6
GO:0030574	collagen catabolic process	3/259	47/29008	0.00854115	0.032203	0.0201573	Mmp2/Mmp14/Mrc2	3
GO:0061351	neural precursor cell proliferation	6/259	197/29008	0.00874163	0.0326131	0.020414	Cx3cl1/Mdk/Bdnf/Fgf2/Hif1a/Ctnnb1	6
GO:0071295	cellular response to vitamin	2/259	16/29008	0.00877463	0.0326131	0.020414	Gas6/Postn	2
GO:0002070	epithelial cell maturation	2/259	17/29008	0.00988643	0.0354744	0.022205	Gja1/Hif1a	2
GO:0006007	glucose catabolic process	2/259	17/29008	0.00988643	0.0354744	0.022205	Ldha/Pfkl	2
GO:0019896	axonal transport of mitochondrion	2/259	17/29008	0.00988643	0.0354744	0.022205	Uchl1/Hif1a	2
GO:0060644	mammary gland epithelial cell differentiation	2/259	17/29008	0.00988643	0.0354744	0.022205	Fgf2/Hif1a	2
GO:0061430	bone trabecula morphogenesis	2/259	17/29008	0.00988643	0.0354744	0.022205	Col1a1/Mmp2	2
GO:0006898	receptor-mediated endocytosis	7/259	265/29008	0.0100594	0.0360347	0.0225557	Clu/Cd63/C3/Ifitm3/Lrp1/Flot1/Anxa2	7
GO:0002532	production of molecular mediator involved in inflammatory response	4/259	94/29008	0.0101139	0.0361237	0.0226114	Slc7a2/Ephx2/Prdx2/Hif1a	4
GO:0000045	autophagosome assembly	4/259	95/29008	0.0104861	0.0372714	0.0233298	Nupr1/Gabarapl1/Gabarap/Vmp1	4
GO:2000241	regulation of reproductive process	6/259	205/29008	0.0105035	0.037297	0.0233458	Timp1/Nupr1/Sulf1/Inhba/Myh9/Ctnnb1	6
GO:0007626	locomotory behavior	7/259	268/29008	0.0106548	0.0377611	0.0236363	Sncg/Cxcl12/Slurp1/Uchl1/Ngf/Gpr88/Sod2	7
GO:0042249	establishment of planar polarity of embryonic epithelium	2/259	18/29008	0.0110573	0.0387374	0.0242474	Sfrp2/Cthrc1	2
GO:0044406	adhesion of symbiont to host	2/259	18/29008	0.0110573	0.0387374	0.0242474	Gas6/Icam1	2
GO:1900221	regulation of amyloid-beta clearance	2/259	18/29008	0.0110573	0.0387374	0.0242474	Clu/Lrp1	2
GO:0072330	monocarboxylic acid biosynthetic process	6/259	208/29008	0.0112248	0.0391645	0.0245147	Ldha/Mif/Anxa1/Fads3/Rbp1/Pkm	6
GO:0051781	positive regulation of cell division	4/259	97/29008	0.0112569	0.0391645	0.0245147	Pdgfa/Mdk/Pdgfc/Fgf2	4
GO:0070555	response to interleukin-1	4/259	97/29008	0.0112569	0.0391645	0.0245147	Fn1/Cx3cl1/Anxa1/Ankrd1	4
GO:0006023	aminoglycan biosynthetic process	3/259	52/29008	0.0112683	0.0391645	0.0245147	Chpf/Pdgfrb/B3gnt9	3
GO:0045581	negative regulation of T cell differentiation	3/259	52/29008	0.0112683	0.0391645	0.0245147	Anxa1/Mdk/Prdx2	3
GO:0072091	regulation of stem cell proliferation	3/259	52/29008	0.0112683	0.0391645	0.0245147	Ltbp3/Ace/Ngf	3
GO:1902806	regulation of cell cycle G1/S phase transition	5/259	150/29008	0.011338	0.0393074	0.0246042	Anxa1/Sox4/Pkd1/Rps27l/Ak1	5
GO:0006089	lactate metabolic process	2/259	19/29008	0.012286	0.0419579	0.0262633	Ldha/Hif1a	2
GO:0010623	programmed cell death involved in cell development	2/259	19/29008	0.012286	0.0419579	0.0262633	Bdnf/Fgf2	2
GO:1901741	positive regulation of myoblast fusion	2/259	19/29008	0.012286	0.0419579	0.0262633	Cxcl12/Flot1	2
GO:0044843	cell cycle G1/S phase transition	6/259	216/29008	0.0133185	0.0449391	0.0281293	Anxa1/Sox4/Inhba/Pkd1/Rps27l/Ak1	6
GO:0001708	cell fate specification	4/259	102/29008	0.0133406	0.0449725	0.0281502	Sfrp2/Lmo4/Fgf2/Ctnnb1	4
GO:0045722	positive regulation of gluconeogenesis	2/259	20/29008	0.0135714	0.0454879	0.0284729	Nnmt/Hif1a	2
GO:0030856	regulation of epithelial cell differentiation	5/259	157/29008	0.013593	0.0454879	0.0284729	Frzb/Cd109/Fgf2/Tnfrsf1a/Ctnnb1	5
GO:0010463	mesenchymal cell proliferation	3/259	56/29008	0.0137713	0.0457664	0.0286472	Pdgfa/Prrx2/Ctnnb1	3
GO:0032355	response to estradiol	3/259	56/29008	0.0137713	0.0457664	0.0286472	Anxa1/Mmp2/Ctnnb1	3
GO:0034113	heterotypic cell-cell adhesion	3/259	56/29008	0.0137713	0.0457664	0.0286472	Vcam1/Cd200/Flot1	3
GO:0016050	vesicle organization	7/259	284/29008	0.0142703	0.0471088	0.0294874	Anxa8/Serpine2/Sdc1/Anxa1/Aqp1/Rab34/Sdc4	7
GO:0045116	protein neddylation	2/259	21/29008	0.0149125	0.0487454	0.0305118	Hif1a/Cops9	2
GO:0060307	regulation of ventricular cardiac muscle cell membrane repolarization	2/259	21/29008	0.0149125	0.0487454	0.0305118	Scn1b/Gja1	2
GO:0043470	regulation of carbohydrate catabolic process	3/259	58/29008	0.0151317	0.0493296	0.0308775	Nupr1/Hif1a/Arl2	3

## Sheet: Supplementary Table 5
Supplementary Table 5. Results of GO enrchment analysis for mSMC2
ID	Description	GeneRatio	BgRatio	pvalue	p.adjust	qvalue	geneID	Count
GO:0030198	extracellular matrix organization	43/384	311/29008	8.38126e-31	1.48555e-27	9.52609e-28	Lum/Fn1/Mmp3/Mmp13/Tnfrsf11b/Col1a1/Comp/Mmp2/Col5a2/Scara3/Ibsp/Col3a1/Lgals3/Acan/Col8a1/Col1a2/Tgfb1/Smoc1/Mmp14/Sox9/Fkbp10/Col5a1/Loxl3/P3h4/Sulf1/Serpinh1/Emilin1/Fap/Crtap/Scx/Col27a1/Gpm6b/Col16a1/P4ha1/Anxa2/Ltbp3/Kazald1/Creb3l1/Antxr1/Aebp1/Tnfrsf1a/Sulf2/Abi3bp	43
GO:0043062	extracellular structure organization	43/384	312/29008	9.60835e-31	1.48555e-27	9.52609e-28	Lum/Fn1/Mmp3/Mmp13/Tnfrsf11b/Col1a1/Comp/Mmp2/Col5a2/Scara3/Ibsp/Col3a1/Lgals3/Acan/Col8a1/Col1a2/Tgfb1/Smoc1/Mmp14/Sox9/Fkbp10/Col5a1/Loxl3/P3h4/Sulf1/Serpinh1/Emilin1/Fap/Crtap/Scx/Col27a1/Gpm6b/Col16a1/P4ha1/Anxa2/Ltbp3/Kazald1/Creb3l1/Antxr1/Aebp1/Tnfrsf1a/Sulf2/Abi3bp	43
GO:0045229	external encapsulating structure organization	43/384	313/29008	1.10095e-30	1.48555e-27	9.52609e-28	Lum/Fn1/Mmp3/Mmp13/Tnfrsf11b/Col1a1/Comp/Mmp2/Col5a2/Scara3/Ibsp/Col3a1/Lgals3/Acan/Col8a1/Col1a2/Tgfb1/Smoc1/Mmp14/Sox9/Fkbp10/Col5a1/Loxl3/P3h4/Sulf1/Serpinh1/Emilin1/Fap/Crtap/Scx/Col27a1/Gpm6b/Col16a1/P4ha1/Anxa2/Ltbp3/Kazald1/Creb3l1/Antxr1/Aebp1/Tnfrsf1a/Sulf2/Abi3bp	43
GO:0001503	ossification	36/384	417/29008	6.07765e-19	4.92046e-16	3.15526e-16	Spp1/Mgp/Mmp13/Col1a1/Comp/Mmp2/Ank/Ibsp/Col1a2/Cthrc1/Tgfb1/Smoc1/Mmp14/Cebpd/Runx1/Sox9/Fzd9/Gja1/Pth1r/Enpp1/Gdf10/Hand2/Fam20c/Scx/Mesd/Gpm6b/Tnn/Ltbp3/Atp2b1/Kazald1/Fzd1/Creb3l1/Ifitm3/Ecm1/Hif1a/Ptgs2	36
GO:0051216	cartilage development	27/384	212/29008	8.89688e-19	6.00243e-16	3.84907e-16	Mgp/Mmp13/Frzb/Col1a1/Comp/Thbs1/Col3a1/Acan/Ctsk/Bgn/Tgfb1/Runx1/Sox9/Pkd1/Sulf1/Pth1r/Serpinh1/Hand2/Scx/Snai1/Col27a1/Trps1/Ltbp3/Slc39a14/Ecm1/Hif1a/Sulf2	27
GO:0061448	connective tissue development	30/384	288/29008	3.15041e-18	1.82184e-15	1.16826e-15	Mgp/Mmp13/Frzb/Col1a1/Comp/Thbs1/Col3a1/Acan/Ctsk/Bgn/Tgfb1/Selenom/Runx1/Sox9/Col5a1/Pkd1/Sulf1/Pth1r/Serpinh1/Hand2/Scx/Snai1/Col27a1/Trps1/Slc39a13/Ltbp3/Slc39a14/Ecm1/Hif1a/Sulf2	30
GO:0032963	collagen metabolic process	19/384	119/29008	1.94494e-15	9.84141e-13	6.31083e-13	Fn1/Mmp3/Mmp13/Col1a1/Mmp2/Ctsk/Col1a2/Tgfb1/Mmp14/Col5a1/P3h4/Serpinh1/Emilin1/Prdx5/Fap/Scx/Creb3l1/P3h3/Hif1a	19
GO:0045765	regulation of angiogenesis	27/384	302/29008	7.25023e-15	3.26099e-12	2.09112e-12	Dcn/Thbs1/Sparc/Lgals3/Cx3cl1/Enpp2/Runx1/Ninj1/Pkm/Sulf1/Emilin1/C3/Aqp1/Naxe/Lrg1/Hgf/Htatip2/S100a1/Tcf4/Creb3l1/Emp2/Chil1/Tnfrsf1a/Mydgf/Ecm1/Hif1a/Pgk1	27
GO:0031214	biomineral tissue development	21/384	168/29008	1.01865e-14	3.74862e-12	2.40381e-12	Spp1/Mgp/Mmp13/Col1a1/Comp/Ank/Ibsp/Col1a2/Tgfb1/Sox9/Fzd9/Gja1/Pth1r/Enpp1/Fam20c/Gpm6b/Ltbp3/Atp2b1/Ecm1/Hif1a/Ptgs2	21
GO:0042060	wound healing	29/384	361/29008	1.15889e-14	3.90931e-12	2.50686e-12	Timp1/Fn1/Anxa8/Col1a1/Serpine2/Comp/Thbs1/Sdc1/Col3a1/Anxa1/Pdgfa/Tgfb1/Cx3cl1/Fkbp10/Vkorc1/Col5a1/Gja1/C3/Aqp1/F5/Fgf7/Cd109/Selp/Anxa2/Cd44/Cd9/Hif1a/Sdc4/Abi3bp	29
GO:0110148	biomineralization	21/384	170/29008	1.29556e-14	4.03417e-12	2.58692e-12	Spp1/Mgp/Mmp13/Col1a1/Comp/Ank/Ibsp/Col1a2/Tgfb1/Sox9/Fzd9/Gja1/Pth1r/Enpp1/Fam20c/Gpm6b/Ltbp3/Atp2b1/Ecm1/Hif1a/Ptgs2	21
GO:0060348	bone development	24/384	243/29008	2.62026e-14	7.57629e-12	4.85831e-12	Mmp13/Col1a1/Comp/Thbs1/Col3a1/Sparc/Pdgfa/Pdgfc/Bgn/Mmp14/Sox9/Ttc9/Vkorc1/Ninj1/Sulf1/Gja1/Serpinh1/Sfrp4/Fam20c/Ppib/Scx/Col27a1/Ltbp3/Sulf2	24
GO:2001233	regulation of apoptotic signaling pathway	30/384	402/29008	2.80987e-14	7.5829e-12	4.86255e-12	Clu/Nupr1/Thbs1/Lgals3/Mif/Selenos/Cx3cl1/Bok/Snai1/Trps1/Steap3/Hgf/Gas1/P4hb/Rack1/Cd44/Icam1/Eno1/Creb3l1/Grina/Prelid1/Bad/Hif1a/Ptgs2/Inhba/Bax/Itm2c/Higd1a/Timp3/Sod2	30
GO:0052547	regulation of peptidase activity	30/384	441/29008	3.13148e-13	7.45661e-11	4.78157e-11	Timp1/Anxa8/Serpine2/Serpina3n/Thbs1/Cst3/Dap/Lxn/Timp2/Cdkn2a/Ngf/Serpinh1/Bok/Aqp1/Cd109/Hgf/Serpina3m/Rack1/Cd44/Antxr1/Prelid1/Bad/Arl6ip5/Ecm1/Ptgs2/Bax/Fam162a/Rps27l/Gapdh/Timp3	30
GO:0048771	tissue remodeling	21/384	202/29008	4.07366e-13	9.1612e-11	5.87464e-11	Spp1/Timp1/Tnfrsf11b/Mmp2/Ctsk/Cthrc1/Mmp14/Lrp1/P3h4/Gja1/Pth1r/Cdkn2a/Ppp3ca/Enpp1/Hand2/Nos2/Ltbp3/Hif1a/Cspg4/Bax/Abi3bp	21
GO:0031589	cell-substrate adhesion	27/384	366/29008	7.47632e-13	1.59285e-10	1.02142e-10	Spp1/Fn1/Vcam1/Col1a1/Thbs1/Col3a1/Col8a1/Epdr1/Smoc1/Mmp14/Lrp1/Enpp2/Cd63/S100a10/Ninj1/Cdkn2a/Emilin1/Rin2/Gpm6b/Itga10/Tnn/P4hb/Col16a1/Emp2/Antxr1/Sdc4/Abi3bp	27
GO:0097193	intrinsic apoptotic signaling pathway	24/384	307/29008	4.26525e-12	8.22178e-10	5.27224e-10	Clu/Nupr1/Mif/Phlda3/Selenos/Selenok/Bok/Snai1/Steap3/P4hb/Rack1/Cd44/Eno1/Creb3l1/Grina/Bad/Shisa5/Tnfrsf1a/Arl6ip5/Hif1a/Ptgs2/Bax/Rps27l/Sod2	24
GO:0045785	positive regulation of cell adhesion	29/384	471/29008	9.13264e-12	1.68041e-09	1.07756e-09	Spp1/Fn1/Vcam1/Thbs1/Ibsp/Anxa1/Col8a1/Tgfb1/Smoc1/Cx3cl1/Enpp2/Cd63/Runx1/S100a10/Ninj1/Selenok/Ppp3ca/Emilin1/Rin2/Selp/P4hb/Col16a1/Cd44/Icam1/Emp2/Cd47/Bad/Sdc4/Abi3bp	29
GO:0048732	gland development	28/384	477/29008	6.39941e-11	9.59438e-09	6.15242e-09	Hp/Frzb/Serpine2/Mmp2/Tnc/Anxa1/Pdgfa/Lmo4/Tgfb1/Runx1/Sox9/Nme1/Pkm/Pkd1/Sulf1/Gja1/Cdkn2a/Hand2/Fgf7/Pkd2/Hgf/Cdo1/Cd44/Hif1a/Sulf2/Wls/Bax/Sod2	28
GO:0110149	regulation of biomineralization	14/384	105/29008	1.23646e-10	1.61457e-08	1.03535e-08	Mgp/Comp/Ank/Tgfb1/Sox9/Fzd9/Gja1/Enpp1/Fam20c/Gpm6b/Ltbp3/Atp2b1/Ecm1/Hif1a	14
GO:0032964	collagen biosynthetic process	11/384	55/29008	1.34747e-10	1.70455e-08	1.09305e-08	Fn1/Col1a1/Tgfb1/Col5a1/P3h4/Serpinh1/Emilin1/Prdx5/Scx/Creb3l1/P3h3	11
GO:0002685	regulation of leukocyte migration	19/384	223/29008	1.75543e-10	2.15333e-08	1.38083e-08	Nbl1/Thbs1/Lgals3/Anxa1/Mif/Tgfb1/Mmp14/Cx3cl1/Cxcl14/Ninj1/Selenok/Emilin1/Jam2/Selp/Lbp/Icam1/Cd9/Cd47/Ecm1	19
GO:0030278	regulation of ossification	15/384	136/29008	4.14075e-10	4.78908e-08	3.07101e-08	Mgp/Comp/Ank/Tgfb1/Sox9/Fzd9/Gja1/Enpp1/Fam20c/Gpm6b/Ltbp3/Atp2b1/Creb3l1/Ecm1/Hif1a	15
GO:0050900	leukocyte migration	23/384	373/29008	1.32293e-09	1.44736e-07	9.2812e-08	Spp1/Vcam1/Nbl1/Thbs1/Lgals3/Anxa1/Mif/Tgfb1/Mmp14/Cx3cl1/Cxcl14/Ninj1/Selenok/Emilin1/Ppib/Jam2/Selp/Lbp/Icam1/Cd9/Cd47/Ecm1/Bsg	23
GO:0051346	negative regulation of hydrolase activity	23/384	374/29008	1.39275e-09	1.48364e-07	9.51388e-08	Timp1/Anxa8/Serpine2/Serpina3n/Thbs1/Cst3/Anxa1/Lxn/Timp2/Ngf/Serpinh1/Aqp1/Cd109/Hgf/Serpina3m/Cd44/Ptpa/Slc39a14/Arl2/Ecm1/Ptgs2/Gapdh/Timp3	23
GO:0010466	negative regulation of peptidase activity	19/384	261/29008	2.48531e-09	2.45379e-07	1.5735e-07	Timp1/Anxa8/Serpine2/Serpina3n/Thbs1/Cst3/Lxn/Timp2/Ngf/Serpinh1/Aqp1/Cd109/Hgf/Serpina3m/Cd44/Ecm1/Ptgs2/Gapdh/Timp3	19
GO:2001057	reactive nitrogen species metabolic process	12/384	91/29008	3.00815e-09	2.89928e-07	1.85917e-07	Clu/Slc7a2/Selenos/Ass1/Prdx5/Nos2/Pkd2/Tspo/Icam1/Cd47/Ptgs2/Sod2	12
GO:0090287	regulation of cellular response to growth factor stimulus	20/384	299/29008	4.04931e-09	3.812e-07	2.44446e-07	Dcn/Nbl1/Thbs1/Tgfb1/Lrp1/Cd63/Sulf1/Ngf/Emilin1/Sfrp4/Fam20c/Gpc1/Lrg1/Cd109/Fzd1/Tcf4/Creb3l1/Hif1a/Sulf2/Htra1	20
GO:0006979	response to oxidative stress	23/384	407/29008	6.92957e-09	6.14923e-07	3.94321e-07	Lcn2/Mmp3/Mmp2/Cst3/Anxa1/Selenos/Selenok/Cdkn2a/Prdx5/Aqp1/Prnp/Hgf/P4hb/Gpx7/Rack1/Sod3/Fzd1/Gpx8/Arl6ip5/Hif1a/Romo1/Ptgs2/Sod2	23
GO:0046031	ADP metabolic process	12/384	101/29008	1.00936e-08	8.51227e-07	5.45852e-07	Nupr1/Pkm/Ak1/Nt5e/Eno1/Galk1/Arl2/Bad/Hif1a/Tpi1/Pgk1/Gapdh	12
GO:0046034	ATP metabolic process	18/384	259/29008	1.35209e-08	1.11699e-06	7.16274e-07	Nupr1/Cox4i2/Ldha/Uqcc2/Tgfb1/Pkm/Enpp1/Ak1/Fam20c/Tspo/Eno1/Galk1/Arl2/Bad/Hif1a/Tpi1/Pgk1/Gapdh	18
GO:0001101	response to acid chemical	16/384	209/29008	2.25484e-08	1.62621e-06	1.04281e-06	Mmp3/Col1a1/Mmp2/Col5a2/Col3a1/Col1a2/Col6a1/Pdgfc/S100a10/Ngf/Grin2a/Pkd2/Col16a1/Cdo1/Anxa2/Eno1	16
GO:0010634	positive regulation of epithelial cell migration	14/384	156/29008	2.33005e-08	1.62621e-06	1.04281e-06	Lcn2/Thbs1/Sparc/Anxa1/Tgfb1/Srpx2/Enpp2/Sox9/Aqp1/Rin2/Fgf7/Bsg/Hif1a/Ptgs2	14
GO:0050878	regulation of body fluid levels	21/384	366/29008	2.43759e-08	1.67243e-06	1.07245e-06	Fn1/Mmp13/Anxa8/Serpine2/Comp/Thbs1/Pdgfa/Cx3cl1/Nme1/Vkorc1/Gja1/C3/Aqp1/Kcnn4/F5/Selp/Cdo1/Anxa2/Emp2/Cd9/Hif1a	21
GO:0062197	cellular response to chemical stress	20/384	333/29008	2.48075e-08	1.67368e-06	1.07325e-06	Lcn2/Mmp3/Mmp2/Anxa1/Selenos/Cdkn2a/Prdx5/Aqp1/Pkd2/Hgf/P4hb/Rack1/Sod3/Fzd1/Bad/Arl6ip5/Hif1a/Romo1/Ptgs2/Sod2	20
GO:0051235	maintenance of location	20/384	335/29008	2.73958e-08	1.7705e-06	1.13534e-06	Lcn2/Nbl1/Fth1/Tgfb1/Cx3cl1/Hexa/Pkd1/Gja1/Ngf/Enpp1/C3/Pkd2/Kdelr2/Kdelr3/Tspo/Cops9/Arl2/Kdelr1/Dbi/Bax	20
GO:0046209	nitric oxide metabolic process	11/384	89/29008	2.75152e-08	1.7705e-06	1.13534e-06	Clu/Slc7a2/Selenos/Ass1/Nos2/Pkd2/Tspo/Icam1/Cd47/Ptgs2/Sod2	11
GO:0048144	fibroblast proliferation	12/384	111/29008	2.96574e-08	1.87583e-06	1.20288e-06	Fn1/Nupr1/Col3a1/Fth1/Pdgfa/Pdgfc/Mif/Tgfb1/Aqp1/Anxa2/Bax/Sod2	12
GO:0071229	cellular response to acid chemical	15/384	187/29008	3.34214e-08	2.08138e-06	1.33469e-06	Mmp3/Col1a1/Mmp2/Col5a2/Col3a1/Col1a2/Col6a1/Pdgfc/S100a10/Ngf/Grin2a/Pkd2/Col16a1/Anxa2/Eno1	15
GO:0001667	ameboidal-type cell migration	23/384	444/29008	3.46475e-08	2.12505e-06	1.36269e-06	Timp1/Lcn2/Fn1/Dcn/Thbs1/Sparc/Anxa1/Tgfb1/Srpx2/Enpp2/Cd63/Sox9/Hand2/Aqp1/Fap/Rin2/Fgf7/Lefty1/Emp2/Bsg/Hif1a/Ptgs2/Sdc4	23
GO:0018126	protein hydroxylation	7/384	28/29008	6.28519e-08	3.70212e-06	2.37399e-06	Fkbp10/P3h4/Crtap/P4hb/P4ha1/Plod2/P3h3	7
GO:0007178	transmembrane receptor protein serine/threonine kinase signaling pathway	21/384	387/29008	6.31043e-08	3.70212e-06	2.37399e-06	Nbl1/Comp/Thbs1/Col3a1/Col1a2/Tgfb1/Lrp1/Hexa/Sulf1/Emilin1/Gdf10/Sfrp4/Scx/Trps1/Lrg1/Cd109/Lefty1/Ltbp3/Fzd1/Inhba/Htra1	21
GO:0070997	neuron death	22/384	428/29008	7.90425e-08	4.57092e-06	2.93111e-06	Lcn2/Clu/Nupr1/Sncg/Crlf1/Lrp1/Cx3cl1/Fzd9/Ngf/Bok/Prnp/Mt1/Rack1/Fzd1/Bad/Tnfrsf1a/Arl6ip5/Hif1a/Bax/Fam162a/Gapdh/Sod2	22
GO:0050673	epithelial cell proliferation	23/384	471/29008	1.0065e-07	5.73846e-06	3.6798e-06	Nupr1/Slurp1/Thbs1/Sparc/Col8a1/Tgfb1/Sox9/Nme1/Sulf1/Gja1/Cdkn2a/Fap/Lrg1/Fgf7/Cd109/Hgf/Gas1/Bad/Mydgf/Ecm1/Sulf2/Bax/Htra1	23
GO:0031099	regeneration	13/384	153/29008	1.41116e-07	7.71944e-06	4.95011e-06	Mmp2/Tnc/Anxa1/Tgfb1/Lrp1/Fzd9/Ninj1/Pkm/Gja1/Hgf/Matn2/Cd9/Sulf2	13
GO:0001836	release of cytochrome c from mitochondria	9/384	64/29008	1.64773e-07	8.44303e-06	5.41411e-06	Ggct/Bok/Hgf/Prelid1/Bad/Bax/Fam162a/Higd1a/Sod2	9
GO:0006809	nitric oxide biosynthetic process	10/384	84/29008	1.70027e-07	8.46008e-06	5.42505e-06	Clu/Slc7a2/Ass1/Nos2/Pkd2/Tspo/Icam1/Cd47/Ptgs2/Sod2	10
GO:0090132	epithelium migration	18/384	308/29008	1.87302e-07	9.06991e-06	5.8161e-06	Lcn2/Dcn/Thbs1/Sparc/Anxa1/Tgfb1/Srpx2/Enpp2/Cd63/Sox9/Aqp1/Fap/Rin2/Fgf7/Emp2/Bsg/Hif1a/Ptgs2	18
GO:0051881	regulation of mitochondrial membrane potential	10/384	85/29008	1.9045e-07	9.06991e-06	5.8161e-06	Dcn/Cdkn2a/Bok/Tspo/Rack1/Prelid1/Bad/Arl6ip5/Bax/Sod2	10
GO:0048145	regulation of fibroblast proliferation	11/384	108/29008	2.07715e-07	9.66472e-06	6.19752e-06	Fn1/Nupr1/Fth1/Pdgfa/Pdgfc/Mif/Tgfb1/Aqp1/Anxa2/Bax/Sod2	11
GO:0046939	nucleotide phosphorylation	11/384	109/29008	2.28321e-07	1.03848e-05	6.65926e-06	Nupr1/Nme1/Pkm/Ak1/Eno1/Galk1/Arl2/Hif1a/Tpi1/Pgk1/Gapdh	11
GO:0002683	negative regulation of immune system process	22/384	460/29008	2.73102e-07	1.22835e-05	7.87684e-06	Nbl1/Thbs1/Col3a1/Lgals3/Anxa1/Mif/Tgfb1/Tmem176a/Selenos/Cx3cl1/Runx1/Sox9/Tmem176b/Nme1/Loxl3/Cdkn2a/Emilin1/Prnp/Cd44/Cd47/Sdc4/Htra1	22
GO:0001649	osteoblast differentiation	15/384	220/29008	2.8174e-07	1.25328e-05	8.03667e-06	Spp1/Col1a1/Cthrc1/Smoc1/Cebpd/Sox9/Gja1/Pth1r/Gdf10/Hand2/Fam20c/Tnn/Fzd1/Creb3l1/Ifitm3	15
GO:0001819	positive regulation of cytokine production	23/384	500/29008	2.89702e-07	1.27469e-05	8.17396e-06	Lum/Clu/Thbs1/Anxa1/Mif/Tgfb1/Lrp1/Cx3cl1/Runx1/Selenok/Sulf1/C3/Nos2/Hgf/Lbp/Crlf2/Chil1/Tnfrsf1a/Bsg/Hif1a/Sulf2/Ptgs2/Gapdh	23
GO:0055076	transition metal ion homeostasis	12/384	138/29008	3.32469e-07	1.44713e-05	9.27978e-06	Lcn2/Mt2/Fth1/Cp/Bdh2/Slc39a13/Steap3/Prnp/Mt1/Slc39a14/Hif1a/Sod2	12
GO:0006816	calcium ion transport	21/384	434/29008	4.2287e-07	1.80187e-05	1.15545e-05	Lgals3/Tgfb1/Cx3cl1/Selenok/Pkd1/Gja1/Ngf/Ppp3ca/Vmp1/Kcnn4/Grin2a/Mcub/Pkd2/Prnp/Tspo/Atp2b1/S100a1/Icam1/Ptgs2/Dbi/Bax	21
GO:0006888	endoplasmic reticulum to Golgi vesicle-mediated transport	11/384	117/29008	4.69809e-07	1.9376e-05	1.24249e-05	Lman1/Tmed1/Gas1/Kdelr2/Kdelr3/Tmed3/Yif1a/Yif1b/Kdelr1/Ergic3/Tmed9	11
GO:0010876	lipid localization	21/384	437/29008	4.72985e-07	1.9376e-05	1.24249e-05	Spp1/Thbs1/Anxa1/Mif/Selenom/Lrp1/Runx1/Npc2/Slco2a1/Hexa/Enpp1/C3/Kcnn4/Naxe/Nos2/Lbp/Anxa2/Tspo/Prelid1/Dbi/Inhba	21
GO:0007596	blood coagulation	13/384	170/29008	4.78657e-07	1.9376e-05	1.24249e-05	Fn1/Anxa8/Serpine2/Comp/Thbs1/Pdgfa/Cx3cl1/Vkorc1/C3/F5/Selp/Anxa2/Cd9	13
GO:0071692	protein localization to extracellular region	20/384	401/29008	4.97732e-07	1.99487e-05	1.27922e-05	Mmp13/Nbl1/Comp/Sncg/Anxa1/Uqcc2/Tgfb1/Lrp1/Tmem167/Gja1/Ppp3ca/Kcnn4/Rapgef4/Nos2/Steap3/Bad/Ano1/Bsg/Hif1a/Wls	20
GO:0050678	regulation of epithelial cell proliferation	20/384	403/29008	5.38049e-07	2.11458e-05	1.35598e-05	Nupr1/Slurp1/Thbs1/Sparc/Tgfb1/Sox9/Nme1/Sulf1/Gja1/Cdkn2a/Lrg1/Fgf7/Cd109/Gas1/Bad/Mydgf/Ecm1/Sulf2/Bax/Htra1	20
GO:0050817	coagulation	13/384	173/29008	5.84712e-07	2.23173e-05	1.4311e-05	Fn1/Anxa8/Serpine2/Comp/Thbs1/Pdgfa/Cx3cl1/Vkorc1/C3/F5/Selp/Anxa2/Cd9	13
GO:0010959	regulation of metal ion transport	21/384	443/29008	5.89909e-07	2.23173e-05	1.4311e-05	Lcn2/Serpine2/Fxyd5/Lgals3/Tgfb1/Scn1b/Cx3cl1/Cd63/Gja1/Ngf/Vmp1/Pkd2/Prnp/Tspo/Atp2b1/S100a1/Icam1/Wwp2/Ptgs2/Dbi/Bax	21
GO:0080164	regulation of nitric oxide metabolic process	9/384	75/29008	6.6112e-07	2.45524e-05	1.57443e-05	Clu/Selenos/Ass1/Pkd2/Tspo/Icam1/Cd47/Ptgs2/Sod2	9
GO:0007159	leukocyte cell-cell adhesion	19/384	373/29008	7.01537e-07	2.58165e-05	1.65549e-05	Vcam1/Thbs1/Lgals3/Anxa1/Tgfb1/Runx1/Loxl3/Selenok/Ass1/Cdkn2a/Jam2/Selp/Prnp/Nt5e/Cd44/Icam1/Cd47/Bad/Sdc4	19
GO:0001558	regulation of cell growth	21/384	450/29008	7.59455e-07	2.74489e-05	1.76017e-05	Fn1/Frzb/Serpine2/Crabp2/Tgfb1/Mmp14/Lrp1/Cgref1/Gja1/Cdkn2a/Ngf/Enpp1/Cdkn2c/Cda/Gas1/Rack1/Cd44/Kazald1/Eno1/Igfbp7/Inhba	21
GO:0009636	response to toxic substance	11/384	123/29008	7.77513e-07	2.78529e-05	1.78607e-05	Lcn2/Nupr1/Mt2/Scn1b/Ass1/Mt1/Sod3/Hif1a/Ephx1/Bax/Sod2	11
GO:0006919	activation of cysteine-type endopeptidase activity involved in apoptotic process	9/384	78/29008	9.27027e-07	3.23501e-05	2.07445e-05	Dap/Cdkn2a/Ngf/Bok/Rack1/Bad/Bax/Fam162a/Rps27l	9
GO:0071604	transforming growth factor beta production	7/384	41/29008	1.02914e-06	3.44294e-05	2.20779e-05	Lum/Fn1/Col3a1/Cx3cl1/Ltbp3/Hif1a/Ptgs2	7
GO:1901214	regulation of neuron death	19/384	384/29008	1.08242e-06	3.59149e-05	2.30305e-05	Lcn2/Clu/Nupr1/Sncg/Crlf1/Lrp1/Cx3cl1/Fzd9/Ngf/Bok/Prnp/Mt1/Rack1/Fzd1/Bad/Tnfrsf1a/Hif1a/Bax/Sod2	19
GO:0051271	negative regulation of cellular component movement	17/384	315/29008	1.23556e-06	4.00123e-05	2.5658e-05	Timp1/Dcn/Nbl1/Slurp1/Thbs1/Col3a1/Acan/Mif/Tgfb1/Lrp1/Cx3cl1/Cd63/Sulf1/Emilin1/Tnn/Ifitm3/Cd9	17
GO:0042176	regulation of protein catabolic process	19/384	389/29008	1.31109e-06	4.14633e-05	2.65884e-05	Timp1/Clu/Nupr1/Serpine2/Lrp1/Sox9/Timp2/Pkd1/Gja1/Cdkn2a/Grin2a/Nos2/Snx9/Anxa2/Rack1/Vps28/Gabarap/Wwp2/Timp3	19
GO:0046688	response to copper ion	6/384	28/29008	1.52404e-06	4.6407e-05	2.97586e-05	Mt2/Cp/Aqp1/Prnp/Mt1/Sod3	6
GO:0009306	protein secretion	19/384	393/29008	1.52474e-06	4.6407e-05	2.97586e-05	Mmp13/Comp/Sncg/Anxa1/Uqcc2/Tgfb1/Lrp1/Tmem167/Gja1/Ppp3ca/Kcnn4/Rapgef4/Nos2/Steap3/Bad/Ano1/Bsg/Hif1a/Wls	19
GO:0035592	establishment of protein localization to extracellular region	19/384	394/29008	1.58287e-06	4.75824e-05	3.05123e-05	Mmp13/Comp/Sncg/Anxa1/Uqcc2/Tgfb1/Lrp1/Tmem167/Gja1/Ppp3ca/Kcnn4/Rapgef4/Nos2/Steap3/Bad/Ano1/Bsg/Hif1a/Wls	19
GO:0050866	negative regulation of cell activation	14/384	223/29008	1.87544e-06	5.54145e-05	3.55347e-05	Serpine2/Lgals3/Anxa1/Pdgfa/Tgfb1/Cx3cl1/Runx1/Loxl3/Cdkn2a/Emilin1/Prnp/Cd44/Cd9/Sdc4	14
GO:0002526	acute inflammatory response	10/384	110/29008	2.12959e-06	6.15755e-05	3.94855e-05	Fn1/Saa3/Hp/Nupr1/Serpina3n/Selenos/C3/Lbp/Icam1/Ptgs2	10
GO:0016055	Wnt signaling pathway	20/384	449/29008	2.82599e-06	7.94417e-05	5.09422e-05	Frzb/Col1a1/Sdc1/Cthrc1/Tgfb1/Lrp1/Sox9/Fzd9/Dkk3/Pkd1/Sulf1/Sfrp4/Mesd/Pkd2/Tnn/Cd44/Fzd1/Sulf2/Wls/Ift20	20
GO:0003416	endochondral bone growth	6/384	31/29008	2.88027e-06	8.04093e-05	5.15626e-05	Mmp13/Comp/Thbs1/Sox9/Col27a1/Ecm1	6
GO:0016052	carbohydrate catabolic process	11/384	141/29008	3.00135e-06	8.20789e-05	5.26333e-05	Nupr1/Ldha/Pkm/Eno1/Galk1/Arl2/Bad/Hif1a/Tpi1/Pgk1/Gapdh	11
GO:0198738	cell-cell signaling by wnt	20/384	451/29008	3.02118e-06	8.20789e-05	5.26333e-05	Frzb/Col1a1/Sdc1/Cthrc1/Tgfb1/Lrp1/Sox9/Fzd9/Dkk3/Pkd1/Sulf1/Sfrp4/Mesd/Pkd2/Tnn/Cd44/Fzd1/Sulf2/Wls/Ift20	20
GO:0001942	hair follicle development	10/384	115/29008	3.19248e-06	8.61543e-05	5.52466e-05	Pdgfa/Runx1/Sox9/Snai1/Trps1/Fgf7/Cd109/Ptgs2/Dbi/Inhba	10
GO:0019693	ribose phosphate metabolic process	18/384	379/29008	3.6817e-06	9.74085e-05	6.24634e-05	Nupr1/Tgfb1/Nme1/Pkm/Enpp1/Ak1/Paics/Gda/Nt5e/Cda/Eno1/Galk1/Arl2/Bad/Hif1a/Tpi1/Pgk1/Gapdh	18
GO:0008637	apoptotic mitochondrial changes	10/384	117/29008	3.73183e-06	9.80172e-05	6.28538e-05	Cdkn2a/Ggct/Bok/Hgf/Prelid1/Bad/Bax/Fam162a/Higd1a/Sod2	10
GO:0040037	negative regulation of fibroblast growth factor receptor signaling pathway	5/384	19/29008	3.95293e-06	0.000100638	6.45345e-05	Thbs1/Sulf1/Gpc1/Creb3l1/Sulf2	5
GO:0051402	neuron apoptotic process	16/384	309/29008	4.31099e-06	0.000106041	6.79991e-05	Lcn2/Nupr1/Crlf1/Lrp1/Cx3cl1/Fzd9/Ngf/Bok/Prnp/Mt1/Tnfrsf1a/Hif1a/Bax/Fam162a/Gapdh/Sod2	16
GO:0022404	molting cycle process	10/384	119/29008	4.34852e-06	0.000106041	6.79991e-05	Pdgfa/Runx1/Sox9/Snai1/Trps1/Fgf7/Cd109/Ptgs2/Dbi/Inhba	10
GO:0022405	hair cycle process	10/384	119/29008	4.34852e-06	0.000106041	6.79991e-05	Pdgfa/Runx1/Sox9/Snai1/Trps1/Fgf7/Cd109/Ptgs2/Dbi/Inhba	10
GO:0006090	pyruvate metabolic process	10/384	120/29008	4.68869e-06	0.000112975	7.24456e-05	Nupr1/Ldha/Pkm/Eno1/Galk1/Arl2/Hif1a/Tpi1/Pgk1/Gapdh	10
GO:0060326	cell chemotaxis	16/384	312/29008	4.8733e-06	0.00011498	7.37309e-05	Spp1/Saa3/Vcam1/Nbl1/Thbs1/Lgals3/Anxa1/Mif/Cx3cl1/Enpp2/Cxcl14/Ninj1/Ppib/Hgf/Lbp/Bsg	16
GO:0006869	lipid transport	18/384	387/29008	4.9139e-06	0.00011498	7.37309e-05	Spp1/Thbs1/Anxa1/Mif/Selenom/Lrp1/Runx1/Npc2/Slco2a1/Kcnn4/Naxe/Nos2/Lbp/Anxa2/Tspo/Prelid1/Dbi/Inhba	18
GO:0045428	regulation of nitric oxide biosynthetic process	8/384	72/29008	5.01362e-06	0.000116639	7.47949e-05	Clu/Ass1/Pkd2/Tspo/Icam1/Cd47/Ptgs2/Sod2	8
GO:0006091	generation of precursor metabolites and energy	19/384	428/29008	5.25567e-06	0.000120198	7.7077e-05	Nupr1/Cox4i2/Ldha/S100b/Uqcc2/Cavin3/Pkm/Enpp1/Eno1/Galk1/Arl2/Prelid1/Pgls/Hif1a/Tpi1/Bax/Pgk1/Gapdh/Sod2	19
GO:0001654	eye development	19/384	430/29008	5.617e-06	0.000127739	8.19132e-05	Col5a2/Col8a1/Tgfb1/Smoc1/Sox9/Col5a1/Ninj1/Gja1/C3/Aqp1/Fat1/Naglu/Sdk2/Gas1/Rcn1/Bsg/Hif1a/Inhba/Bax	19
GO:0051222	positive regulation of protein transport	16/384	317/29008	5.95767e-06	0.00013473	8.63958e-05	Mmp13/Tgfb1/Lrp1/Gja1/Kcnn4/Rapgef4/Prnp/Rack1/Vps28/Bad/Ano1/Tnfrsf1a/Bsg/Hif1a/Wls/Ptgs2	16
GO:0010712	regulation of collagen metabolic process	7/384	53/29008	6.15636e-06	0.00013845	8.87812e-05	Fn1/Tgfb1/Emilin1/Prdx5/Fap/Scx/Creb3l1	7
GO:0014068	positive regulation of phosphatidylinositol 3-kinase signaling	8/384	75/29008	6.82741e-06	0.000151024	9.68443e-05	Fn1/Dcn/Pdgfa/Pdgfc/Sox9/Selp/Hgf/Mydgf	8
GO:0060249	anatomical structure homeostasis	16/384	322/29008	7.25302e-06	0.000157006	0.000100681	Spp1/Tnfrsf11b/Col3a1/Ctsk/Tgfb1/Cx3cl1/Sox9/Pth1r/Prdx5/Scx/Fgf7/Ltbp3/Bsg/Hif1a/Ptgs2/Bax	16
GO:1903532	positive regulation of secretion by cell	17/384	361/29008	7.65084e-06	0.000163866	0.000105079	Spp1/Mmp13/Sdc1/Lgals3/Mif/Tgfb1/Lrp1/Runx1/Gja1/Kcnn4/Rapgef4/Bad/Ano1/Bsg/Hif1a/Wls/Sdc4	17
GO:0045807	positive regulation of endocytosis	10/384	128/29008	8.34561e-06	0.000175953	0.00011283	Clu/Lrp1/Cd63/Ppp3ca/C3/Sfrp4/Rab31/Lbp/Anxa2/Vps28	10
GO:0070372	regulation of ERK1 and ERK2 cascade	16/384	326/29008	8.46462e-06	0.000177538	0.000113846	Fn1/Pdgfa/Pdgfc/Mif/Tgfb1/Lrp1/Cx3cl1/Cavin3/Ngf/Emilin1/C3/Hand2/Cd44/Icam1/Chil1/Timp3	16
GO:0000302	response to reactive oxygen species	12/384	189/29008	9.07278e-06	0.000187381	0.000120158	Lcn2/Mmp2/Anxa1/Cdkn2a/Prdx5/Aqp1/Hgf/Rack1/Sod3/Hif1a/Romo1/Sod2	12
GO:0001818	negative regulation of cytokine production	15/384	292/29008	9.42485e-06	0.000193664	0.000124187	Prg4/Fn1/Thbs1/Anxa1/Tgfb1/Selenos/Cx3cl1/Prnp/Hgf/Ssc5d/Lbp/Tspo/Atp2b1/Tnfrsf1a/Anxa4	15
GO:1990778	protein localization to cell periphery	17/384	369/29008	1.01771e-05	0.000207019	0.000132751	Lgals3/Tgfb1/Mmp14/Lrp1/Vamp5/S100a10/Grin2a/Rapgef4/Prnp/Rab31/Anxa2/Rack1/Emp2/Tnfrsf1a/Arl6ip5/Bsg/Ift20	17
GO:0009100	glycoprotein metabolic process	16/384	331/29008	1.02313e-05	0.000207078	0.000132789	Dcn/Acan/Bgn/Chpf/B3gnt9/Sulf1/Gpc1/Aga/Ostc/Dad1/Krtcap2/Tmem258/Hif1a/Sulf2/Itm2c/Ost4	16
GO:0006874	cellular calcium ion homeostasis	20/384	490/29008	1.02823e-05	0.000207078	0.000132789	Spp1/S100b/Tgfb1/Lrp1/Cx3cl1/Fzd9/Selenok/Pkd1/Gja1/Pth1r/Ngf/Bok/Grin2a/Mcub/Pkd2/Prnp/Atp2b1/Grina/Dbi/Bax	20
GO:1903037	regulation of leukocyte cell-cell adhesion	16/384	333/29008	1.10254e-05	0.000217643	0.000139564	Vcam1/Lgals3/Anxa1/Tgfb1/Runx1/Loxl3/Selenok/Ass1/Cdkn2a/Selp/Prnp/Cd44/Icam1/Cd47/Bad/Sdc4	16
GO:1904951	positive regulation of establishment of protein localization	16/384	333/29008	1.10254e-05	0.000217643	0.000139564	Mmp13/Tgfb1/Lrp1/Gja1/Kcnn4/Rapgef4/Prnp/Rack1/Vps28/Bad/Ano1/Tnfrsf1a/Bsg/Hif1a/Wls/Ptgs2	16
GO:1904645	response to amyloid-beta	6/384	39/29008	1.16725e-05	0.000223934	0.000143598	Vcam1/Mmp2/Lrp1/Gja1/Prnp/Icam1	6
GO:0071559	response to transforming growth factor beta	13/384	230/29008	1.35462e-05	0.000252021	0.000161609	Thbs1/Col3a1/Col1a2/Tgfb1/Lrp1/Runx1/Sox9/Emilin1/Scx/Lrg1/Cd109/Ltbp3/Htra1	13
GO:0034405	response to fluid shear stress	5/384	24/29008	1.36829e-05	0.000252021	0.000161609	Spp1/Pkd1/Ass1/Pkd2/Ptgs2	5
GO:0002246	wound healing involved in inflammatory response	4/384	12/29008	1.3759e-05	0.000252021	0.000161609	Timp1/Cd44/Hif1a/Abi3bp	4
GO:0035437	maintenance of protein localization in endoplasmic reticulum	4/384	12/29008	1.3759e-05	0.000252021	0.000161609	Gja1/Kdelr2/Kdelr3/Kdelr1	4
GO:0045926	negative regulation of growth	14/384	266/29008	1.42178e-05	0.000258546	0.000165794	Frzb/Serpine2/Tgfb1/Cgref1/Gja1/Cdkn2a/Enpp1/Cdkn2c/Cda/Gas1/Rack1/Eno1/Hif1a/Inhba	14
GO:0010821	regulation of mitochondrion organization	10/384	136/29008	1.4243e-05	0.000258546	0.000165794	Dcn/Bok/Hgf/Tspo/Prelid1/Bad/Hif1a/Bax/Fam162a/Higd1a	10
GO:0040013	negative regulation of locomotion	16/384	341/29008	1.47796e-05	0.000267089	0.000171271	Timp1/Dcn/Nbl1/Slurp1/Thbs1/Col3a1/Acan/Mif/Tgfb1/Lrp1/Cx3cl1/Cd63/Sulf1/Emilin1/Tnn/Ifitm3	16
GO:0034103	regulation of tissue remodeling	8/384	84/29008	1.59092e-05	0.000283703	0.000181925	Spp1/Tnfrsf11b/Lrp1/Gja1/Ppp3ca/Hand2/Ltbp3/Abi3bp	8
GO:0003018	vascular process in circulatory system	13/384	234/29008	1.62629e-05	0.00028405	0.000182148	Comp/Mmp2/Tgfb1/Lrp1/Cx3cl1/Gja1/Slc16a2/Atp2b1/Sod3/Icam1/Hif1a/Ptgs2/Sod2	13
GO:0042063	gliogenesis	16/384	344/29008	1.6457e-05	0.000285913	0.000183342	Fn1/Clu/Serpine2/Mxra8/Anxa1/Tgfb1/Lrp1/Cx3cl1/Enpp2/Sox9/Gpc1/Matn2/Tspo/Cd9/Cspg4/Dbi	16
GO:0051090	regulation of DNA-binding transcription factor activity	18/384	425/29008	1.7446e-05	0.000300373	0.000192615	Clu/Nupr1/Dap/Tgfb1/Cx3cl1/Pkd1/Cdkn2a/Ngf/Ppp3ca/Enpp1/Sfrp4/Hand2/Pkd2/Prnp/Icam1/Fzd1/Wwp2/Anxa4	18
GO:0046916	cellular transition metal ion homeostasis	9/384	111/29008	1.75119e-05	0.000300373	0.000192615	Lcn2/Mt2/Fth1/Slc39a13/Steap3/Prnp/Mt1/Slc39a14/Hif1a	9
GO:0071887	leukocyte apoptotic process	10/384	140/29008	1.83451e-05	0.00031202	0.000200084	Lgals3/Anxa1/Mif/Selenos/Cdkn2a/Cd44/Prelid1/Hif1a/Kdelr1/Bax	10
GO:2000106	regulation of leukocyte apoptotic process	9/384	112/29008	1.88227e-05	0.000317476	0.000203582	Lgals3/Anxa1/Mif/Selenos/Cdkn2a/Cd44/Prelid1/Hif1a/Bax	9
GO:0043523	regulation of neuron apoptotic process	14/384	276/29008	2.14386e-05	0.000353852	0.000226908	Lcn2/Nupr1/Crlf1/Lrp1/Cx3cl1/Fzd9/Ngf/Bok/Prnp/Mt1/Tnfrsf1a/Hif1a/Bax/Sod2	14
GO:0051893	regulation of focal adhesion assembly	7/384	64/29008	2.19001e-05	0.000356031	0.000228306	Mmp14/Lrp1/Enpp2/S100a10/Gpm6b/Col16a1/Sdc4	7
GO:0090109	regulation of cell-substrate junction assembly	7/384	64/29008	2.19001e-05	0.000356031	0.000228306	Mmp14/Lrp1/Enpp2/S100a10/Gpm6b/Col16a1/Sdc4	7
GO:0060562	epithelial tube morphogenesis	17/384	394/29008	2.35625e-05	0.000381525	0.000244654	Lcn2/Mgp/Tnc/Cthrc1/Lmo4/Tgfb1/Mmp14/Sox9/Pkd1/Gja1/Hand2/Pkd2/Cd44/Fzd1/Bsg/Hif1a/Sdc4	17
GO:0001894	tissue homeostasis	14/384	280/29008	2.51285e-05	0.000400875	0.000257062	Spp1/Tnfrsf11b/Col3a1/Ctsk/Tgfb1/Sox9/Pth1r/Prdx5/Scx/Fgf7/Ltbp3/Bsg/Ptgs2/Bax	14
GO:0003094	glomerular filtration	5/384	27/29008	2.51537e-05	0.000400875	0.000257062	Sulf1/Gja1/Aqp1/Emp2/Sulf2	5
GO:0032102	negative regulation of response to external stimulus	17/384	398/29008	2.67659e-05	0.000424895	0.000272465	Nbl1/Serpine2/Thbs1/Pdgfa/Mif/Selenos/Cx3cl1/Gja1/Metrnl/Cd109/Hgf/Nt5e/Anxa2/Cd44/Cd9/Tnfrsf1a/Htra1	17
GO:0030574	collagen catabolic process	6/384	47/29008	3.5138e-05	0.000534731	0.000342898	Mmp3/Mmp13/Mmp2/Ctsk/Mmp14/Fap	6
GO:0070972	protein localization to endoplasmic reticulum	7/384	69/29008	3.59405e-05	0.000539029	0.000345654	Gja1/Sec61b/Kdelr2/Kdelr3/Spcs1/Sec61a1/Kdelr1	7
GO:0150116	regulation of cell-substrate junction organization	7/384	69/29008	3.59405e-05	0.000539029	0.000345654	Mmp14/Lrp1/Enpp2/S100a10/Gpm6b/Col16a1/Sdc4	7
GO:0046879	hormone secretion	16/384	367/29008	3.603e-05	0.000539029	0.000345654	Spp1/Anxa1/Uqcc2/Selenom/Lrp1/Runx1/Gja1/Ppp3ca/Aqp1/Rapgef4/Nos2/Slc16a2/Bad/Ano1/Hif1a/Inhba	16
GO:0035987	endodermal cell differentiation	5/384	29/29008	3.62053e-05	0.000539029	0.000345654	Fn1/Col5a2/Col5a1/Col12a1/Inhba	5
GO:0034976	response to endoplasmic reticulum stress	13/384	254/29008	3.83029e-05	0.000565876	0.000362869	Clu/Nupr1/Thbs1/Selenos/H13/Selenok/Bok/Sec61b/P4hb/Creb3l1/Grina/Ufc1/Bax	13
GO:0062012	regulation of small molecule metabolic process	16/384	369/29008	3.84469e-05	0.000565939	0.00036291	Nupr1/Anxa1/Sox9/Dkk3/Pth1r/Enpp1/Snai1/Nnmt/Nos2/Cda/Eno1/Arl2/Bad/Hif1a/Ptgs2/Dbi	16
GO:0003254	regulation of membrane depolarization	6/384	48/29008	3.9713e-05	0.000576195	0.000369486	Dcn/Scn1b/Gja1/Bok/Tspo/Rack1	6
GO:0016485	protein processing	13/384	256/29008	4.15256e-05	0.000600342	0.000384971	Hp/Serpine2/Comp/Thbs1/Mmp14/H13/Tmem208/Gas1/Eno1/Bad/Spcs1/Sec11c/Pgk1	13
GO:0007044	cell-substrate junction assembly	8/384	96/29008	4.21674e-05	0.000607451	0.000389529	Fn1/Mmp14/Lrp1/Enpp2/S100a10/Gpm6b/Col16a1/Sdc4	8
GO:0009914	hormone transport	16/384	375/29008	4.65791e-05	0.000656976	0.000421287	Spp1/Anxa1/Uqcc2/Selenom/Lrp1/Runx1/Gja1/Ppp3ca/Aqp1/Rapgef4/Nos2/Slc16a2/Bad/Ano1/Hif1a/Inhba	16
GO:0061045	negative regulation of wound healing	7/384	72/29008	4.7434e-05	0.000664405	0.000426051	Serpine2/Thbs1/Pdgfa/Gja1/Cd109/Anxa2/Cd9	7
GO:1905330	regulation of morphogenesis of an epithelium	7/384	72/29008	4.7434e-05	0.000664405	0.000426051	Lcn2/Pdgfa/Tgfb1/Sox9/Sulf1/Fgf7/Hgf	7
GO:0050731	positive regulation of peptidyl-tyrosine phosphorylation	11/384	192/29008	5.48472e-05	0.00076296	0.00048925	Crlf1/Mif/Tgfb1/Enpp2/Fgf7/Prnp/Hgf/Cd44/Icam1/Tnfrsf1a/Cspg4	11
GO:0051099	positive regulation of binding	11/384	193/29008	5.74845e-05	0.000788804	0.000505823	Cthrc1/Tgfb1/Lrp1/Nme1/S100a10/Pkd1/Ngf/Hand2/Anxa2/Eno1/Edf1	11
GO:0098657	import into cell	12/384	228/29008	5.78977e-05	0.000791791	0.000507738	Lcn2/Thbs1/Slc29a1/Slc7a2/Gpm6b/Slc1a4/Steap3/Prnp/Slc16a2/Vps28/Slc39a14/Arl6ip5	12
GO:0050727	regulation of inflammatory response	15/384	342/29008	5.87432e-05	0.000797961	0.000511694	Nupr1/Anxa1/Slc7a2/Selenos/Cx3cl1/Ninj1/C3/Metrnl/Hgf/Nt5e/Lbp/Cd44/Cd47/Tnfrsf1a/Ptgs2	15
GO:0061041	regulation of wound healing	9/384	130/29008	6.12384e-05	0.000820814	0.000526349	Serpine2/Thbs1/Anxa1/Pdgfa/Vkorc1/Gja1/Cd109/Anxa2/Cd9	9
GO:1905897	regulation of response to endoplasmic reticulum stress	7/384	75/29008	6.17784e-05	0.000822629	0.000527513	Clu/Nupr1/Selenos/Bok/Creb3l1/Grina/Bax	7
GO:0071498	cellular response to fluid shear stress	4/384	17/29008	6.27734e-05	0.000830414	0.000532505	Spp1/Ass1/Pkd2/Ptgs2	4
GO:0050868	negative regulation of T cell activation	9/384	131/29008	6.50001e-05	0.000850132	0.000545149	Lgals3/Anxa1/Tgfb1/Runx1/Loxl3/Cdkn2a/Prnp/Cd44/Sdc4	9
GO:0150115	cell-substrate junction organization	8/384	102/29008	6.5104e-05	0.000850132	0.000545149	Fn1/Mmp14/Lrp1/Enpp2/S100a10/Gpm6b/Col16a1/Sdc4	8
GO:2000027	regulation of animal organ morphogenesis	9/384	132/29008	6.89545e-05	0.000887481	0.000569099	Tnfrsf11b/Cthrc1/Pdgfa/Tgfb1/Sox9/Sulf1/Fgf7/Hgf/Fzd1	9
GO:1904646	cellular response to amyloid-beta	5/384	33/29008	6.92797e-05	0.000887481	0.000569099	Vcam1/Lrp1/Gja1/Prnp/Icam1	5
GO:0030324	lung development	12/384	233/29008	7.12758e-05	0.000907309	0.000581814	Mgp/Tnc/Col3a1/Sparc/Pdgfa/Tgfb1/Mmp14/Sox9/Loxl3/Fgf7/Ltbp3/Chil1	12
GO:0071280	cellular response to copper ion	4/384	18/29008	7.98673e-05	0.00100547	0.000644761	Mt2/Aqp1/Prnp/Mt1	4
GO:0071456	cellular response to hypoxia	8/384	105/29008	7.99806e-05	0.00100547	0.000644761	Aqp1/P4hb/Eno1/Bad/Hif1a/Fam162a/Pgk1/Higd1a	8
GO:1903201	regulation of oxidative stress-induced cell death	7/384	79/29008	8.62348e-05	0.00107079	0.000686649	Mmp3/Hgf/P4hb/Rack1/Fzd1/Hif1a/Sod2	7
GO:0006022	aminoglycan metabolic process	8/384	108/29008	9.75726e-05	0.00119689	0.000767509	Dcn/Bgn/Tgfb1/Chpf/B3gnt9/Hexa/Cd44/Chil1	8
GO:0035296	regulation of tube diameter	10/384	171/29008	0.000100392	0.00121673	0.000780229	Comp/Mmp2/Cx3cl1/Gja1/Atp2b1/Sod3/Icam1/Hif1a/Ptgs2/Sod2	10
GO:0097746	blood vessel diameter maintenance	10/384	171/29008	0.000100392	0.00121673	0.000780229	Comp/Mmp2/Cx3cl1/Gja1/Atp2b1/Sod3/Icam1/Hif1a/Ptgs2/Sod2	10
GO:1902106	negative regulation of leukocyte differentiation	8/384	109/29008	0.000104103	0.0012542	0.000804257	Anxa1/Tmem176a/Runx1/Tmem176b/Nme1/Loxl3/Cdkn2a/Cd44	8
GO:0031334	positive regulation of protein-containing complex assembly	12/384	243/29008	0.000106189	0.00127175	0.000815514	Mmp3/Clu/Lgals3/Tgfb1/Arpc1b/Gda/Snx9/Rack1/Icam1/Arl2/Bax/Cdc42ep3	12
GO:0071214	cellular response to abiotic stimulus	14/384	322/29008	0.000112868	0.00133204	0.000854174	Timp1/Mmp3/Col1a1/Mmp2/Tgfb1/Sox9/Gja1/Aqp1/Scx/Pkd2/Cops9/Bad/Ptgs2/Bax	14
GO:0104004	cellular response to environmental stimulus	14/384	322/29008	0.000112868	0.00133204	0.000854174	Timp1/Mmp3/Col1a1/Mmp2/Tgfb1/Sox9/Gja1/Aqp1/Scx/Pkd2/Cops9/Bad/Ptgs2/Bax	14
GO:0033619	membrane protein proteolysis	6/384	58/29008	0.000117201	0.00137916	0.000884387	Timp1/Tgfb1/H13/Timp2/Snx9/Timp3	6
GO:0033028	myeloid cell apoptotic process	5/384	38/29008	0.000138782	0.00159994	0.00102596	Anxa1/Mif/Selenos/Cdkn2a/Cd44	5
GO:0070265	necrotic cell death	6/384	60/29008	0.000141782	0.00161217	0.00103381	Nupr1/Fth1/Ninj1/Bok/Tspo/Bax	6
GO:0007589	body fluid secretion	8/384	114/29008	0.000142425	0.00161495	0.00103559	Mmp13/Nme1/Gja1/Aqp1/Kcnn4/Cdo1/Anxa2/Hif1a	8
GO:0001666	response to hypoxia	11/384	214/29008	0.000144137	0.0016298	0.00104511	Mmp2/Aqp1/Nos2/P4hb/Sod3/Eno1/Bad/Hif1a/Fam162a/Pgk1/Higd1a	11
GO:0071333	cellular response to glucose stimulus	9/384	146/29008	0.000149348	0.00166546	0.00106798	Vcam1/Lrp1/Ppp3ca/Rack1/Icam1/Slc39a14/Bad/Ano1/Hif1a	9
GO:0044843	cell cycle G1/S phase transition	11/384	216/29008	0.00015636	0.00172465	0.00110593	Anxa1/Pkd1/Cdkn2a/Ppp3ca/Ak1/Cdkn2c/Pkd2/Gas1/Kmt2e/Inhba/Rps27l	11
GO:0008544	epidermis development	14/384	333/29008	0.000160101	0.00175634	0.00112626	Cst6/Anxa1/Pdgfa/Runx1/Sox9/Cdkn2a/Sfrp4/Snai1/Trps1/Fgf7/Cd109/Ptgs2/Dbi/Inhba	14
GO:0071331	cellular response to hexose stimulus	9/384	148/29008	0.000165525	0.00180606	0.00115814	Vcam1/Lrp1/Ppp3ca/Rack1/Icam1/Slc39a14/Bad/Ano1/Hif1a	9
GO:1904062	regulation of cation transmembrane transport	15/384	376/29008	0.000167227	0.00181972	0.0011669	Lcn2/Fxyd5/Tgfb1/Scn1b/Cx3cl1/Cd63/Ngf/Vmp1/Grin2a/Pkd2/Prnp/S100a1/Wwp2/Dbi/Bax	15
GO:0019318	hexose metabolic process	12/384	256/29008	0.000172779	0.00187509	0.00120241	Ldha/Pkm/Enpp1/Nnmt/Eno1/Slc39a14/Galk1/Bad/Hif1a/Tpi1/Pgk1/Gapdh	12
GO:1905952	regulation of lipid localization	10/384	183/29008	0.000175154	0.0018857	0.00120921	Spp1/Thbs1/Mif/Lrp1/Runx1/C3/Naxe/Anxa2/Prelid1/Dbi	10
GO:0010720	positive regulation of cell development	15/384	378/29008	0.000177098	0.00190157	0.00121938	Fn1/Serpine2/Crabp2/Tgfb1/Lrp1/Cx3cl1/Enpp2/Runx1/S100a10/Ninj1/Ngf/P4hb/Tspo/Bad/Hif1a	15
GO:0060325	face morphogenesis	5/384	40/29008	0.00017803	0.00190469	0.00122139	Col1a1/Mmp2/Crispld1/Tgfb1/Scx	5
GO:0070588	calcium ion transmembrane transport	13/384	296/29008	0.00017833	0.00190469	0.00122139	Tgfb1/Cx3cl1/Pkd1/Ngf/Vmp1/Grin2a/Mcub/Pkd2/Prnp/Atp2b1/S100a1/Dbi/Bax	13
GO:0042098	T cell proliferation	11/384	221/29008	0.000190829	0.00202219	0.00129674	Vcam1/Lgals3/Anxa1/Tgfb1/Selenok/Gja1/Cdkn2a/Prnp/Cd44/Sdc4/Bax	11
GO:0050863	regulation of T cell activation	14/384	339/29008	0.000192434	0.00203387	0.00130423	Vcam1/Lgals3/Anxa1/Tgfb1/Runx1/Loxl3/Selenok/Cdkn2a/Prnp/Cd44/Prelid1/Cd47/Bad/Sdc4	14
GO:0009749	response to glucose	10/384	186/29008	0.000199841	0.00209032	0.00134042	Vcam1/Thbs1/Lrp1/Ppp3ca/Rack1/Icam1/Slc39a14/Bad/Ano1/Hif1a	10
GO:0048008	platelet-derived growth factor receptor signaling pathway	6/384	64/29008	0.00020311	0.0021136	0.00135535	Pdgfa/Pdgfc/Lrp1/Cspg4/Pdap1/Ift20	6
GO:0032368	regulation of lipid transport	9/384	153/29008	0.000212461	0.00219959	0.00141049	Spp1/Thbs1/Mif/Lrp1/Runx1/Naxe/Anxa2/Prelid1/Dbi	9
GO:0051043	regulation of membrane protein ectodomain proteolysis	4/384	23/29008	0.000219337	0.00225922	0.00144873	Timp1/Timp2/Snx9/Timp3	4
GO:1904035	regulation of epithelial cell apoptotic process	7/384	92/29008	0.000225043	0.00230044	0.00147516	Nupr1/Thbs1/Ngf/Bok/Sfrp4/Icam1/Bad	7
GO:0061138	morphogenesis of a branching epithelium	11/384	226/29008	0.000231534	0.00234312	0.00150253	Mgp/Tnc/Pdgfa/Tgfb1/Mmp14/Sox9/Pkd1/Sulf1/Fgf7/Hgf/Cd44	11
GO:0030193	regulation of blood coagulation	6/384	66/29008	0.000240743	0.00238855	0.00153166	Serpine2/Thbs1/Pdgfa/Vkorc1/Anxa2/Cd9	6
GO:0060688	regulation of morphogenesis of a branching structure	6/384	66/29008	0.000240743	0.00238855	0.00153166	Pdgfa/Tgfb1/Sox9/Sulf1/Fgf7/Hgf	6
GO:0033674	positive regulation of kinase activity	16/384	435/29008	0.000256369	0.00253118	0.00162312	Clu/Thbs1/Pdgfa/Pdgfc/Mif/Lmo4/Tgfb1/Pkd1/Pkd2/Prnp/Snx9/Emp2/Bad/Chil1/Sdc4/Higd1a	16
GO:0000082	G1/S transition of mitotic cell cycle	10/384	194/29008	0.000280355	0.00274125	0.00175783	Anxa1/Pkd1/Cdkn2a/Ppp3ca/Ak1/Cdkn2c/Pkd2/Kmt2e/Inhba/Rps27l	10
GO:0042246	tissue regeneration	6/384	68/29008	0.000283655	0.00276683	0.00177424	Anxa1/Fzd9/Ninj1/Pkm/Gja1/Cd9	6
GO:0016051	carbohydrate biosynthetic process	10/384	198/29008	0.000329827	0.00314892	0.00201925	Tgfb1/B3gnt9/Pth1r/Enpp1/Nnmt/Slc39a14/Hif1a/Tpi1/Pgk1/Gapdh	10
GO:0050818	regulation of coagulation	6/384	70/29008	0.000332349	0.00316553	0.0020299	Serpine2/Thbs1/Pdgfa/Vkorc1/Anxa2/Cd9	6
GO:0070661	leukocyte proliferation	14/384	358/29008	0.000334646	0.00317248	0.00203436	Clu/Vcam1/Lgals3/Anxa1/Mif/Tgfb1/Cx3cl1/Selenok/Gja1/Cdkn2a/Prnp/Cd44/Sdc4/Bax	14
GO:1905475	regulation of protein localization to membrane	10/384	199/29008	0.000343273	0.00324666	0.00208193	Lgals3/Tgfb1/Mmp14/Lrp1/Fzd9/Gpc1/Mesd/Rapgef4/Prnp/Rack1	10
GO:0060693	regulation of branching involved in salivary gland morphogenesis	3/384	11/29008	0.000350952	0.00325838	0.00208944	Pdgfa/Fgf7/Hgf	3
GO:0071492	cellular response to UV-A	3/384	11/29008	0.000350952	0.00325838	0.00208944	Timp1/Mmp3/Mmp2	3
GO:0072497	mesenchymal stem cell differentiation	3/384	11/29008	0.000350952	0.00325838	0.00208944	Sox9/Ltbp3/Fzd1	3
GO:2000434	regulation of protein neddylation	3/384	11/29008	0.000350952	0.00325838	0.00208944	Cdkn2a/Cops9/Hif1a	3
GO:1902882	regulation of response to oxidative stress	7/384	99/29008	0.000353418	0.00327376	0.00209931	Mmp3/Hgf/P4hb/Rack1/Fzd1/Hif1a/Sod2	7
GO:0006925	inflammatory cell apoptotic process	4/384	26/29008	0.000358883	0.00328678	0.00210766	Anxa1/Selenos/Cdkn2a/Cd44	4
GO:0048678	response to axon injury	6/384	72/29008	0.000387357	0.00348626	0.00223557	Mmp2/Tnc/Lrp1/Matn2/Bax/Sod2	6
GO:0001678	cellular glucose homeostasis	9/384	166/29008	0.000388414	0.00348626	0.00223557	Vcam1/Lrp1/Ppp3ca/Rack1/Icam1/Slc39a14/Bad/Ano1/Hif1a	9
GO:0010563	negative regulation of phosphorus metabolic process	16/384	453/29008	0.000400444	0.00356605	0.00228674	Nupr1/Pdgfa/Tgfb1/Lrp1/Cdkn2a/Enpp1/Emilin1/Cdkn2c/Cd109/Prnp/Hgf/Cda/Rtraf/Rack1/Ptpa/Bax	16
GO:0045936	negative regulation of phosphate metabolic process	16/384	453/29008	0.000400444	0.00356605	0.00228674	Nupr1/Pdgfa/Tgfb1/Lrp1/Cdkn2a/Enpp1/Emilin1/Cdkn2c/Cd109/Prnp/Hgf/Cda/Rtraf/Rack1/Ptpa/Bax	16
GO:0003176	aortic valve development	4/384	27/29008	0.000416922	0.00369051	0.00236655	Tgfb1/Sox9/Emilin1/Tnfrsf1a	4
GO:0033622	integrin activation	4/384	27/29008	0.000416922	0.00369051	0.00236655	Fn1/Cx3cl1/Selp/Col16a1	4
GO:0048736	appendage development	10/384	206/29008	0.000450787	0.00392427	0.00251645	Comp/Col3a1/Crabp2/Smoc1/Sox9/Gja1/Hand2/Scx/Gas1/Bax	10
GO:0060173	limb development	10/384	206/29008	0.000450787	0.00392427	0.00251645	Comp/Col3a1/Crabp2/Smoc1/Sox9/Gja1/Hand2/Scx/Gas1/Bax	10
GO:0001763	morphogenesis of a branching structure	11/384	245/29008	0.000459588	0.00398375	0.00255459	Mgp/Tnc/Pdgfa/Tgfb1/Mmp14/Sox9/Pkd1/Sulf1/Fgf7/Hgf/Cd44	11
GO:0033212	iron import into cell	3/384	12/29008	0.00046335	0.00399072	0.00255906	Lcn2/Steap3/Slc39a14	3
GO:0007492	endoderm development	6/384	75/29008	0.000482922	0.0041242	0.00264465	Fn1/Col5a2/Tgfb1/Col5a1/Col12a1/Inhba	6
GO:1902905	positive regulation of supramolecular fiber organization	10/384	208/29008	0.00048619	0.00414337	0.00265694	Cx3cl1/S100a10/Arpc1b/Gda/Snx9/Icam1/Arl2/Cd47/Sdc4/Cdc42ep3	10
GO:0019835	cytolysis	4/384	29/29008	0.000552586	0.00460261	0.00295143	Tgfb1/Ninj1/Lbp/Romo1	4
GO:0033555	multicellular organismal response to stress	7/384	107/29008	0.000565757	0.004693	0.0030094	Thbs1/Runx1/Gja1/Ppp3ca/Tspo/Dbi/Penk	7
GO:0002790	peptide secretion	12/384	293/29008	0.000584838	0.00483148	0.0030982	Anxa1/Uqcc2/Lrp1/Gja1/Ppp3ca/Aqp1/Rapgef4/Nos2/Slc16a2/Bad/Ano1/Hif1a	12
GO:0032060	bleb assembly	3/384	13/29008	0.000596455	0.00487768	0.00312782	Emp3/Emp1/Emp2	3
GO:0032103	positive regulation of response to external stimulus	15/384	427/29008	0.000636957	0.00516364	0.0033112	Fn1/Nupr1/Mmp2/Thbs1/Mif/Tgfb1/Lrp1/Cx3cl1/Cxcl14/Ninj1/C3/Lbp/Cd47/Tnfrsf1a/Ptgs2	15
GO:0097553	calcium ion transmembrane import into cytosol	8/384	144/29008	0.000691524	0.00554314	0.00355455	Tgfb1/Cx3cl1/Ngf/Grin2a/Pkd2/Prnp/Dbi/Bax	8
GO:0045662	negative regulation of myoblast differentiation	4/384	31/29008	0.000716958	0.00570186	0.00365633	Tgfb1/Sox9/Cxcl14/Sra1	4
GO:0060384	innervation	4/384	31/29008	0.000716958	0.00570186	0.00365633	Vcam1/Serpine2/Sulf1/Sulf2	4
GO:0010755	regulation of plasminogen activation	3/384	14/29008	0.000751694	0.00586292	0.00375961	Serpine2/Thbs1/Eno1	3
GO:0048672	positive regulation of collateral sprouting	3/384	14/29008	0.000751694	0.00586292	0.00375961	Crabp2/Lrp1/Ngf	3
GO:0042129	regulation of T cell proliferation	9/384	183/29008	0.00078443	0.00603683	0.00387113	Vcam1/Lgals3/Anxa1/Tgfb1/Selenok/Cdkn2a/Prnp/Cd44/Sdc4	9
GO:1901136	carbohydrate derivative catabolic process	8/384	147/29008	0.00079143	0.00607914	0.00389827	Tgfb1/Hexa/Gpc1/Gda/Nt5e/Cda/Cd44/Chil1	8
GO:0060561	apoptotic process involved in morphogenesis	4/384	32/29008	0.000810891	0.00619337	0.00397151	Cdkn2a/Hand2/Tnfrsf1a/Bax	4
GO:0050764	regulation of phagocytosis	7/384	115/29008	0.000868905	0.00656561	0.00421021	Tgfb1/Lrp1/C3/Rab31/Lbp/Rack1/Cd47	7
GO:0010463	mesenchymal cell proliferation	5/384	56/29008	0.00086936	0.00656561	0.00421021	Pdgfa/Sox9/Hand2/Fgf7/Gas1	5
GO:0048511	rhythmic process	12/384	307/29008	0.000878366	0.00662128	0.00424591	Anxa1/Enpp2/Runx1/Cavin3/Ass1/Ngf/Grin2a/Naglu/Nos2/Rack1/Dbp/Inhba	12
GO:0070141	response to UV-A	3/384	15/29008	0.000930426	0.00693621	0.00444786	Timp1/Mmp3/Mmp2	3
GO:0051495	positive regulation of cytoskeleton organization	10/384	227/29008	0.000952809	0.00707701	0.00453815	Cx3cl1/S100a10/Arpc1b/Gda/Snx9/Icam1/Arl2/Cd47/Sdc4/Cdc42ep3	10
GO:0009895	negative regulation of catabolic process	12/384	311/29008	0.000981856	0.00727798	0.00466702	Timp1/Nupr1/Serpine2/Dap/Timp2/Cdkn2a/Grin2a/Nos2/Anxa2/Tspo/Dbi/Timp3	12
GO:0006820	anion transport	16/384	495/29008	0.00102821	0.00755388	0.00484394	Ank/Anxa1/Mif/Slc7a2/Slco2a1/Gja1/Enpp1/Sfrp4/Kcnn4/Nos2/Slc1a4/Prnp/Tspo/Cd47/Ano1/Arl6ip5	16
GO:0006826	iron ion transport	5/384	59/29008	0.00110317	0.00800293	0.0051319	Lcn2/Fth1/Cp/Steap3/Slc39a14	5
GO:1904019	epithelial cell apoptotic process	7/384	120/29008	0.00111539	0.00807711	0.00517946	Nupr1/Thbs1/Ngf/Bok/Sfrp4/Icam1/Bad	7
GO:0032429	regulation of phospholipase A2 activity	3/384	16/29008	0.00113395	0.00808136	0.00518219	Anxa8/Anxa1/Lrp1	3
GO:0055062	phosphate ion homeostasis	3/384	16/29008	0.00113395	0.00808136	0.00518219	Spp1/Enpp1/Sfrp4	3
GO:0072506	trivalent inorganic anion homeostasis	3/384	16/29008	0.00113395	0.00808136	0.00518219	Spp1/Enpp1/Sfrp4	3
GO:1902337	regulation of apoptotic process involved in morphogenesis	3/384	16/29008	0.00113395	0.00808136	0.00518219	Cdkn2a/Tnfrsf1a/Bax	3
GO:1903715	regulation of aerobic respiration	4/384	35/29008	0.00114442	0.00812739	0.00521171	Nupr1/Uqcc2/Arl2/Hif1a	4
GO:0010939	regulation of necrotic cell death	4/384	36/29008	0.00127416	0.00892351	0.00572222	Nupr1/Fth1/Bok/Tspo	4
GO:0031102	neuron projection regeneration	5/384	61/29008	0.00128299	0.00892358	0.00572227	Mmp2/Tnc/Lrp1/Hgf/Matn2	5
GO:0060324	face development	5/384	61/29008	0.00128299	0.00892358	0.00572227	Col1a1/Mmp2/Crispld1/Tgfb1/Scx	5
GO:1903578	regulation of ATP metabolic process	6/384	91/29008	0.0013398	0.00927097	0.00594503	Nupr1/Uqcc2/Tspo/Eno1/Arl2/Hif1a	6
GO:0002070	epithelial cell maturation	3/384	17/29008	0.00136348	0.009317	0.00597455	Tgfb1/Gja1/Hif1a	3
GO:1905155	positive regulation of membrane invagination	3/384	17/29008	0.00136348	0.009317	0.00597455	C3/Rab31/Lbp	3
GO:0060560	developmental growth involved in morphogenesis	11/384	280/29008	0.00136717	0.009317	0.00597455	Fn1/Tnc/Crabp2/Tgfb1/Nrn1/Lrp1/Sox9/Ngf/Dclk1/Tnn/Raph1	11
GO:0003007	heart morphogenesis	11/384	284/29008	0.00152979	0.0102696	0.00658543	Thbs1/Tgfb1/Sox9/Col5a1/Gja1/Hand2/Snai1/Pkd2/Lefty1/Fzd1/Hif1a	11
GO:0006457	protein folding	8/384	163/29008	0.00153767	0.0103054	0.00660838	Clu/Ppic/Selenof/Ppib/Mesd/P4hb/Sdf2/Arl2	8
GO:0009595	detection of biotic stimulus	4/384	38/29008	0.00156384	0.010432	0.00668955	Fap/Ssc5d/Lbp/Tspo	4
GO:0046890	regulation of lipid biosynthetic process	9/384	202/29008	0.00156429	0.010432	0.00668955	Anxa1/Pdgfa/Dkk3/C3/Snai1/Tspo/Igfbp7/Ptgs2/Dbi	9
GO:0032944	regulation of mononuclear cell proliferation	10/384	245/29008	0.00168503	0.0111091	0.00712375	Vcam1/Lgals3/Anxa1/Mif/Tgfb1/Selenok/Cdkn2a/Prnp/Cd44/Sdc4	10
GO:0001782	B cell homeostasis	4/384	39/29008	0.00172457	0.0112459	0.00721148	Mif/Cd44/Hif1a/Bax	4
GO:0031640	killing of cells of other organism	6/384	96/29008	0.00176358	0.0114774	0.00735994	Lgals3/Cxcl14/Nos2/Bad/Romo1/Gapdh	6
GO:0071695	anatomical structure maturation	11/384	290/29008	0.00180314	0.0116786	0.0074889	Mmp2/Tgfb1/Runx1/Gja1/Pth1r/Ngf/C3/Fam20c/Hif1a/Cspg4/Ptgs2	11
GO:0044282	small molecule catabolic process	12/384	335/29008	0.00183839	0.0118689	0.00761095	Ldha/Aig1/Bdh2/Nos2/Gda/Cda/Cdo1/Eno1/Galk1/Bad/Tpi1/Dbi	12
GO:0043583	ear development	10/384	250/29008	0.00195405	0.0124371	0.00797533	Frzb/Cthrc1/Cebpd/Sox9/Cxcl14/Naglu/Gas1/Igfbp7/Ift20/Sdc4	10
GO:0042886	amide transport	12/384	343/29008	0.00223324	0.0140386	0.00900231	Anxa1/Uqcc2/Lrp1/Gja1/Ppp3ca/Aqp1/Rapgef4/Nos2/Slc16a2/Bad/Ano1/Hif1a	12
GO:0042552	myelination	8/384	173/29008	0.00223342	0.0140386	0.00900231	Clu/S100b/Tgfb1/Hexa/Jam2/Gpc1/Hgf/Cd9	8
GO:0006914	autophagy	14/384	437/29008	0.00225311	0.0141185	0.00905355	Clu/Nupr1/Dcn/Dap/Cdkn2a/Vmp1/Tmem208/Bok/Tspo/Gabarap/Hif1a/Tex264/Ufc1/Ift20	14
GO:0061919	process utilizing autophagic mechanism	14/384	437/29008	0.00225311	0.0141185	0.00905355	Clu/Nupr1/Dcn/Dap/Cdkn2a/Vmp1/Tmem208/Bok/Tspo/Gabarap/Hif1a/Tex264/Ufc1/Ift20	14
GO:0060021	roof of mouth development	6/384	101/29008	0.00228198	0.0142216	0.00911966	Loxl3/Hand2/Snai1/Gas1/Fzd1/Inhba	6
GO:0021700	developmental maturation	12/384	344/29008	0.00228713	0.0142216	0.00911966	Mmp2/Tgfb1/Cd63/Runx1/Gja1/Pth1r/Ngf/C3/Fam20c/Hif1a/Cspg4/Ptgs2	12
GO:0072522	purine-containing compound biosynthetic process	8/384	174/29008	0.00231471	0.0143562	0.00920595	Tgfb1/Nme1/Pkm/Ak1/Paics/Nos2/Nt5e/Eno1	8
GO:0031346	positive regulation of cell projection organization	14/384	441/29008	0.00244676	0.0150524	0.00965241	Lcn2/Fn1/Serpine2/Crabp2/Scn1b/Lrp1/Cx3cl1/Enpp2/Nme1/Ngf/Aqp1/Hgf/Fzd1/Cdc42ep3	14
GO:0035966	response to topologically incorrect protein	7/384	138/29008	0.00248362	0.0151448	0.00971165	Clu/Comp/Thbs1/Selenos/Bok/Creb3l1/Bax	7
GO:0043271	negative regulation of ion transport	8/384	176/29008	0.00248423	0.0151448	0.00971165	Serpine2/Tgfb1/Sfrp4/Gpm6b/Pkd2/Icam1/Arl6ip5/Ptgs2	8
GO:0045116	protein neddylation	3/384	21/29008	0.00256429	0.0154698	0.00992004	Cdkn2a/Cops9/Hif1a	3
GO:1990182	exosomal secretion	3/384	21/29008	0.00256429	0.0154698	0.00992004	Sdc1/Steap3/Sdc4	3
GO:0009612	response to mechanical stimulus	8/384	177/29008	0.00257256	0.0154747	0.00992321	Col1a1/Serpine2/Mmp2/Sox9/Pkd1/Aqp1/Scx/Pkd2	8
GO:0034341	response to interferon-gamma	7/384	139/29008	0.00258628	0.01551	0.00994584	Capg/Cx3cl1/Ifitm2/Nos2/Ifitm3/Cd47/Gapdh	7
GO:0007566	embryo implantation	5/384	72/29008	0.0026811	0.0159839	0.0102497	Timp1/Mmp2/Vmp1/Emp2/Ptgs2	5
GO:0048661	positive regulation of smooth muscle cell proliferation	6/384	105/29008	0.00277326	0.0164606	0.0105554	Mmp2/Thbs1/Tgfb1/Cx3cl1/Hif1a/Ptgs2	6
GO:0098739	import across plasma membrane	8/384	180/29008	0.00285235	0.0168806	0.0108247	Lcn2/Thbs1/Slc7a2/Slc1a4/Prnp/Slc16a2/Slc39a14/Arl6ip5	8
GO:0050890	cognition	12/384	354/29008	0.00288678	0.0170274	0.0109189	Lcn2/S100b/Fzd9/Ngf/Grin2a/Slc1a4/Prnp/Arl6ip5/Hif1a/Ift20/Ptgs2/Dbi	12
GO:1903522	regulation of blood circulation	10/384	264/29008	0.00289585	0.0170274	0.0109189	Mmp2/Scn1b/Cx3cl1/Gja1/Nos2/Atp2b1/S100a1/Icam1/Hif1a/Ptgs2	10
GO:1903008	organelle disassembly	6/384	106/29008	0.00290757	0.0170274	0.0109189	Cdkn2a/Tspo/Gabarap/Hif1a/Tex264/Ufc1	6
GO:0050918	positive chemotaxis	4/384	45/29008	0.00293564	0.0170274	0.0109189	Lgals3/Lrp1/Cx3cl1/Fgf7	4
GO:0009158	ribonucleoside monophosphate catabolic process	3/384	22/29008	0.00294026	0.0170274	0.0109189	Gda/Nt5e/Cda	3
GO:0031579	membrane raft organization	3/384	22/29008	0.00294026	0.0170274	0.0109189	S100a10/Naxe/Emp2	3
GO:0034755	iron ion transmembrane transport	3/384	22/29008	0.00294026	0.0170274	0.0109189	Lcn2/Steap3/Slc39a14	3
GO:0097734	extracellular exosome biogenesis	3/384	22/29008	0.00294026	0.0170274	0.0109189	Sdc1/Steap3/Sdc4	3
GO:0006898	receptor-mediated endocytosis	10/384	265/29008	0.00297497	0.0171548	0.0110006	Clu/Lrp1/Cd63/C3/Sfrp4/Rab31/Snx9/Anxa2/Ifitm3/Cd9	10
GO:0044403	biological process involved in symbiotic interaction	10/384	265/29008	0.00297497	0.0171548	0.0110006	Fn1/Ifitm2/Ppib/P4hb/Icam1/Ifitm3/Bad/Bsg/Romo1/Gapdh	10
GO:0043473	pigmentation	6/384	107/29008	0.00304669	0.0174936	0.0112178	Sparc/Cd63/Enpp1/Rack1/Bax/Sod2	6
GO:0010232	vascular transport	3/384	23/29008	0.0033484	0.0189837	0.0121733	Lrp1/Gja1/Slc16a2	3
GO:0089718	amino acid import across plasma membrane	4/384	47/29008	0.00344234	0.0194346	0.0124625	Slc7a2/Slc1a4/Slc16a2/Arl6ip5	4
GO:0019233	sensory perception of pain	7/384	147/29008	0.00352947	0.0197611	0.0126719	Lxn/Ngf/Aqp1/Grin2a/Ano1/Ptgs2/Penk	7
GO:0048706	embryonic skeletal system development	7/384	147/29008	0.00352947	0.0197611	0.0126719	Col1a1/Mmp14/Sulf1/Hand2/Scx/Gas1/Sulf2	7
GO:0050920	regulation of chemotaxis	9/384	229/29008	0.00363108	0.020246	0.0129828	Fn1/Nbl1/Thbs1/Mif/Tgfb1/Cx3cl1/Cxcl14/Ninj1/Lbp	9
GO:0043277	apoptotic cell clearance	4/384	48/29008	0.00371666	0.0205533	0.0131799	Thbs1/Anxa1/Lrp1/C3	4
GO:0035988	chondrocyte proliferation	3/384	24/29008	0.00378954	0.0207518	0.0133072	Comp/Mmp14/Sox9	3
GO:0032956	regulation of actin cytoskeleton organization	12/384	368/29008	0.00393468	0.0214657	0.0137649	Tgfb1/Capg/Lrp1/Cx3cl1/S100a10/Arpc1b/Gpm6b/Snx9/Icam1/Cd47/Sdc4/Cdc42ep3	12
GO:1902806	regulation of cell cycle G1/S phase transition	7/384	150/29008	0.00394354	0.0214851	0.0137774	Anxa1/Pkd1/Ak1/Pkd2/Gas1/Kmt2e/Rps27l	7
GO:0007157	heterophilic cell-cell adhesion via plasma membrane cell adhesion molecules	4/384	49/29008	0.00400542	0.0217637	0.013956	Vcam1/Scarf2/Selp/Alcam	4
GO:0072594	establishment of protein localization to organelle	13/384	418/29008	0.00408943	0.0221607	0.0142106	Clu/Tgfb1/Cdkn2a/Ppp3ca/Sec61b/Tspo/Vps28/Spcs1/Tnfrsf1a/Sec61a1/Romo1/Ptgs2/Bax	13
GO:0048844	artery morphogenesis	5/384	80/29008	0.00422845	0.0228224	0.0146349	Comp/Col3a1/Lrp1/Fkbp10/Hand2	5
GO:0051145	smooth muscle cell differentiation	5/384	80/29008	0.00422845	0.0228224	0.0146349	Comp/Tgfb1/Sox9/C3/Sod2	5
GO:0098743	cell aggregation	3/384	25/29008	0.00426445	0.0228945	0.0146812	Acan/Sox9/Pkd1	3
GO:0009410	response to xenobiotic stimulus	11/384	325/29008	0.00429842	0.0230464	0.0147785	Lcn2/Mmp2/Anxa1/Vkorc1/Cdkn2a/Grin2a/Nos2/Prnp/Fzd1/Inhba/Sod2	11
GO:0032941	secretion by tissue	4/384	51/29008	0.00462769	0.0244236	0.0156617	Mmp13/Gja1/Aqp1/Kcnn4	4
GO:0046596	regulation of viral entry into host cell	4/384	51/29008	0.00462769	0.0244236	0.0156617	Ifitm2/P4hb/Ifitm3/Bsg	4
GO:0042593	glucose homeostasis	10/384	283/29008	0.00471873	0.0247462	0.0158685	Vcam1/Lrp1/Cdkn2a/Ppp3ca/Rack1/Icam1/Slc39a14/Bad/Ano1/Hif1a	10
GO:0030970	retrograde protein transport, ER to cytosol	3/384	26/29008	0.00477387	0.0248388	0.015928	Selenos/H13/Sec61b	3
GO:0034390	smooth muscle cell apoptotic process	3/384	26/29008	0.00477387	0.0248388	0.015928	Cdkn2a/Gapdh/Sod2	3
GO:0034391	regulation of smooth muscle cell apoptotic process	3/384	26/29008	0.00477387	0.0248388	0.015928	Cdkn2a/Gapdh/Sod2	3
GO:1903513	endoplasmic reticulum to cytosol transport	3/384	26/29008	0.00477387	0.0248388	0.015928	Selenos/H13/Sec61b	3
GO:0006109	regulation of carbohydrate metabolic process	8/384	197/29008	0.00491362	0.0254812	0.0163399	Nupr1/Tgfb1/Pth1r/Enpp1/Nnmt/Arl2/Bad/Hif1a	8
GO:0051384	response to glucocorticoid	5/384	83/29008	0.00494579	0.0255542	0.0163867	Anxa1/Tgfb1/Ass1/Aqp1/Cdo1	5
GO:0006023	aminoglycan biosynthetic process	4/384	52/29008	0.00496186	0.0255542	0.0163867	Tgfb1/Chpf/B3gnt9/Hexa	4
GO:0009314	response to radiation	13/384	430/29008	0.00516293	0.0264887	0.0169859	Timp1/Mmp3/Mmp2/Col3a1/Anxa1/Tgfb1/Aqp1/Grin2a/Cops9/Hif1a/Ift20/Bax/Sod2	13
GO:0031100	animal organ regeneration	3/384	27/29008	0.00531849	0.0269115	0.0172571	Tgfb1/Pkm/Sulf2	3
GO:0048266	behavioral response to pain	3/384	27/29008	0.00531849	0.0269115	0.0172571	Thbs1/Runx1/Tspo	3
GO:0090103	cochlea morphogenesis	3/384	27/29008	0.00531849	0.0269115	0.0172571	Frzb/Cthrc1/Sox9	3
GO:0007519	skeletal muscle tissue development	8/384	201/29008	0.00553259	0.0277865	0.0178182	Nupr1/S100b/Uqcc2/Tgfb1/Vamp5/Ppp3ca/Scx/Gpc1	8
GO:0051606	detection of stimulus	10/384	290/29008	0.00558157	0.0279978	0.0179536	Serpine2/Lxn/Pkd1/Fap/Pkd2/Ssc5d/Lbp/Tspo/Ano1/Sod2	10
GO:0031330	negative regulation of cellular catabolic process	9/384	245/29008	0.005616	0.0281356	0.018042	Timp1/Nupr1/Dap/Timp2/Cdkn2a/Anxa2/Tspo/Dbi/Timp3	9
GO:0006692	prostanoid metabolic process	4/384	54/29008	0.00567795	0.028271	0.0181289	Anxa1/Mif/Tnfrsf1a/Ptgs2	4
GO:0006693	prostaglandin metabolic process	4/384	54/29008	0.00567795	0.028271	0.0181289	Anxa1/Mif/Tnfrsf1a/Ptgs2	4
GO:0043090	amino acid import	4/384	54/29008	0.00567795	0.028271	0.0181289	Slc7a2/Slc1a4/Slc16a2/Arl6ip5	4
GO:0061311	cell surface receptor signaling pathway involved in heart development	3/384	28/29008	0.00589894	0.0290145	0.0186056	Tgfb1/Hand2/Snai1	3
GO:0010256	endomembrane system organization	14/384	488/29008	0.00593721	0.0291673	0.0187036	Clu/Anxa8/Serpine2/Col5a1/Lman1/Vmp1/Aqp1/Tmed1/Snx9/Tmed3/Surf4/Cd9/Sec61a1/Tmed9	14
GO:1903131	mononuclear cell differentiation	14/384	489/29008	0.00604103	0.0295696	0.0189616	Anxa1/Tgfb1/Tmem176a/Mmp14/Runx1/Tmem176b/Fzd9/Loxl3/Cdkn2a/Cd44/Prelid1/Bad/Kdelr1/Bax	14
GO:0050769	positive regulation of neurogenesis	10/384	298/29008	0.00671363	0.0324305	0.0207961	Fn1/Serpine2/Crabp2/Tgfb1/Lrp1/Cx3cl1/Enpp2/Ngf/Tspo/Hif1a	10
GO:0034764	positive regulation of transmembrane transport	9/384	253/29008	0.0068799	0.0331152	0.0212352	Lcn2/Cx3cl1/Vmp1/C3/Ak1/Pkd2/S100a1/Dbi/Bax	9
GO:0001516	prostaglandin biosynthetic process	3/384	30/29008	0.0071697	0.0342311	0.0219508	Anxa1/Mif/Ptgs2	3
GO:0046457	prostanoid biosynthetic process	3/384	30/29008	0.0071697	0.0342311	0.0219508	Anxa1/Mif/Ptgs2	3
GO:2000045	regulation of G1/S transition of mitotic cell cycle	6/384	128/29008	0.00726684	0.0342311	0.0219508	Anxa1/Pkd1/Ak1/Pkd2/Kmt2e/Rps27l	6
GO:0043030	regulation of macrophage activation	4/384	58/29008	0.00730996	0.0342311	0.0219508	Thbs1/Slc7a2/Cx3cl1/Lbp	4
GO:0071715	icosanoid transport	4/384	58/29008	0.00730996	0.0342311	0.0219508	Anxa1/Mif/Slco2a1/Nos2	4
GO:0001765	membrane raft assembly	2/384	10/29008	0.00733162	0.0342311	0.0219508	S100a10/Emp2	2
GO:0006616	SRP-dependent cotranslational protein targeting to membrane, translocation	2/384	10/29008	0.00733162	0.0342311	0.0219508	Sec61b/Sec61a1	2
GO:0032836	glomerular basement membrane development	2/384	10/29008	0.00733162	0.0342311	0.0219508	Sulf1/Sulf2	2
GO:0060312	regulation of blood vessel remodeling	2/384	10/29008	0.00733162	0.0342311	0.0219508	Lrp1/Gja1	2
GO:1900103	positive regulation of endoplasmic reticulum unfolded protein response	2/384	10/29008	0.00733162	0.0342311	0.0219508	Bok/Bax	2
GO:1900119	positive regulation of execution phase of apoptosis	2/384	10/29008	0.00733162	0.0342311	0.0219508	Bok/Fap	2
GO:1902732	positive regulation of chondrocyte proliferation	2/384	10/29008	0.00733162	0.0342311	0.0219508	Comp/Sox9	2
GO:0090150	establishment of protein localization to membrane	9/384	256/29008	0.00740626	0.0345398	0.0221487	Vamp5/Sec61b/Prnp/Rab31/Rack1/Yif1b/Sec61a1/Romo1/Bax	9
GO:0006921	cellular component disassembly involved in execution phase of apoptosis	3/384	31/29008	0.00786106	0.0362846	0.0232676	Cdkn2a/Bok/Bax	3
GO:0045444	fat cell differentiation	9/384	260/29008	0.00815529	0.0374718	0.0240289	Frzb/Tgfb1/Cebpd/Enpp1/Gdf10/Metrnl/Lrg1/Ptgs2/Sod2	9
GO:0007595	lactation	4/384	60/29008	0.00823071	0.0376049	0.0241142	Nme1/Gja1/Cdo1/Hif1a	4
GO:0002532	production of molecular mediator involved in inflammatory response	5/384	94/29008	0.00831572	0.0378651	0.0242811	Slc7a2/Nos2/Pld3/Lbp/Hif1a	5
GO:0006970	response to osmotic stress	5/384	94/29008	0.00831572	0.0378651	0.0242811	Aqp1/Pkd2/Bad/Ptgs2/Bax	5
GO:0006026	aminoglycan catabolic process	3/384	32/29008	0.00859039	0.038897	0.0249428	Tgfb1/Cd44/Chil1	3
GO:0031663	lipopolysaccharide-mediated signaling pathway	4/384	61/29008	0.00871827	0.0392565	0.0251733	Mif/Tgfb1/Cx3cl1/Lbp	4
GO:0042698	ovulation cycle	4/384	61/29008	0.00871827	0.0392565	0.0251733	Anxa1/Enpp2/Runx1/Inhba	4
GO:0002679	respiratory burst involved in defense response	2/384	11/29008	0.00888288	0.0392983	0.0252001	Selenok/Lbp	2
GO:0030643	cellular phosphate ion homeostasis	2/384	11/29008	0.00888288	0.0392983	0.0252001	Spp1/Enpp1	2
GO:0034145	positive regulation of toll-like receptor 4 signaling pathway	2/384	11/29008	0.00888288	0.0392983	0.0252001	Ninj1/Lbp	2
GO:0071888	macrophage apoptotic process	2/384	11/29008	0.00888288	0.0392983	0.0252001	Selenos/Cdkn2a	2
GO:0072502	cellular trivalent inorganic anion homeostasis	2/384	11/29008	0.00888288	0.0392983	0.0252001	Spp1/Enpp1	2
GO:2001280	positive regulation of unsaturated fatty acid biosynthetic process	2/384	11/29008	0.00888288	0.0392983	0.0252001	Anxa1/Ptgs2	2
GO:0001947	heart looping	4/384	62/29008	0.00922432	0.040587	0.0260265	Gja1/Hand2/Pkd2/Hif1a	4
GO:0002438	acute inflammatory response to antigenic stimulus	3/384	33/29008	0.00935811	0.0409089	0.0262329	Selenos/C3/Icam1	3
GO:0070555	response to interleukin-1	5/384	97/29008	0.00945675	0.041251	0.0264523	Fn1/Saa3/Anxa1/Cx3cl1/Cd47	5
GO:0032970	regulation of actin filament-based process	12/384	416/29008	0.0100256	0.0433123	0.0277741	Tgfb1/Capg/Lrp1/Cx3cl1/S100a10/Arpc1b/Gpm6b/Snx9/Icam1/Cd47/Sdc4/Cdc42ep3	12
GO:0010976	positive regulation of neuron projection development	8/384	224/29008	0.0103149	0.0442787	0.0283938	Serpine2/Scn1b/Lrp1/Cx3cl1/Nme1/Ngf/Hgf/Fzd1	8
GO:0001781	neutrophil apoptotic process	2/384	12/29008	0.0105668	0.0443717	0.0284535	Anxa1/Cd44	2
GO:0032490	detection of molecule of bacterial origin	2/384	12/29008	0.0105668	0.0443717	0.0284535	Ssc5d/Lbp	2
GO:0042362	fat-soluble vitamin biosynthetic process	2/384	12/29008	0.0105668	0.0443717	0.0284535	Vkorc1/Snai1	2
GO:0060502	epithelial cell proliferation involved in lung morphogenesis	2/384	12/29008	0.0105668	0.0443717	0.0284535	Sox9/Fgf7	2
GO:0090399	replicative senescence	2/384	12/29008	0.0105668	0.0443717	0.0284535	Cdkn2a/Romo1	2
GO:1901659	glycosyl compound biosynthetic process	2/384	12/29008	0.0105668	0.0443717	0.0284535	Ak1/Nt5e	2
GO:1903365	regulation of fear response	2/384	12/29008	0.0105668	0.0443717	0.0284535	Gja1/Penk	2
GO:1903977	positive regulation of glial cell migration	2/384	12/29008	0.0105668	0.0443717	0.0284535	Lrp1/Cx3cl1	2
GO:2000822	regulation of behavioral fear response	2/384	12/29008	0.0105668	0.0443717	0.0284535	Gja1/Penk	2
GO:2001054	negative regulation of mesenchymal cell apoptotic process	2/384	12/29008	0.0105668	0.0443717	0.0284535	Sox9/Hif1a	2
GO:0060119	inner ear receptor cell development	4/384	65/29008	0.010856	0.0452574	0.0290214	Cthrc1/Naglu/Ift20/Sdc4	4
GO:0090162	establishment of epithelial cell polarity	3/384	35/29008	0.0110103	0.0457124	0.0293132	Gja1/Fat1/Ift20	3
GO:0042116	macrophage activation	5/384	101/29008	0.0111397	0.0461549	0.029597	Clu/Thbs1/Slc7a2/Cx3cl1/Lbp	5
GO:0048588	developmental cell growth	9/384	275/29008	0.0114866	0.0473501	0.0303633	Fn1/Crabp2/Nrn1/Lrp1/Sox9/Ngf/Dclk1/Tnn/Raph1	9
GO:0048659	smooth muscle cell proliferation	7/384	184/29008	0.0116051	0.0476928	0.0305831	Mmp2/Thbs1/Tgfb1/Cx3cl1/Hif1a/Ptgs2/Sod2	7
GO:0009855	determination of bilateral symmetry	6/384	142/29008	0.0117707	0.0483245	0.0309882	Nbl1/Gja1/Hand2/Pkd2/Lefty1/Hif1a	6
GO:0002053	positive regulation of mesenchymal cell proliferation	3/384	36/29008	0.0118954	0.0485897	0.0311583	Pdgfa/Sox9/Gas1	3
GO:0097242	amyloid-beta clearance	3/384	36/29008	0.0118954	0.0485897	0.0311583	Clu/Lrp1/C3	3
GO:0030968	endoplasmic reticulum unfolded protein response	4/384	67/29008	0.0120408	0.0490848	0.0314757	Selenos/Bok/Creb3l1/Bax	4
GO:0003093	regulation of glomerular filtration	2/384	13/29008	0.0123796	0.0495673	0.0317851	Gja1/Emp2	2
GO:0021670	lateral ventricle development	2/384	13/29008	0.0123796	0.0495673	0.0317851	Aqp1/Dbi	2
GO:0045136	development of secondary sexual characteristics	2/384	13/29008	0.0123796	0.0495673	0.0317851	Tgfb1/Bax	2
GO:0051712	positive regulation of killing of cells of other organism	2/384	13/29008	0.0123796	0.0495673	0.0317851	Nos2/Bad	2
GO:0070278	extracellular matrix constituent secretion	2/384	13/29008	0.0123796	0.0495673	0.0317851	Creb3l1/Tnfrsf1a	2
GO:0072540	T-helper 17 cell lineage commitment	2/384	13/29008	0.0123796	0.0495673	0.0317851	Tgfb1/Loxl3	2
GO:1902510	regulation of apoptotic DNA fragmentation	2/384	13/29008	0.0123796	0.0495673	0.0317851	Cdkn2a/Bax	2

## Sheet: Supplementary_Table_6
Supplementary Table 6. Results of GO enrchment analysis for mSMC3.
ID	Description	GeneRatio	BgRatio	pvalue	p.adjust	qvalue	geneID	Count
GO:0030198	extracellular matrix organization	49/384	311/29008	8.32821e-38	1.5229e-34	1.02305e-34	Col2a1/Ibsp/Comp/Acan/Tnfrsf11b/Mia/Angptl7/Fn1/Col1a1/Col11a2/Lum/Col9a3/Col1a2/Sox9/Col27a1/Col11a1/Ccdc80/Col5a2/Scara3/Col8a1/Mmp2/Col9a1/Col9a2/Fap/Tgfb1/Gpm6b/Serpinh1/Col16a1/Emilin1/Crtap/Bmp2/Loxl3/Creb3l1/Col8a2/Meltf/Lgals3/Fkbp10/P3h4/Abi3bp/Chadl/P3h1/Scx/Vit/Col5a1/Col3a1/P4ha1/Kazald1/Mmp3/Ecm2	49
GO:0043062	extracellular structure organization	49/384	312/29008	9.76699e-38	1.5229e-34	1.02305e-34	Col2a1/Ibsp/Comp/Acan/Tnfrsf11b/Mia/Angptl7/Fn1/Col1a1/Col11a2/Lum/Col9a3/Col1a2/Sox9/Col27a1/Col11a1/Ccdc80/Col5a2/Scara3/Col8a1/Mmp2/Col9a1/Col9a2/Fap/Tgfb1/Gpm6b/Serpinh1/Col16a1/Emilin1/Crtap/Bmp2/Loxl3/Creb3l1/Col8a2/Meltf/Lgals3/Fkbp10/P3h4/Abi3bp/Chadl/P3h1/Scx/Vit/Col5a1/Col3a1/P4ha1/Kazald1/Mmp3/Ecm2	49
GO:0045229	external encapsulating structure organization	49/384	313/29008	1.14475e-37	1.5229e-34	1.02305e-34	Col2a1/Ibsp/Comp/Acan/Tnfrsf11b/Mia/Angptl7/Fn1/Col1a1/Col11a2/Lum/Col9a3/Col1a2/Sox9/Col27a1/Col11a1/Ccdc80/Col5a2/Scara3/Col8a1/Mmp2/Col9a1/Col9a2/Fap/Tgfb1/Gpm6b/Serpinh1/Col16a1/Emilin1/Crtap/Bmp2/Loxl3/Creb3l1/Col8a2/Meltf/Lgals3/Fkbp10/P3h4/Abi3bp/Chadl/P3h1/Scx/Vit/Col5a1/Col3a1/P4ha1/Kazald1/Mmp3/Ecm2	49
GO:0001503	ossification	51/384	417/29008	9.1291e-34	9.10856e-31	6.1189e-31	Col2a1/Ibsp/Comp/Spp1/Col1a1/Pth1r/Omd/Col1a2/Sox9/Fzd9/Ucma/Alpl/Gdf10/Mmp2/Mgp/Ank/Cthrc1/Tgfb1/Xylt1/Gpm6b/Runx1/Enpp1/Fgfr1/Bmp2/Creb3l1/Chrdl1/Hand2/Fgfr3/Tnn/Dlx5/Sp7/Phex/Ptn/Fam20c/Myoc/Clec11a/Nfatc1/Ptgs2/Egr2/Id1/P3h1/Scx/Tob1/Atp2b1/Fgf2/Wwtr1/Fndc3b/Kazald1/Cebpd/Hif1a/Aspn	51
GO:0051216	cartilage development	36/384	212/29008	3.68869e-29	2.94431e-26	1.97791e-26	Col2a1/Cytl1/Comp/Acan/Frzb/Col1a1/Col11a2/Pth1r/Sox9/Col27a1/Col11a1/Thbs1/Mgp/Col9a1/Trps1/Bgn/Tgfb1/Trpv4/Serpinh1/Runx1/Fgfr1/Bmp2/Hand2/Snai1/Rarg/Sox6/Fgfr3/Chst11/Sox5/Ctsk/Chadl/Scx/Pkd1/Col3a1/Fgf2/Hif1a	36
GO:0061448	connective tissue development	38/384	288/29008	1.48322e-26	9.86585e-24	6.62763e-24	Col2a1/Cytl1/Comp/Acan/Frzb/Col1a1/Col11a2/Pth1r/Sox9/Col27a1/Col11a1/Thbs1/Mgp/Col9a1/Trps1/Bgn/Tgfb1/Trpv4/Serpinh1/Runx1/Fgfr1/Bmp2/Hand2/Snai1/Rarg/Sox6/Fgfr3/Chst11/Sox5/Ctsk/Chadl/Scx/Col5a1/Pkd1/Col3a1/Fgf2/Slc39a13/Hif1a	38
GO:0060348	bone development	33/384	243/29008	1.34676e-23	6.71865e-21	4.51342e-21	Col2a1/Chad/Comp/Sparc/Col1a1/Sox9/Col27a1/Thbs1/Alpl/Col9a1/Bgn/Trpv4/Vkorc1/Xylt1/Serpinh1/Bmp2/Pdgfc/Papss2/Rarg/Fgfr3/Cyp26b1/Dlx5/Ttc9/Fam20c/Myoc/Ppib/Lrrk1/Cadm1/P3h1/Scx/Ninj1/Col3a1/Pdgfa	33
GO:0110148	biomineralization	25/384	170/29008	5.15491e-19	2.05732e-16	1.38206e-16	Ibsp/Comp/Spp1/Col1a1/Pth1r/Omd/Col1a2/Sox9/Fzd9/Ucma/Mgp/Ank/Tgfb1/Gpm6b/Enpp1/Bmp2/Fgfr3/Phex/Ptn/Fam20c/Ptgs2/Atp2b1/Slc20a1/Hif1a/Aspn	25
GO:0031214	biomineral tissue development	24/384	168/29008	5.29037e-18	1.91944e-15	1.28943e-15	Ibsp/Comp/Spp1/Col1a1/Pth1r/Omd/Col1a2/Sox9/Fzd9/Mgp/Ank/Tgfb1/Gpm6b/Enpp1/Bmp2/Fgfr3/Phex/Ptn/Fam20c/Ptgs2/Atp2b1/Slc20a1/Hif1a/Aspn	24
GO:0032963	collagen metabolic process	20/384	119/29008	1.23934e-16	4.12185e-14	2.76895e-14	Fn1/Col1a1/Col1a2/Mmp2/Fap/Tgfb1/Serpinh1/Emilin1/Creb3l1/P3h2/Fgfr3/P3h3/P3h4/Ctsk/Id1/P3h1/Scx/Col5a1/Mmp3/Hif1a	20
GO:0001649	osteoblast differentiation	23/384	220/29008	2.69797e-14	7.17841e-12	4.82227e-12	Spp1/Col1a1/Pth1r/Sox9/Ucma/Gdf10/Cthrc1/Fgfr1/Bmp2/Creb3l1/Hand2/Tnn/Dlx5/Sp7/Fam20c/Myoc/Nfatc1/Id1/Tob1/Fgf2/Wwtr1/Fndc3b/Cebpd	23
GO:0110149	regulation of biomineralization	17/384	105/29008	4.69742e-14	1.17171e-11	7.87127e-12	Comp/Omd/Sox9/Fzd9/Ucma/Mgp/Ank/Tgfb1/Gpm6b/Enpp1/Bmp2/Fgfr3/Ptn/Fam20c/Atp2b1/Hif1a/Aspn	17
GO:0031589	cell-substrate adhesion	28/384	366/29008	1.13439e-13	2.66315e-11	1.78904e-11	Spp1/Mia/Fn1/Col1a1/Thbs1/Ccdc80/Sdc4/Col8a1/Enpp2/Gpm6b/Col16a1/Emilin1/Itga10/Meltf/Tnn/Ptn/Abi3bp/Myoc/Cdkn2a/Lrp1/Rin2/Epdr1/Ninj1/Vit/Col3a1/Fndc3b/P4hb/Ecm2	28
GO:0030278	regulation of ossification	18/384	136/29008	3.08334e-13	6.47663e-11	4.35084e-11	Comp/Omd/Sox9/Fzd9/Mgp/Ank/Tgfb1/Gpm6b/Enpp1/Bmp2/Creb3l1/Fgfr3/Ptn/Fam20c/Egr2/P3h1/Atp2b1/Hif1a	18
GO:0010810	regulation of cell-substrate adhesion	22/384	226/29008	4.28915e-13	8.55899e-11	5.74971e-11	Spp1/Fn1/Col1a1/Thbs1/Ccdc80/Sdc4/Col8a1/Enpp2/Gpm6b/Col16a1/Emilin1/Meltf/Ptn/Abi3bp/Myoc/Cdkn2a/Lrp1/Rin2/Ninj1/Vit/P4hb/Ecm2	22
GO:0090287	regulation of cellular response to growth factor stimulus	24/384	299/29008	2.4295e-12	4.2157e-10	2.832e-10	Dcn/Thbs1/Tgfb1/Fgfr1/Emilin1/Bmp2/Fgfrl1/Creb3l1/Chrdl1/Cd109/Gpc1/Chst11/Shisa2/Fam20c/Tcf4/Lrp1/Grb10/Tob1/Vasn/Fgf2/Spry2/Tbx20/Hif1a/Aspn	24
GO:0007178	transmembrane receptor protein serine/threonine kinase signaling pathway	26/384	387/29008	1.64737e-11	2.52871e-09	1.69873e-09	Comp/Col1a2/Thbs1/Ucma/Gdf10/Trps1/Tgfb1/Emilin1/Bmp2/Chrdl1/Cd109/Chst11/Dlx5/Lrp1/Id1/Hexa/Scx/Tob1/Col3a1/Vasn/Spry2/Wwtr1/Tbx20/Aspn/Meg3/Inhba	26
GO:0006029	proteoglycan metabolic process	13/384	76/29008	2.25297e-11	3.33022e-09	2.23716e-09	Col2a1/Cytl1/Acan/Dcn/Col11a1/Bgn/Xylt1/Bmp2/Gpc1/Chst11/Chpf/Chst12/Dse	13
GO:0048771	tissue remodeling	19/384	202/29008	3.17111e-11	4.51996e-09	3.03639e-09	Spp1/Tnfrsf11b/Pth1r/Timp1/Mmp2/Cthrc1/Enpp1/Hand2/Fgfr3/Ptn/P3h4/Ctsk/Abi3bp/Ppp3ca/Cdkn2a/Lrp1/Lrrk1/Cspg4/Hif1a	19
GO:0018126	protein hydroxylation	9/384	28/29008	6.28932e-11	8.3669e-09	5.62067e-09	Crtap/Plod2/P3h2/Fkbp10/P3h3/P3h4/P3h1/P4ha1/P4hb	9
GO:0042060	wound healing	24/384	361/29008	1.25277e-10	1.55381e-08	1.04381e-08	Comp/Fn1/Col1a1/Thbs1/Sdc4/Anxa8/Timp1/Serpine2/Tgfb1/Vkorc1/Papss2/Cd109/Sdc1/Fkbp10/Abi3bp/St3gal4/Col5a1/Col3a1/Fgf2/Cdkn1a/Cd9/Hif1a/Hbegf/Pdgfa	24
GO:1901342	regulation of vasculature development	22/384	306/29008	1.70802e-10	2.00491e-08	1.34685e-08	Chil1/Sparc/Angptl7/Dcn/Thbs1/Enpp2/Runx1/Emilin1/Creb3l1/Ddah1/Uts2r/Lgals3/Ptn/Tcf4/Id1/Ninj1/Fgf2/Spry2/S100a1/Thbs2/Klf2/Hif1a	22
GO:0006022	aminoglycan metabolic process	14/384	108/29008	1.81685e-10	2.07173e-08	1.39173e-08	Chil1/Dcn/Bgn/Tgfb1/Xylt1/B3gnt9/Chst11/Cemip/Chpf/Hexa/Chst12/Dse/Fgf2/Itih5	14
GO:0030111	regulation of Wnt signaling pathway	22/384	317/29008	3.34455e-10	3.7078e-08	2.49081e-08	Wif1/Frzb/Col1a1/Sox9/Fzd9/Cthrc1/Tgfb1/Bmp2/Tpbg/Mdfi/Fgfr3/Tnn/Dlx5/Shisa2/Lrp1/Lrrk1/Grb10/Fgf2/Wwtr1/Tlr2/Rps12/Dkk3	22
GO:0198738	cell-cell signaling by wnt	26/384	451/29008	4.61863e-10	4.71951e-08	3.17045e-08	Wif1/Frzb/Col1a1/Sox9/Fzd9/Cthrc1/Tgfb1/Bmp2/Sdc1/Tpbg/Mdfi/Fgfr3/Tnn/Dlx5/Shisa2/Pkd2/Myoc/Lrp1/Lrrk1/Grb10/Pkd1/Fgf2/Wwtr1/Tlr2/Rps12/Dkk3	26
GO:0060541	respiratory system development	20/384	266/29008	5.34745e-10	5.20529e-08	3.49678e-08	Chil1/Sparc/Sox9/Mgp/Tgfb1/Tnc/Fgfr1/Loxl3/Fgfrl1/Rarg/Fgfr3/Dlx5/Id1/Col3a1/Fgf2/Spry2/Fndc3b/Klf2/Pdgfa/Meg3	20
GO:0032964	collagen biosynthetic process	10/384	55/29008	2.53194e-09	2.19674e-07	1.47571e-07	Fn1/Col1a1/Tgfb1/Serpinh1/Emilin1/Creb3l1/P3h3/P3h4/Scx/Col5a1	10
GO:0048732	gland development	25/384	477/29008	6.89869e-09	5.3631e-07	3.6028e-07	Frzb/Hp/Sox9/Serpine2/Mmp2/Lmo4/Tgfb1/Tnc/Runx1/Fgfr1/Bmp2/Hand2/Rarg/Ptn/Pkd2/Cdkn2a/Cadm1/Pkd1/Fgf2/Socs2/Hif1a/Nme1/Pdgfa/Cdo1/Meg3	25
GO:0042063	gliogenesis	21/384	344/29008	8.31777e-09	6.26343e-07	4.20762e-07	Fn1/Clu/Sox9/Serpine2/Enpp2/Mxra8/Tgfb1/Bmp2/Gpc1/Sox6/Fgfr3/Sox5/Ptn/Myoc/Lrp1/Egr2/Fgf2/Cspg4/Nfix/Cd9/Tlr2	21
GO:0071559	response to transforming growth factor beta	17/384	230/29008	1.38136e-08	9.50516e-07	6.38532e-07	Col1a2/Sox9/Thbs1/Tgfb1/Runx1/Emilin1/Bmp2/Cd109/Sox6/Chst11/Sox5/Lrp1/Scx/Col3a1/Vasn/Spry2/Aspn	17
GO:0030324	lung development	17/384	233/29008	1.67425e-08	1.13253e-06	7.60805e-07	Chil1/Sparc/Sox9/Mgp/Tgfb1/Tnc/Fgfr1/Loxl3/Fgfr3/Id1/Col3a1/Fgf2/Spry2/Fndc3b/Klf2/Pdgfa/Meg3	17
GO:0010634	positive regulation of epithelial cell migration	14/384	156/29008	2.33005e-08	1.49988e-06	1.00758e-06	Sparc/Lcn2/Sox9/Thbs1/Enpp2/Srpx2/Tgfb1/Fgfr1/Ptgs2/Rin2/Iqsec1/Fgf2/Hif1a/Hbegf	14
GO:0098743	cell aggregation	7/384	25/29008	2.6405e-08	1.67274e-06	1.1237e-06	Col2a1/Acan/Sox9/Col11a1/Sox6/Sox5/Pkd1	7
GO:0070371	ERK1 and ERK2 cascade	20/384	349/29008	5.37565e-08	3.30065e-06	2.21729e-06	Chil1/Fn1/Sox9/Timp3/Tgfb1/Trpv4/Emilin1/Bmp2/Pdgfc/Hand2/Tpbg/Fgfr3/Icam1/Lrp1/Grb10/Fgf2/Spry2/Tlr2/Pdgfa/Mif	20
GO:0042552	myelination	14/384	173/29008	8.60055e-08	5.04777e-06	3.39096e-06	Clu/S100b/Tgfb1/Rarg/Gpc1/Fgfr3/Jam2/Ptn/Serinc5/Myoc/Egr2/Hexa/Cd9/Tlr2	14
GO:2001233	regulation of apoptotic signaling pathway	21/384	402/29008	1.19561e-07	6.62736e-06	4.45209e-06	Col2a1/Clu/Thbs1/Timp3/Ivns1abp/Trps1/Fgfr1/Creb3l1/Snai1/Lgals3/Icam1/Ptgs2/Gas1/Ier3/Selenos/P4hb/Herpud1/Hif1a/Itm2c/Mif/Inhba	21
GO:0001667	ameboidal-type cell migration	22/384	444/29008	1.49144e-07	7.83204e-06	5.26137e-06	Sparc/Lcn2/Fn1/Dcn/Sox9/Thbs1/Sdc4/Timp1/Enpp2/Srpx2/Fap/Tgfb1/Fgfr1/Hand2/Tpbg/Ptgs2/Rin2/Iqsec1/Fgf2/Hif1a/Hbegf/Nrtn	22
GO:0050900	leukocyte migration	20/384	373/29008	1.5795e-07	8.18674e-06	5.49965e-06	Spp1/Thbs1/Tgfb1/Trpv4/Emilin1/Golph3/Jam2/Lgals3/Eps8/Ptn/Icam1/Ppib/Lbp/Cadm1/St3gal4/Ninj1/Cd9/Tlr2/Mif/Selenok	20
GO:0003179	heart valve morphogenesis	8/384	48/29008	2.08397e-07	1.0663e-05	7.16313e-06	Sox9/Tgfb1/Emilin1/Bmp2/Fgfrl1/Nfatc1/Scx/Tbx20	8
GO:0001894	tissue homeostasis	17/384	280/29008	2.39939e-07	1.19699e-05	8.0411e-06	Col2a1/Cytl1/Spp1/Tnfrsf11b/Col11a2/Pth1r/Sox9/Col9a1/Tgfb1/Ildr2/Ctsk/Ptgs2/Lrrk1/Scx/Col3a1/Wwtr1/Aldh1a1	17
GO:0045429	positive regulation of nitric oxide biosynthetic process	8/384	49/29008	2.46204e-07	1.21308e-05	8.14919e-06	Clu/Ddah1/Ass1/Pkd2/Icam1/Ptgs2/Tlr2/Klf2	8
GO:0048144	fibroblast proliferation	11/384	111/29008	2.75033e-07	1.33861e-05	8.99241e-06	Fn1/Tgfb1/Pdgfc/Uts2r/Col3a1/Rps3a1/Cdkn1a/Fndc3b/Fth1/Pdgfa/Mif	11
GO:0046209	nitric oxide metabolic process	10/384	89/29008	2.95307e-07	1.41997e-05	9.53897e-06	Clu/Slc7a2/Ddah1/Ass1/Pkd2/Icam1/Ptgs2/Selenos/Tlr2/Klf2	10
GO:0002685	regulation of leukocyte migration	15/384	223/29008	3.35298e-07	1.55602e-05	1.04529e-05	Thbs1/Tgfb1/Trpv4/Emilin1/Jam2/Lgals3/Ptn/Icam1/Lbp/St3gal4/Ninj1/Cd9/Tlr2/Mif/Selenok	15
GO:0060249	anatomical structure homeostasis	18/384	322/29008	3.60407e-07	1.59897e-05	1.07415e-05	Col2a1/Cytl1/Spp1/Tnfrsf11b/Col11a2/Pth1r/Sox9/Col9a1/Tgfb1/Ildr2/Ctsk/Ptgs2/Lrrk1/Scx/Col3a1/Wwtr1/Hif1a/Aldh1a1	18
GO:0048146	positive regulation of fibroblast proliferation	9/384	70/29008	3.62836e-07	1.59897e-05	1.07415e-05	Fn1/Tgfb1/Pdgfc/Uts2r/Rps3a1/Cdkn1a/Fndc3b/Pdgfa/Mif	9
GO:2001057	reactive nitrogen species metabolic process	10/384	91/29008	3.64586e-07	1.59897e-05	1.07415e-05	Clu/Slc7a2/Ddah1/Ass1/Pkd2/Icam1/Ptgs2/Selenos/Tlr2/Klf2	10
GO:0006023	aminoglycan biosynthetic process	8/384	52/29008	3.96864e-07	1.7031e-05	1.1441e-05	Tgfb1/Xylt1/B3gnt9/Chst11/Chpf/Hexa/Chst12/Dse	8
GO:0007517	muscle organ development	19/384	360/29008	4.10876e-07	1.72611e-05	1.15956e-05	Col11a1/S100b/Tgfb1/Tsc22d3/Bmp2/Fgfrl1/Gpc1/Cyp26b1/Vamp5/Ppp3ca/Egr2/Plagl1/Scx/Rcan1/Col3a1/Adarb1/Tbx20/Uqcc2/Meg3	19
GO:0070374	positive regulation of ERK1 and ERK2 cascade	15/384	227/29008	4.20978e-07	1.75013e-05	1.17569e-05	Chil1/Tgfb1/Trpv4/Bmp2/Pdgfc/Hand2/Tpbg/Fgfr3/Icam1/Lrp1/Fgf2/Spry2/Tlr2/Pdgfa/Mif	15
GO:0045444	fat cell differentiation	16/384	260/29008	4.53228e-07	1.80883e-05	1.21513e-05	Wif1/Frzb/Gdf10/Tgfb1/Trpv4/Enpp1/Bmp2/Nucb2/Ptgs2/Egr2/Metrnl/Wwtr1/Fndc3b/Sdf4/Cebpd/Steap4	16
GO:0006888	endoplasmic reticulum to Golgi vesicle-mediated transport	11/384	117/29008	4.69809e-07	1.85067e-05	1.24323e-05	Lman1/Kdelr2/Kdelr3/Gas1/Tmed3/Tmed10/Ergic3/Sec31a/Yif1a/Tmed9/Tmed2	11
GO:0034405	response to fluid shear stress	6/384	24/29008	5.69408e-07	2.20632e-05	1.48215e-05	Spp1/Ass1/Pkd2/Ptgs2/Pkd1/Klf2	6
GO:0060537	muscle tissue development	22/384	486/29008	6.8829e-07	2.61616e-05	1.75747e-05	Sox9/Col11a1/S100b/Tgfb1/Tsc22d3/Fgfr1/Bmp2/Hand2/Gpc1/Sox6/Cyp26b1/Vamp5/Ppp3ca/Egr2/Plagl1/Scx/Rcan1/Col3a1/Fgf2/Tbx20/Uqcc2/Meg3	22
GO:0051271	negative regulation of cellular component movement	17/384	315/29008	1.23556e-06	4.28792e-05	2.88052e-05	Acan/Dcn/Thbs1/Timp1/Tgfb1/Emilin1/Tnn/Ptn/Slurp1/Lrp1/Trib1/Col3a1/Adarb1/Fgf2/Cd9/Abhd2/Mif	17
GO:0043583	ear development	15/384	250/29008	1.42222e-06	4.79557e-05	3.22154e-05	Col2a1/Cytl1/Frzb/Sox9/Col11a1/Sdc4/Cthrc1/Fgfr1/Bmp2/Fgfr3/Dlx5/Tmie/Gas1/Spry2/Cebpd	15
GO:0048839	inner ear development	14/384	218/29008	1.43496e-06	4.79557e-05	3.22154e-05	Col2a1/Cytl1/Frzb/Sox9/Col11a1/Sdc4/Cthrc1/Fgfr1/Bmp2/Fgfr3/Dlx5/Tmie/Spry2/Cebpd	14
GO:0050673	epithelial cell proliferation	21/384	471/29008	1.5707e-06	5.09454e-05	3.42238e-05	Sparc/Sox9/Thbs1/Col8a1/Fap/Tgfb1/Fgfr1/Bmp2/Col8a2/Cd109/Fgfr3/Dlx5/Ptn/Slurp1/Cdkn2a/Id1/Gas1/Fgf2/Ccnd2/Adk/Nme1	21
GO:0060562	epithelial tube morphogenesis	19/384	394/29008	1.58287e-06	5.09454e-05	3.42238e-05	Lcn2/Sox9/Sdc4/Lmo4/Mgp/Cthrc1/Tgfb1/Tnc/Bmp2/Hand2/Rarg/Pkd2/Nfatc1/Pkd1/Fgf2/Spry2/Tbx20/Hif1a/Tmed2	19
GO:0045861	negative regulation of proteolysis	18/384	358/29008	1.65647e-06	5.28877e-05	3.55286e-05	Cst3/Thbs1/Timp3/Anxa8/Timp1/Serpine2/Serpina3n/Serpinh1/Cd109/Cdkn2a/Ptgs2/Lxn/Gas1/Tmed10/Rpl23/Herpud1/Itih5/Eif3h	18
GO:0006809	nitric oxide biosynthetic process	9/384	84/29008	1.74529e-06	5.44175e-05	3.65563e-05	Clu/Slc7a2/Ddah1/Ass1/Pkd2/Icam1/Ptgs2/Tlr2/Klf2	9
GO:0071498	cellular response to fluid shear stress	5/384	17/29008	2.15001e-06	6.50052e-05	4.36689e-05	Spp1/Ass1/Pkd2/Ptgs2/Klf2	5
GO:0003416	endochondral bone growth	6/384	31/29008	2.88027e-06	8.45233e-05	5.67806e-05	Comp/Sox9/Col27a1/Thbs1/Col9a1/Rarg	6
GO:0010563	negative regulation of phosphorus metabolic process	20/384	453/29008	3.22854e-06	9.26336e-05	6.22289e-05	Tgfb1/Ppp1r1b/Enpp1/Emilin1/Bmp2/Prnp/Cd109/Cdkn2a/Lrp1/Lrrk1/Grb10/Trib1/Cdkn2c/Adarb1/Ier3/Spry2/Wwtr1/Cdkn1a/Tmed2/Pdgfa	20
GO:0045936	negative regulation of phosphate metabolic process	20/384	453/29008	3.22854e-06	9.26336e-05	6.22289e-05	Tgfb1/Ppp1r1b/Enpp1/Emilin1/Bmp2/Prnp/Cd109/Cdkn2a/Lrp1/Lrrk1/Grb10/Trib1/Cdkn2c/Adarb1/Ier3/Spry2/Wwtr1/Cdkn1a/Tmed2/Pdgfa	20
GO:1903034	regulation of response to wounding	12/384	171/29008	3.24949e-06	9.26336e-05	6.22289e-05	Thbs1/Serpine2/Vkorc1/Xylt1/Cd109/Ptn/Lrp1/St3gal4/Fgf2/Cd9/Hbegf/Pdgfa	12
GO:0051897	positive regulation of protein kinase B signaling	10/384	116/29008	3.45302e-06	9.70494e-05	6.51953e-05	Chil1/Thbs1/Tgfb1/Fgfr1/Tpbg/Myoc/Fgf2/Spry2/Hbegf/Pdgfa	10
GO:0090132	epithelium migration	16/384	308/29008	4.13692e-06	0.00011007	7.39419e-05	Sparc/Lcn2/Dcn/Sox9/Thbs1/Enpp2/Srpx2/Fap/Tgfb1/Fgfr1/Ptgs2/Rin2/Iqsec1/Fgf2/Hif1a/Hbegf	16
GO:0051090	regulation of DNA-binding transcription factor activity	19/384	425/29008	4.75293e-06	0.00012238	8.2212e-05	Cytl1/Clu/Dap/Bhlhe40/Tgfb1/Enpp1/Bmp2/Prnp/Hand2/Wwp2/Pkd2/Ppp3ca/Icam1/Cdkn2a/Trib1/Id1/Pkd1/Anxa4/Tlr2	19
GO:0045598	regulation of fat cell differentiation	11/384	148/29008	4.80229e-06	0.000122733	8.2449e-05	Wif1/Frzb/Tgfb1/Trpv4/Enpp1/Bmp2/Nucb2/Ptgs2/Metrnl/Wwtr1/Fndc3b	11
GO:0001101	response to acid chemical	13/384	209/29008	4.83015e-06	0.000122733	8.2449e-05	Col1a1/Col1a2/Col5a2/Col6a1/Mmp2/Col16a1/Pdgfc/Pkd2/Sesn3/Col3a1/Klf2/Mmp3/Cdo1	13
GO:0071900	regulation of protein serine/threonine kinase activity	17/384	349/29008	4.90552e-06	0.000123132	8.27168e-05	Thbs1/Tgfb1/Fgfr1/Bmp2/Pdgfc/Cemip/Pkd2/Cdkn2a/Trib1/Cdkn2c/Pkd1/Fgf2/Spry2/Cdkn1a/Ccnd2/Pdgfa/Mif	17
GO:0048678	response to axon injury	8/384	72/29008	5.01362e-06	0.000124282	8.34894e-05	Mmp2/Xylt1/Tnc/Matn4/Fgfr3/Ptn/Lrp1/Fgf2	8
GO:0010712	regulation of collagen metabolic process	7/384	53/29008	6.15636e-06	0.000148012	9.94309e-05	Fn1/Fap/Tgfb1/Emilin1/Creb3l1/Fgfr3/Scx	7
GO:0033674	positive regulation of kinase activity	19/384	435/29008	6.62042e-06	0.000157274	0.000105653	Chil1/Clu/Thbs1/Sdc4/Lmo4/Tgfb1/Fgfr1/Pdgfc/Prnp/Fgfr3/Cemip/Pkd2/Pkd1/Fgf2/Cdkn1a/Ccnd2/Hbegf/Pdgfa/Mif	19
GO:0003007	heart morphogenesis	15/384	284/29008	6.76342e-06	0.000157969	0.00010612	Col2a1/Sox9/Col11a1/Thbs1/Tgfb1/Bmp2/Fgfrl1/Hand2/Snai1/Pkd2/Nfatc1/Col5a1/Tbx20/Hif1a/Tmed2	15
GO:0045687	positive regulation of glial cell differentiation	7/384	55/29008	7.92282e-06	0.000179659	0.00012069	Serpine2/Enpp2/Tgfb1/Bmp2/Ptn/Egr2/Tlr2	7
GO:0071229	cellular response to acid chemical	12/384	187/29008	8.14445e-06	0.00018261	0.000122672	Col1a1/Col1a2/Col5a2/Col6a1/Mmp2/Col16a1/Pdgfc/Pkd2/Sesn3/Col3a1/Klf2/Mmp3	12
GO:0071695	anatomical structure maturation	15/384	290/29008	8.68439e-06	0.000189396	0.000127231	Pth1r/Mmp2/Tgfb1/Xylt1/Runx1/Fgfr1/Bmp2/Fgfr3/Fam20c/Myoc/Ptgs2/Cspg4/Klf2/Hif1a/Abhd2	15
GO:0010463	mesenchymal cell proliferation	7/384	56/29008	8.95246e-06	0.000193131	0.000129741	Sox9/Fgfr1/Bmp2/Hand2/Ptn/Gas1/Pdgfa	7
GO:0050878	regulation of body fluid levels	17/384	366/29008	9.15351e-06	0.000196407	0.000131941	Comp/Fn1/Thbs1/Anxa8/Serpine2/Trpv4/Vkorc1/Papss2/Uts2r/Cyp26b1/St3gal4/Cd9/Socs2/Hif1a/Nme1/Pdgfa/Cdo1	17
GO:0051346	negative regulation of hydrolase activity	17/384	374/29008	1.21121e-05	0.000251768	0.000169131	Cst3/Thbs1/Timp3/Anxa8/Timp1/Serpine2/Serpina3n/Serpinh1/Ppp1r1b/Cd109/Ptgs2/Lxn/Tmed10/Spry2/Herpud1/Itih5/Tmed2	17
GO:0060325	face morphogenesis	6/384	40/29008	1.358e-05	0.000280817	0.000188646	Col1a1/Crispld1/Mmp2/Tgfb1/Dlx5/Scx	6
GO:0045926	negative regulation of growth	14/384	266/29008	1.42178e-05	0.000290991	0.00019548	Frzb/Serpine2/Tgfb1/Cgref1/Enpp1/Fgfr3/Cdkn2a/Cdkn2c/P3h1/Gas1/Cdkn1a/Socs2/Hif1a/Inhba	14
GO:0040013	negative regulation of locomotion	16/384	341/29008	1.47796e-05	0.000300946	0.000202168	Acan/Dcn/Thbs1/Timp1/Tgfb1/Emilin1/Tnn/Ptn/Slurp1/Lrp1/Trib1/Col3a1/Adarb1/Fgf2/Abhd2/Mif	16
GO:0006953	acute-phase response	6/384	41/29008	1.57315e-05	0.000317094	0.000213016	Hp/Fn1/Serpina3n/Ptgs2/Lbp/Saa3	6
GO:0060324	face development	7/384	61/29008	1.59122e-05	0.000317528	0.000213307	Col1a1/Crispld1/Mmp2/Tgfb1/Rarg/Dlx5/Scx	7
GO:0003018	vascular process in circulatory system	13/384	234/29008	1.62629e-05	0.000322912	0.000216924	Comp/Mmp2/Tgfb1/Trpv4/Ddah1/Slc16a2/Uts2r/Icam1/Lrp1/Ptgs2/Atp2b1/Klf2/Hif1a	13
GO:0001933	negative regulation of protein phosphorylation	16/384	349/29008	1.96309e-05	0.000379175	0.00025472	Tgfb1/Enpp1/Emilin1/Bmp2/Prnp/Cd109/Cdkn2a/Lrp1/Lrrk1/Trib1/Cdkn2c/Adarb1/Spry2/Wwtr1/Cdkn1a/Tmed2	16
GO:0060326	cell chemotaxis	15/384	312/29008	2.05457e-05	0.00039422	0.000264827	Spp1/Thbs1/Enpp2/Trpv4/Fgfr1/Tpbg/Lgals3/Ptn/Ppib/Lbp/Ninj1/Fgf2/Saa3/Hbegf/Mif	15
GO:0048736	appendage development	12/384	206/29008	2.15038e-05	0.000406738	0.000273236	Col2a1/Comp/Sox9/Fgfr1/Hand2/Rarg/Cyp26b1/Chst11/Dlx5/Scx/Gas1/Col3a1	12
GO:0060173	limb development	12/384	206/29008	2.15038e-05	0.000406738	0.000273236	Col2a1/Comp/Sox9/Fgfr1/Hand2/Rarg/Cyp26b1/Chst11/Dlx5/Scx/Gas1/Col3a1	12
GO:0001763	morphogenesis of a branching structure	13/384	245/29008	2.63469e-05	0.000489072	0.000328546	Sox9/Mgp/Tgfb1/Tnc/Fgfr1/Bmp2/Nfatc1/Pkd1/Fgf2/Spry2/Tbx20/Tmed2/Pdgfa	13
GO:0048706	embryonic skeletal system development	10/384	147/29008	2.79832e-05	0.000512298	0.000344149	Col2a1/Col1a1/Col11a1/Ucma/Xylt1/Hand2/Mdfi/Chst11/Scx/Gas1	10
GO:1903532	positive regulation of secretion by cell	16/384	361/29008	2.95649e-05	0.000536333	0.000360295	Spp1/Sdc4/Tgfb1/Runx1/Fgfr1/Bmp2/Golph3/Sdc1/Lgals3/Rapgef4/Nucb2/Lrp1/Tmed10/Tlr2/Hif1a/Mif	16
GO:0050678	regulation of epithelial cell proliferation	17/384	403/29008	3.13108e-05	0.000562889	0.000378135	Sparc/Sox9/Thbs1/Tgfb1/Fgfr1/Bmp2/Cd109/Fgfr3/Dlx5/Ptn/Slurp1/Cdkn2a/Id1/Gas1/Fgf2/Ccnd2/Nme1	17
GO:0150116	regulation of cell-substrate junction organization	7/384	69/29008	3.59405e-05	0.000634684	0.000426365	Sdc4/Enpp2/Gpm6b/Col16a1/Myoc/Lrp1/Iqsec1	7
GO:0035987	endodermal cell differentiation	5/384	29/29008	3.62053e-05	0.000636543	0.000427613	Fn1/Col5a2/Col12a1/Col5a1/Inhba	5
GO:0031099	regeneration	10/384	153/29008	3.94184e-05	0.000683995	0.000459491	Fzd9/Mmp2/Tgfb1/Xylt1/Tnc/Ptn/Lrp1/Ninj1/Cdkn1a/Cd9	10
GO:0043200	response to amino acid	11/384	187/29008	4.31615e-05	0.000739304	0.000496645	Col1a1/Col1a2/Col5a2/Col6a1/Mmp2/Col16a1/Pdgfc/Sesn3/Col3a1/Mmp3/Cdo1	11
GO:0007159	leukocyte cell-cell adhesion	16/384	373/29008	4.37142e-05	0.00074557	0.000500855	Thbs1/Sdc4/Tgfb1/Runx1/Loxl3/Nt5e/Golph3/Prnp/Ass1/Jam2/Lgals3/Icam1/Cdkn2a/St3gal4/Adk/Selenok	16
GO:0002683	negative regulation of immune system process	18/384	460/29008	4.90445e-05	0.000829392	0.000557165	Sox9/Thbs1/Sdc4/Tgfb1/Tsc22d3/Runx1/Emilin1/Loxl3/Prnp/Tmem176a/Lgals3/Tspan6/Cdkn2a/Trib1/Col3a1/Selenos/Nme1/Mif	18
GO:0050920	regulation of chemotaxis	12/384	229/29008	6.03843e-05	0.00100414	0.000674556	Fn1/Thbs1/Tgfb1/Trpv4/Fgfr1/Tpbg/Ptn/Lbp/Ninj1/Tubb2b/Fgf2/Mif	12
GO:0060021	roof of mouth development	8/384	101/29008	6.06888e-05	0.00100502	0.000675145	Col2a1/Col11a2/Loxl3/Hand2/Snai1/Dlx5/Gas1/Inhba	8
GO:0030099	myeloid cell differentiation	17/384	426/29008	6.22677e-05	0.00101841	0.000684141	Tgfb1/Runx1/Scin/Cd109/Rarg/Sox6/Fgfr3/Fam20c/Nfatc1/Lrrk1/Trib1/Ninj1/Tlr2/Klf2/Hif1a/Nme1/Inhba	17
GO:0021700	developmental maturation	15/384	344/29008	6.27207e-05	0.00101841	0.000684141	Pth1r/Mmp2/Tgfb1/Xylt1/Runx1/Fgfr1/Bmp2/Fgfr3/Fam20c/Myoc/Ptgs2/Cspg4/Klf2/Hif1a/Abhd2	15
GO:0061430	bone trabecula morphogenesis	4/384	17/29008	6.27734e-05	0.00101841	0.000684141	Chad/Col1a1/Mmp2/Fgfr3	4
GO:0150115	cell-substrate junction organization	8/384	102/29008	6.5104e-05	0.0010477	0.000703819	Fn1/Sdc4/Enpp2/Gpm6b/Col16a1/Myoc/Lrp1/Iqsec1	8
GO:0030308	negative regulation of cell growth	11/384	202/29008	8.65403e-05	0.00135118	0.000907692	Frzb/Serpine2/Tgfb1/Cgref1/Enpp1/Cdkn2a/Cdkn2c/P3h1/Gas1/Cdkn1a/Inhba	11
GO:0052547	regulation of peptidase activity	17/384	441/29008	9.48014e-05	0.00146082	0.000981342	Cst3/Thbs1/Timp3/Anxa8/Timp1/Serpine2/Serpina3n/Dap/Serpinh1/Cd109/Cdkn2a/Ptgs2/Lxn/Gsn/Tmed10/Herpud1/Itih5	17
GO:0007596	blood coagulation	10/384	170/29008	9.56275e-05	0.00146788	0.000986086	Comp/Fn1/Thbs1/Anxa8/Serpine2/Vkorc1/Papss2/St3gal4/Cd9/Pdgfa	10
GO:0042303	molting cycle	9/384	138/29008	9.71803e-05	0.0014747	0.000990667	Sox9/Trps1/Runx1/Cd109/Snai1/Nfatc1/Ptgs2/Pdgfa/Inhba	9
GO:0042633	hair cycle	9/384	138/29008	9.71803e-05	0.0014747	0.000990667	Sox9/Trps1/Runx1/Cd109/Snai1/Nfatc1/Ptgs2/Pdgfa/Inhba	9
GO:0055076	transition metal ion homeostasis	9/384	138/29008	9.71803e-05	0.0014747	0.000990667	Lcn2/Prnp/Meltf/Cp/Slc39a13/Fth1/Hif1a/Mt2/Steap4	9
GO:0006775	fat-soluble vitamin metabolic process	5/384	36/29008	0.00010652	0.00158038	0.00106166	Vkorc1/Fgfr1/Cyp26a1/Snai1/Cyp26b1	5
GO:0046677	response to antibiotic	5/384	36/29008	0.00010652	0.00158038	0.00106166	Alpl/Vkorc1/Id1/Rpl23/Hif1a	5
GO:0006874	cellular calcium ion homeostasis	18/384	490/29008	0.000109073	0.00160989	0.00108148	Spp1/Pth1r/Fzd9/S100b/Tgfb1/Trpv4/Prnp/Uts2r/Cemip/Galr2/Nucb2/Pkd2/Lrp1/Pkd1/Atp2b1/Fgf2/Herpud1/Selenok	18
GO:0050817	coagulation	10/384	173/29008	0.000110526	0.00160989	0.00108148	Comp/Fn1/Thbs1/Anxa8/Serpine2/Vkorc1/Papss2/St3gal4/Cd9/Pdgfa	10
GO:0071230	cellular response to amino acid stimulus	10/384	173/29008	0.000110526	0.00160989	0.00108148	Col1a1/Col1a2/Col5a2/Col6a1/Mmp2/Col16a1/Pdgfc/Sesn3/Col3a1/Mmp3	10
GO:0006979	response to oxidative stress	16/384	407/29008	0.00012101	0.00173724	0.00116703	Cst3/Lcn2/Mmp2/Prnp/Gpx3/Cdkn2a/Ptgs2/Sesn3/Rcan1/Selenos/Gpx8/P4hb/Mmp3/Hif1a/Aldh1a1/Selenok	16
GO:1903909	regulation of receptor clustering	4/384	20/29008	0.000123836	0.00177143	0.00119	Fzd9/Tgfb1/Ptn/Gsn	4
GO:0034103	regulation of tissue remodeling	7/384	84/29008	0.000127343	0.00180864	0.001215	Spp1/Tnfrsf11b/Hand2/Fgfr3/Abi3bp/Ppp3ca/Lrp1	7
GO:0006790	sulfur compound metabolic process	14/384	326/29008	0.000128412	0.00181735	0.00122085	Dcn/Bgn/Xylt1/Enpp1/Papss2/Chst11/Acot1/Gpx3/Chpf/Chst12/Dse/Eef1g/Gstm5/Cdo1	14
GO:0009612	response to mechanical stimulus	10/384	177/29008	0.000133408	0.00186818	0.00125499	Col1a1/Sox9/Col11a1/Serpine2/Mmp2/Ptn/Pkd2/Scx/Pkd1/Gsn	10
GO:0048660	regulation of smooth muscle cell proliferation	10/384	178/29008	0.000139715	0.00194286	0.00130516	Thbs1/Mmp2/Tgfb1/Bmp2/Ptgs2/Trib1/Fgf2/Cdkn1a/Hif1a/Hbegf	10
GO:0001942	hair follicle development	8/384	115/29008	0.000151334	0.00207551	0.00139427	Sox9/Trps1/Runx1/Cd109/Snai1/Ptgs2/Pdgfa/Inhba	8
GO:0001818	negative regulation of cytokine production	13/384	292/29008	0.00015606	0.00211609	0.00142154	Prg4/Fn1/Thbs1/Tgfb1/Fgfr1/Prnp/Ssc5d/Lbp/Atp2b1/Anxa4/Selenos/Tlr2/Klf2	13
GO:0010038	response to metal ion	13/384	292/29008	0.00015606	0.00211609	0.00142154	Fn1/Fibin/Thbs1/Prnp/Cpne8/Ass1/Cp/Pkd2/Ppp3ca/Gsn/Sec31a/Mt2/Pam	13
GO:0044843	cell cycle G1/S phase transition	11/384	216/29008	0.00015636	0.00211609	0.00142154	Pkd2/Ppp3ca/Cdkn2a/Nfatc1/Cdkn2c/Ak1/Gas1/Pkd1/Cdkn1a/Ccnd2/Inhba	11
GO:1901136	carbohydrate derivative catabolic process	9/384	147/29008	0.000157263	0.00211609	0.00142154	Chil1/Tgfb1/Nt5e/Gpc1/Cemip/Hexa/Fuca1/Fgf2/Aldh1a1	9
GO:0033002	muscle cell proliferation	12/384	255/29008	0.000166627	0.0022241	0.0014941	Thbs1/Mmp2/Tgfb1/Fgfr1/Bmp2/Ptgs2/Trib1/Fgf2/Cdkn1a/Tbx20/Hif1a/Hbegf	12
GO:0051235	maintenance of location	14/384	335/29008	0.000170313	0.0022582	0.001517	Lcn2/Tgfb1/Enpp1/Golph3/Scin/Cemip/Pkd2/Hexa/Kdelr2/Kdelr3/Pkd1/Gsn/Fgf2/Fth1	14
GO:0010720	positive regulation of cell development	15/384	378/29008	0.000177098	0.00234038	0.00157221	Fn1/Serpine2/Enpp2/Tgfb1/Runx1/Bmp2/Ptn/Myoc/Lrp1/Egr2/Trib1/Ninj1/Tlr2/P4hb/Hif1a	15
GO:1901888	regulation of cell junction assembly	11/384	220/29008	0.000183463	0.00236194	0.00158669	Sdc4/Enpp2/Srpx2/Gpm6b/Col16a1/Snai1/Tpbg/Myoc/Lrp1/Thbs2/Tlr2	11
GO:0010762	regulation of fibroblast migration	5/384	41/29008	0.000200572	0.00250935	0.00168572	Thbs1/Sdc4/Tgfb1/Fgfr1/Fgf2	5
GO:0071604	transforming growth factor beta production	5/384	41/29008	0.000200572	0.00250935	0.00168572	Fn1/Lum/Ptgs2/Col3a1/Hif1a	5
GO:0110110	positive regulation of animal organ morphogenesis	5/384	41/29008	0.000200572	0.00250935	0.00168572	Sox9/Tgfb1/Fgfr1/Bmp2/Fgf2	5
GO:0050866	negative regulation of cell activation	11/384	223/29008	0.000206316	0.00254925	0.00171252	Sdc4/Serpine2/Tgfb1/Runx1/Emilin1/Loxl3/Prnp/Lgals3/Cdkn2a/Cd9/Pdgfa	11
GO:0032103	positive regulation of response to external stimulus	16/384	427/29008	0.000208409	0.00256275	0.00172159	Fn1/Thbs1/Mmp2/Tgfb1/Trpv4/Fgfr1/Tpbg/Ptn/Lrp1/Ptgs2/Lbp/Cadm1/Ninj1/Fgf2/Tlr2/Mif	16
GO:0030193	regulation of blood coagulation	6/384	66/29008	0.000240743	0.00290274	0.00194999	Thbs1/Serpine2/Vkorc1/St3gal4/Cd9/Pdgfa	6
GO:0098657	import into cell	11/384	228/29008	0.000249755	0.00299498	0.00201195	Lcn2/Thbs1/Slc29a1/Trpv4/Gpm6b/Slc7a2/Prnp/Slc16a2/Slc1a4/Steap4/Kcnj15	11
GO:0006816	calcium ion transport	16/384	434/29008	0.000249894	0.00299498	0.00201195	Tgfb1/Trpv4/Prnp/Ehd3/Cemip/Lgals3/Pkd2/Ppp3ca/Icam1/Nfatc1/Ptgs2/Pkd1/Atp2b1/Fgf2/S100a1/Selenok	16
GO:0070613	regulation of protein processing	6/384	67/29008	0.000261508	0.00310619	0.00208666	Thbs1/Serpine2/Ldlrad3/Meltf/Gas1/Gsn	6
GO:0009306	protein secretion	15/384	393/29008	0.000268617	0.00318116	0.00213703	Comp/Tgfb1/Golph3/Ildr2/Rapgef4/Ppp3ca/Lrp1/P3h1/Tmem167/Tmed10/Tvp23b/Tlr2/Hif1a/Uqcc2/Pam	15
GO:0050954	sensory perception of mechanical stimulus	13/384	309/29008	0.000270561	0.0031947	0.00214612	Col2a1/Col1a1/Col11a2/Col11a1/Serpine2/Eps8l2/Fgfr1/Cemip/Tmie/Dnm1/Icam1/Hexa/Spry2	13
GO:0035592	establishment of protein localization to extracellular region	15/384	394/29008	0.000275956	0.00322973	0.00216965	Comp/Tgfb1/Golph3/Ildr2/Rapgef4/Ppp3ca/Lrp1/P3h1/Tmem167/Tmed10/Tvp23b/Tlr2/Hif1a/Uqcc2/Pam	15
GO:0000082	G1/S transition of mitotic cell cycle	10/384	194/29008	0.000280355	0.00327163	0.0021978	Pkd2/Ppp3ca/Cdkn2a/Nfatc1/Cdkn2c/Ak1/Pkd1/Cdkn1a/Ccnd2/Inhba	10
GO:0010464	regulation of mesenchymal cell proliferation	5/384	44/29008	0.000281373	0.00327394	0.00219935	Sox9/Fgfr1/Ptn/Gas1/Pdgfa	5
GO:0034329	cell junction assembly	16/384	439/29008	0.000283745	0.00329194	0.00221144	Fn1/Sdc4/Enpp2/Srpx2/Trpv4/Gpm6b/Sdk2/Col16a1/Snai1/Tpbg/Myoc/Lrp1/Cadm1/Cd9/Thbs2/Tlr2	16
GO:0050890	cognition	14/384	354/29008	0.000298903	0.00344775	0.00231611	Lcn2/Fzd9/S100b/Ppp1r1b/Prnp/Tpbg/Slc1a4/Ptn/Ptgs2/St3gal4/Rcan1/Tlr2/Ccnd2/Hif1a	14
GO:0032102	negative regulation of response to external stimulus	15/384	398/29008	0.000307064	0.00351353	0.0023603	Thbs1/Serpine2/Xylt1/Nt5e/Cd109/Nucb2/Tspan6/Trib1/Metrnl/Ier3/Fgf2/Selenos/Cd9/Pdgfa/Mif	15
GO:1903706	regulation of hemopoiesis	15/384	398/29008	0.000307064	0.00351353	0.0023603	Tgfb1/Runx1/Loxl3/Scin/Rarg/Fgfr3/Tmem176a/Cyp26b1/Ptn/Cdkn2a/Trib1/Ninj1/Hif1a/Nme1/Inhba	15
GO:0010959	regulation of metal ion transport	16/384	443/29008	0.000313615	0.00355579	0.00238869	Lcn2/Fxyd6/Serpine2/Fxyd5/Tgfb1/Prnp/Ehd3/Cemip/Lgals3/Galr2/Wwp2/Pkd2/Icam1/Ptgs2/Atp2b1/S100a1	16
GO:0071692	protein localization to extracellular region	15/384	401/29008	0.000332334	0.00370504	0.00248895	Comp/Tgfb1/Golph3/Ildr2/Rapgef4/Ppp3ca/Lrp1/P3h1/Tmem167/Tmed10/Tvp23b/Tlr2/Hif1a/Uqcc2/Pam	15
GO:0050818	regulation of coagulation	6/384	70/29008	0.000332349	0.00370504	0.00248895	Thbs1/Serpine2/Vkorc1/St3gal4/Cd9/Pdgfa	6
GO:0006457	protein folding	9/384	163/29008	0.000339792	0.00377746	0.0025376	Clu/Ppic/Ppib/P3h1/Fkbp9/Dnajc25/P4hb/Sdf2/Selenof	9
GO:0071492	cellular response to UV-A	3/384	11/29008	0.000350952	0.00385854	0.00259207	Timp1/Mmp2/Mmp3	3
GO:0007405	neuroblast proliferation	6/384	72/29008	0.000387357	0.00416309	0.00279666	Fzd9/Tgfb1/Fgfr1/Sox5/Ptn/Hif1a	6
GO:1905330	regulation of morphogenesis of an epithelium	6/384	72/29008	0.000387357	0.00416309	0.00279666	Lcn2/Sox9/Tgfb1/Fgfr1/Fgf2/Pdgfa	6
GO:0007030	Golgi organization	8/384	132/29008	0.00038804	0.00416309	0.00279666	Golph3/Ehd3/Lman1/Tmed3/Tmed10/Surf4/Tmed9/Tmed2	8
GO:0071214	cellular response to abiotic stimulus	13/384	322/29008	0.000400828	0.00425454	0.00285809	Col1a1/Sox9/Timp1/Mmp2/Tgfb1/Trpv4/Slc38a3/Pkd2/Ptgs2/Scx/Cdkn1a/Mmp3/Ccnd2	13
GO:0104004	cellular response to environmental stimulus	13/384	322/29008	0.000400828	0.00425454	0.00285809	Col1a1/Sox9/Timp1/Mmp2/Tgfb1/Trpv4/Slc38a3/Pkd2/Ptgs2/Scx/Cdkn1a/Mmp3/Ccnd2	13
GO:0001819	positive regulation of cytokine production	17/384	500/29008	0.000411634	0.00435764	0.00292735	Chil1/Clu/Lum/Thbs1/Tgfb1/Trpv4/Runx1/Lrp1/Ptgs2/Lbp/Cadm1/Tmed10/Tlr2/Hif1a/1810058I24Rik/Mif/Selenok	17
GO:0002246	wound healing involved in inflammatory response	3/384	12/29008	0.00046335	0.00479075	0.0032183	Timp1/Abi3bp/Hif1a	3
GO:0030214	hyaluronan catabolic process	3/384	12/29008	0.00046335	0.00479075	0.0032183	Tgfb1/Cemip/Fgf2	3
GO:0032490	detection of molecule of bacterial origin	3/384	12/29008	0.00046335	0.00479075	0.0032183	Ssc5d/Lbp/Tlr2	3
GO:1901659	glycosyl compound biosynthetic process	3/384	12/29008	0.00046335	0.00479075	0.0032183	Nt5e/Ak1/Adk	3
GO:0061311	cell surface receptor signaling pathway involved in heart development	4/384	28/29008	0.000481361	0.00491333	0.00330065	Tgfb1/Bmp2/Hand2/Snai1	4
GO:0007492	endoderm development	6/384	75/29008	0.000482922	0.00491669	0.00330291	Fn1/Col5a2/Tgfb1/Col12a1/Col5a1/Inhba	6
GO:0031345	negative regulation of cell projection organization	10/384	211/29008	0.000543598	0.00546474	0.00367107	Trpv4/Xylt1/Prnp/Ngef/Ppp3ca/Lrp1/Id1/Cspg4/Spry2/Itm2c	10
GO:0048469	cell maturation	10/384	214/29008	0.00060651	0.00603636	0.00405507	Pth1r/Tgfb1/Runx1/Fgfr1/Fam20c/Myoc/Cspg4/Klf2/Hif1a/Abhd2	10
GO:0046033	AMP metabolic process	4/384	30/29008	0.000630987	0.00622906	0.00418453	Nt5e/Paics/Ak1/Adk	4
GO:1905207	regulation of cardiocyte differentiation	4/384	30/29008	0.000630987	0.00622906	0.00418453	Tgfb1/Bmp2/Sox6/Abi3bp	4
GO:0042310	vasoconstriction	7/384	109/29008	0.000632115	0.00622906	0.00418453	Comp/Mmp2/Uts2r/Icam1/Ptgs2/Atp2b1/Hif1a	7
GO:0016485	protein processing	11/384	256/29008	0.000661915	0.00649067	0.00436027	Comp/Hp/Thbs1/Serpine2/Ldlrad3/Meltf/Phex/Gas1/Gsn/Sec11c/H13	11
GO:0031103	axon regeneration	5/384	53/29008	0.000674596	0.00658267	0.00442207	Mmp2/Xylt1/Tnc/Ptn/Lrp1	5
GO:0046916	cellular transition metal ion homeostasis	7/384	111/29008	0.000704502	0.00684104	0.00459564	Lcn2/Prnp/Slc39a13/Fth1/Hif1a/Mt2/Steap4	7
GO:0010453	regulation of cell fate commitment	4/384	31/29008	0.000716958	0.00691154	0.004643	Lmo4/Fgfr1/Loxl3/Fgf2	4
GO:0042176	regulation of protein catabolic process	14/384	389/29008	0.000757723	0.00716605	0.00481397	Clu/Sox9/Timp3/Timp1/Serpine2/Wwp2/Cdkn2a/Lrp1/Trib1/Pkd1/Ier3/Rpl23/Herpud1/Eif3h	14
GO:0140353	lipid export from cell	5/384	55/29008	0.000800321	0.00753321	0.00506062	Spp1/Runx1/Nucb2/Mif/Inhba	5
GO:0070141	response to UV-A	3/384	15/29008	0.000930426	0.00849732	0.00570829	Timp1/Mmp2/Mmp3	3
GO:0031333	negative regulation of protein-containing complex assembly	8/384	151/29008	0.000942347	0.00855104	0.00574437	Clu/Sox9/Lmo4/Scin/Eps8/Gsn/Tlr2/Tbx20	8
GO:0031648	protein destabilization	5/384	57/29008	0.000942736	0.00855104	0.00574437	Bmp2/Prnp/Cdkn2a/Id1/Gsn	5
GO:0006826	iron ion transport	5/384	59/29008	0.00110317	0.00965888	0.00648859	Lcn2/Meltf/Cp/Fth1/Steap4	5
GO:0006900	vesicle budding from membrane	5/384	59/29008	0.00110317	0.00965888	0.00648859	Golph3/Dnm1/Tmed10/Sec31a/Tmed9	5
GO:0003401	axis elongation	4/384	36/29008	0.00127416	0.010889	0.00731496	Sox9/Tgfb1/Tnc/Spry2	4
GO:0031641	regulation of myelination	5/384	61/29008	0.00128299	0.0109112	0.00732988	S100b/Rarg/Jam2/Ptn/Egr2	5
GO:0046879	hormone secretion	13/384	367/29008	0.00133333	0.0112502	0.00755758	Spp1/Trpv4/Runx1/Fgfr1/Slc16a2/Ildr2/Rapgef4/Nucb2/Ppp3ca/Lrp1/Hif1a/Uqcc2/Inhba	13
GO:0016051	carbohydrate biosynthetic process	9/384	198/29008	0.00136279	0.0113912	0.0076523	Pth1r/Tgfb1/Enpp1/B3gnt9/Chst11/Grb10/St3gal4/Chst12/Hif1a	9
GO:0070206	protein trimerization	3/384	17/29008	0.00136348	0.0113912	0.0076523	Col1a2/Steap4/Mif	3
GO:0032956	regulation of actin cytoskeleton organization	13/384	368/29008	0.00136603	0.0113912	0.0076523	Sdc4/Tgfb1/Cdc42ep3/Gpm6b/Scin/Eps8/Myoc/Icam1/Lrp1/Id1/Gsn/Tlr2/Pam	13
GO:0001947	heart looping	5/384	62/29008	0.00138059	0.011479	0.00771133	Hand2/Pkd2/Tbx20/Hif1a/Tmed2	5
GO:0070306	lens fiber cell differentiation	4/384	37/29008	0.00141383	0.011731	0.00788059	Tgfb1/Fgfr3/Fgf2/Spry2	4
GO:0009595	detection of biotic stimulus	4/384	38/29008	0.00156384	0.0128421	0.00862703	Fap/Ssc5d/Lbp/Tlr2	4
GO:0010517	regulation of phospholipase activity	5/384	64/29008	0.00159208	0.0129938	0.00872892	Anxa8/Fgfr1/Fgfr3/Lrp1/Fgf2	5
GO:0009914	hormone transport	13/384	375/29008	0.00161412	0.0131468	0.0088317	Spp1/Trpv4/Runx1/Fgfr1/Slc16a2/Ildr2/Rapgef4/Nucb2/Ppp3ca/Lrp1/Hif1a/Uqcc2/Inhba	13
GO:0051148	negative regulation of muscle cell differentiation	5/384	65/29008	0.00170631	0.0138131	0.00927931	Bmp2/Sox6/Nfatc1/Rcan1/Bhlhe41	5
GO:0008544	epidermis development	12/384	333/29008	0.00174921	0.0139902	0.00939826	Sox9/Cst6/Trps1/Runx1/Fgfr1/Cd109/Snai1/Cyp26b1/Cdkn2a/Ptgs2/Pdgfa/Inhba	12
GO:0050868	negative regulation of T cell activation	7/384	131/29008	0.00184997	0.0146784	0.00986057	Sdc4/Tgfb1/Runx1/Loxl3/Prnp/Lgals3/Cdkn2a	7
GO:1903573	negative regulation of response to endoplasmic reticulum stress	4/384	40/29008	0.0018964	0.0149093	0.0100157	Clu/Creb3l1/Selenos/Herpud1	4
GO:0050884	neuromuscular process controlling posture	3/384	19/29008	0.00190522	0.0149093	0.0100157	Slurp1/Hexa/Adarb1	3
GO:0035296	regulation of tube diameter	8/384	171/29008	0.00207758	0.016096	0.0108129	Comp/Mmp2/Uts2r/Icam1/Ptgs2/Atp2b1/Klf2/Hif1a	8
GO:0042246	tissue regeneration	5/384	68/29008	0.0020851	0.016096	0.0108129	Fzd9/Ptn/Ninj1/Cdkn1a/Cd9	5
GO:0061371	determination of heart left/right asymmetry	5/384	68/29008	0.0020851	0.016096	0.0108129	Hand2/Pkd2/Tbx20/Hif1a/Tmed2	5
GO:1902903	regulation of supramolecular fiber organization	13/384	388/29008	0.00217394	0.0167172	0.0112302	Clu/Sdc4/Cdc42ep3/Trpv4/Emilin1/Scin/Eps8/Chadl/Myoc/Icam1/Id1/Gsn/Tlr2	13
GO:0032507	maintenance of protein location in cell	5/384	69/29008	0.00222399	0.0169389	0.0113791	Golph3/Scin/Kdelr2/Kdelr3/Gsn	5
GO:0042445	hormone metabolic process	9/384	214/29008	0.00231586	0.0175381	0.0117817	Spp1/Bmp2/Cyp26a1/Slc16a2/Cyp26b1/Ctsk/Dkk3/Hif1a/Aldh1a1	9
GO:0035966	response to topologically incorrect protein	7/384	138/29008	0.00248362	0.0187375	0.0125874	Comp/Clu/Thbs1/Creb3l1/Selenos/Herpud1/Tmed2	7
GO:0021510	spinal cord development	6/384	103/29008	0.00251863	0.0189301	0.0127167	Lmo4/Loxl3/Sox6/Vit/Adarb1/Tbx20	6
GO:0046034	ATP metabolic process	10/384	259/29008	0.00252507	0.0189427	0.0127253	Cox4i2/Tgfb1/Enpp1/Gale/Fam20c/Ak1/Ldha/Ier3/Hif1a/Uqcc2	10
GO:0031128	developmental induction	4/384	44/29008	0.00270252	0.0200479	0.0134677	Sox9/Fgfr1/Bmp2/Fgf2	4
GO:0048511	rhythmic process	11/384	307/29008	0.0028003	0.0207347	0.0139291	Enpp2/Bhlhe40/Runx1/Ass1/Uts2r/Ptn/Egr2/Id1/Bhlhe41/Dbp/Inhba	11
GO:0098739	import across plasma membrane	8/384	180/29008	0.00285235	0.021081	0.0141617	Lcn2/Thbs1/Trpv4/Slc7a2/Prnp/Slc16a2/Slc1a4/Kcnj15	8
GO:0002065	columnar/cuboidal epithelial cell differentiation	6/384	106/29008	0.00290757	0.0214098	0.0143826	Tgfb1/Bmp2/Rarg/Fam20c/Fgf2/Hif1a	6
GO:0071300	cellular response to retinoic acid	4/384	45/29008	0.00293564	0.0214135	0.014385	Sox9/Cyp26a1/Rarg/Cyp26b1	4
GO:0097178	ruffle assembly	4/384	45/29008	0.00293564	0.0214135	0.014385	Eps8l2/Eps8/Icam1/Cspg4	4
GO:0034143	regulation of toll-like receptor 4 signaling pathway	3/384	22/29008	0.00294026	0.0214135	0.014385	Bpifb1/Lbp/Ninj1	3
GO:0034446	substrate adhesion-dependent cell spreading	6/384	109/29008	0.00333976	0.0237784	0.0159737	Fn1/Enpp2/Meltf/Myoc/Fndc3b/P4hb	6
GO:0032288	myelin assembly	3/384	23/29008	0.0033484	0.0237784	0.0159737	Gpc1/Cd9/Tlr2	3
GO:1902992	negative regulation of amyloid precursor protein catabolic process	3/384	23/29008	0.0033484	0.0237784	0.0159737	Clu/Prnp/Tmed10	3
GO:0030574	collagen catabolic process	4/384	47/29008	0.00344234	0.0242728	0.0163058	Mmp2/Fap/Ctsk/Mmp3	4
GO:0035988	chondrocyte proliferation	3/384	24/29008	0.00378954	0.0259693	0.0174455	Comp/Sox9/Col9a1	3
GO:0043501	skeletal muscle adaptation	3/384	24/29008	0.00378954	0.0259693	0.0174455	Ppp3ca/Myoc/Nfatc1	3
GO:0051882	mitochondrial depolarization	3/384	24/29008	0.00378954	0.0259693	0.0174455	Dcn/Myoc/Cdkn2a	3
GO:1901522	positive regulation of transcription from RNA polymerase II promoter involved in cellular response to chemical stimulus	3/384	24/29008	0.00378954	0.0259693	0.0174455	Bmp2/Dlx5/Hif1a	3
GO:1990000	amyloid fibril formation	3/384	24/29008	0.00378954	0.0259693	0.0174455	Clu/Cdkn2a/Gsn	3
GO:0060840	artery development	6/384	112/29008	0.00381806	0.0260032	0.0174683	Comp/Hand2/Fkbp10/Lrp1/Egr2/Col3a1	6
GO:2000106	regulation of leukocyte apoptotic process	6/384	112/29008	0.00381806	0.0260032	0.0174683	Tsc22d3/Lgals3/Cdkn2a/Selenos/Hif1a/Mif	6
GO:0045786	negative regulation of cell cycle	12/384	367/29008	0.00385092	0.0261378	0.0175587	Tgfb1/Bmp2/Fgfr3/Pkd2/Cdkn2a/Ptgs2/Cdkn2c/Gas1/Trp53i13/Ier3/Cdkn1a/Inhba	12
GO:0032970	regulation of actin filament-based process	13/384	416/29008	0.00392951	0.026626	0.0178866	Sdc4/Tgfb1/Cdc42ep3/Gpm6b/Scin/Eps8/Myoc/Icam1/Lrp1/Id1/Gsn/Tlr2/Pam	13
GO:0051145	smooth muscle cell differentiation	5/384	80/29008	0.00422845	0.0281732	0.018926	Comp/Sox9/Tgfb1/Nfatc1/Rcan1	5
GO:0010894	negative regulation of steroid biosynthetic process	3/384	25/29008	0.00426445	0.0282246	0.0189605	Bmp2/Snai1/Dkk3	3
GO:0009410	response to xenobiotic stimulus	11/384	325/29008	0.00429842	0.0283314	0.0190323	Lcn2/Mmp2/Vkorc1/Cyp26a1/Prnp/Cyp26b1/Cdkn2a/Gstm5/Aldh1a1/Pam/Inhba	11
GO:0045471	response to ethanol	5/384	81/29008	0.00445872	0.0291717	0.0195968	Eps8/Eef1b2/Sdf4/Aldh1a1/Cdo1	5
GO:0006817	phosphate ion transport	3/384	26/29008	0.00477387	0.0304353	0.0204457	Ank/Fgfr1/Slc20a1	3
GO:0030970	retrograde protein transport, ER to cytosol	3/384	26/29008	0.00477387	0.0304353	0.0204457	Selenos/Herpud1/H13	3
GO:0036342	post-anal tail morphogenesis	3/384	26/29008	0.00477387	0.0304353	0.0204457	Fgfr3/Chst11/Tmed2	3
GO:0045939	negative regulation of steroid metabolic process	3/384	26/29008	0.00477387	0.0304353	0.0204457	Bmp2/Snai1/Dkk3	3
GO:1903513	endoplasmic reticulum to cytosol transport	3/384	26/29008	0.00477387	0.0304353	0.0204457	Selenos/Herpud1/H13	3
GO:0061351	neural precursor cell proliferation	8/384	197/29008	0.00491362	0.0312265	0.0209772	Fzd9/Tgfb1/Fgfr1/Slc16a2/Sox5/Ptn/Fgf2/Hif1a	8
GO:0051384	response to glucocorticoid	5/384	83/29008	0.00494579	0.0313312	0.0210475	Fibin/Alpl/Tgfb1/Ass1/Cdo1	5
GO:0019693	ribose phosphate metabolic process	12/384	379/29008	0.0049564	0.0313335	0.0210491	Tgfb1/Enpp1/Nt5e/Papss2/Acot1/Gale/Paics/Ak1/Ier3/Adk/Hif1a/Nme1	12
GO:0030857	negative regulation of epithelial cell differentiation	4/384	52/29008	0.00496186	0.0313335	0.0210491	Frzb/Sox9/Id1/Spry2	4
GO:0050670	regulation of lymphocyte proliferation	9/384	241/29008	0.00505557	0.0317745	0.0213453	Sdc4/Tgfb1/Prnp/Lgals3/Cdkn2a/Cdkn1a/Adk/Mif/Selenok	9
GO:0048483	autonomic nervous system development	4/384	53/29008	0.00531184	0.0327058	0.0219709	Fn1/Hand2/Egr2/Adarb1	4
GO:0046128	purine ribonucleoside metabolic process	3/384	27/29008	0.00531849	0.0327058	0.0219709	Nt5e/Ak1/Adk	3
GO:0051016	barbed-end actin filament capping	3/384	27/29008	0.00531849	0.0327058	0.0219709	Scin/Eps8/Gsn	3
GO:2000177	regulation of neural precursor cell proliferation	6/384	120/29008	0.00534083	0.0327423	0.0219955	Fzd9/Tgfb1/Slc16a2/Ptn/Fgf2/Hif1a	6
GO:0051606	detection of stimulus	10/384	290/29008	0.00558157	0.0341134	0.0229165	Col11a1/Serpine2/Fap/Pkd2/Ssc5d/Lbp/Cadm1/Lxn/Pkd1/Tlr2	10
GO:0022604	regulation of cell morphogenesis	11/384	337/29008	0.00561007	0.0341669	0.0229524	Sparc/Fn1/S100b/Enpp2/Cdc42ep3/Meltf/Eps8/Ptn/Myoc/Icam1/P4hb	11
GO:0032944	regulation of mononuclear cell proliferation	9/384	245/29008	0.005616	0.0341669	0.0229524	Sdc4/Tgfb1/Prnp/Lgals3/Cdkn2a/Cdkn1a/Adk/Mif/Selenok	9
GO:0045912	negative regulation of carbohydrate metabolic process	4/384	54/29008	0.00567795	0.0344388	0.0231351	Tgfb1/Enpp1/Grb10/Ier3	4
GO:0006575	cellular modified amino acid metabolic process	8/384	202/29008	0.00569624	0.0344972	0.0231744	Plod2/Slc16a2/Ass1/Ctsk/Serinc5/Gpx3/Eef1g/Gstm5	8
GO:0033688	regulation of osteoblast proliferation	3/384	28/29008	0.00589894	0.0349817	0.0234998	Cthrc1/Bmp2/Tnn	3
GO:0042573	retinoic acid metabolic process	3/384	28/29008	0.00589894	0.0349817	0.0234998	Cyp26a1/Cyp26b1/Aldh1a1	3
GO:0060039	pericardium development	3/384	28/29008	0.00589894	0.0349817	0.0234998	Bmp2/Hand2/Tbx20	3
GO:0009636	response to toxic substance	6/384	123/29008	0.00601288	0.0355517	0.0238828	Lcn2/Ass1/Gstm5/Hif1a/Aldh1a1/Mt2	6
GO:0050808	synapse organization	14/384	489/29008	0.00604103	0.0355601	0.0238884	Sparc/Fzd9/Srpx2/Tnc/Sdk2/Prnp/Tpbg/Ngef/Rapgef4/Ptn/Cadm1/Thbs2/Tlr2/Sdf4	14
GO:0050727	regulation of inflammatory response	11/384	342/29008	0.00624188	0.0365744	0.0245698	Trpv4/Fgfr1/Nt5e/Slc7a2/Ptgs2/Lbp/Metrnl/Ninj1/Ier3/Selenos/Tlr2	11
GO:0070588	calcium ion transmembrane transport	10/384	296/29008	0.00641523	0.0374316	0.0251456	Tgfb1/Trpv4/Prnp/Ehd3/Cemip/Pkd2/Pkd1/Atp2b1/Fgf2/S100a1	10
GO:0019835	cytolysis	3/384	29/29008	0.00651583	0.0375248	0.0252082	Tgfb1/Lbp/Ninj1	3
GO:0060045	positive regulation of cardiac muscle cell proliferation	3/384	29/29008	0.00651583	0.0375248	0.0252082	Fgfr1/Fgf2/Tbx20	3
GO:1900027	regulation of ruffle assembly	3/384	29/29008	0.00651583	0.0375248	0.0252082	Eps8l2/Eps8/Icam1	3
GO:0032526	response to retinoic acid	5/384	89/29008	0.00663207	0.0381392	0.0256209	Sox9/Runx1/Cyp26a1/Rarg/Cyp26b1	5
GO:0031529	ruffle organization	4/384	57/29008	0.00687622	0.0392043	0.0263364	Eps8l2/Eps8/Icam1/Cspg4	4
GO:0034976	response to endoplasmic reticulum stress	9/384	254/29008	0.00705206	0.0399784	0.0268565	Clu/Thbs1/Creb3l1/Selenos/P4hb/Herpud1/H13/Tmed2/Selenok	9
GO:0051098	regulation of binding	12/384	397/29008	0.00707494	0.0400512	0.0269054	Cthrc1/Tgfb1/Bmp2/Hand2/Mdfi/Ppp3ca/Cdkn2a/Lrp1/Id1/Pkd1/Cdkn1a/Nme1	12
GO:0046885	regulation of hormone biosynthetic process	3/384	30/29008	0.0071697	0.0402451	0.0270356	Bmp2/Dkk3/Hif1a	3
GO:0061082	myeloid leukocyte cytokine production	3/384	30/29008	0.0071697	0.0402451	0.0270356	Tgfb1/Tlr2/Mif	3
GO:0051250	negative regulation of lymphocyte activation	7/384	168/29008	0.00724766	0.0402483	0.0270378	Sdc4/Tgfb1/Runx1/Loxl3/Prnp/Lgals3/Cdkn2a	7
GO:0033619	membrane protein proteolysis	4/384	58/29008	0.00730996	0.0402483	0.0270378	Timp3/Timp1/Tgfb1/H13	4
GO:0009157	deoxyribonucleoside monophosphate biosynthetic process	2/384	10/29008	0.00733162	0.0402483	0.0270378	Adk/Nme1	2
GO:0014883	transition between fast and slow fiber	2/384	10/29008	0.00733162	0.0402483	0.0270378	Ppp3ca/Nfatc1	2
GO:0051775	response to redox state	2/384	10/29008	0.00733162	0.0402483	0.0270378	Vasn/Selenos	2
GO:0070391	response to lipoteichoic acid	2/384	10/29008	0.00733162	0.0402483	0.0270378	Lbp/Tlr2	2
GO:0071223	cellular response to lipoteichoic acid	2/384	10/29008	0.00733162	0.0402483	0.0270378	Lbp/Tlr2	2
GO:1902732	positive regulation of chondrocyte proliferation	2/384	10/29008	0.00733162	0.0402483	0.0270378	Comp/Sox9	2
GO:1900024	regulation of substrate adhesion-dependent cell spreading	4/384	59/29008	0.00776137	0.0424906	0.0285441	Enpp2/Meltf/Myoc/P4hb	4
GO:0051348	negative regulation of transferase activity	9/384	259/29008	0.00796285	0.0432378	0.029046	Bmp2/Cdkn2a/Trib1/Cdkn2c/Adarb1/Rpl23/Spry2/Wwtr1/Cdkn1a	9
GO:0007595	lactation	4/384	60/29008	0.00823071	0.0445709	0.0299416	Socs2/Hif1a/Nme1/Cdo1	4
GO:0007568	aging	9/384	262/29008	0.00855076	0.0458623	0.0308091	Comp/Prelp/Mmp2/Prnp/Cdkn2a/Nuak1/Cdkn1a/Mif/Meg3	9
GO:0060977	coronary vasculature morphogenesis	3/384	32/29008	0.00859039	0.0458623	0.0308091	Fgfr1/Hand2/Fgf2	3
GO:0061053	somite development	5/384	95/29008	0.00868484	0.0458623	0.0308091	Frzb/Loxl3/Scx/Meox1/Tmed2	5
GO:0072522	purine-containing compound biosynthetic process	7/384	174/29008	0.00870779	0.0458623	0.0308091	Tgfb1/Nt5e/Papss2/Paics/Ak1/Adk/Nme1	7
GO:0031663	lipopolysaccharide-mediated signaling pathway	4/384	61/29008	0.00871827	0.0458623	0.0308091	Tgfb1/Lbp/Trib1/Mif	4
GO:0042698	ovulation cycle	4/384	61/29008	0.00871827	0.0458623	0.0308091	Enpp2/Runx1/Ptn/Inhba	4
GO:0050982	detection of mechanical stimulus	4/384	61/29008	0.00871827	0.0458623	0.0308091	Col11a1/Serpine2/Pkd2/Pkd1	4
GO:0050807	regulation of synapse organization	9/384	263/29008	0.00875388	0.0458623	0.0308091	Sparc/Srpx2/Prnp/Tpbg/Ngef/Rapgef4/Ptn/Thbs2/Tlr2	9
GO:0002679	respiratory burst involved in defense response	2/384	11/29008	0.00888288	0.0458623	0.0308091	Lbp/Selenok	2
GO:0030643	cellular phosphate ion homeostasis	2/384	11/29008	0.00888288	0.0458623	0.0308091	Spp1/Enpp1	2
GO:0031943	regulation of glucocorticoid metabolic process	2/384	11/29008	0.00888288	0.0458623	0.0308091	Bmp2/Dkk3	2
GO:0032342	aldosterone biosynthetic process	2/384	11/29008	0.00888288	0.0458623	0.0308091	Bmp2/Dkk3	2
GO:0034650	cortisol metabolic process	2/384	11/29008	0.00888288	0.0458623	0.0308091	Bmp2/Dkk3	2
GO:0050774	negative regulation of dendrite morphogenesis	2/384	11/29008	0.00888288	0.0458623	0.0308091	Ppp3ca/Id1	2
GO:0051901	positive regulation of mitochondrial depolarization	2/384	11/29008	0.00888288	0.0458623	0.0308091	Dcn/Myoc	2
GO:0060693	regulation of branching involved in salivary gland morphogenesis	2/384	11/29008	0.00888288	0.0458623	0.0308091	Fgfr1/Pdgfa	2
GO:0071888	macrophage apoptotic process	2/384	11/29008	0.00888288	0.0458623	0.0308091	Cdkn2a/Selenos	2
GO:0072502	cellular trivalent inorganic anion homeostasis	2/384	11/29008	0.00888288	0.0458623	0.0308091	Spp1/Enpp1	2
GO:1904667	negative regulation of ubiquitin protein ligase activity	2/384	11/29008	0.00888288	0.0458623	0.0308091	Cdkn2a/Rpl23	2
GO:2000434	regulation of protein neddylation	2/384	11/29008	0.00888288	0.0458623	0.0308091	Cdkn2a/Hif1a	2
GO:1903522	regulation of blood circulation	9/384	264/29008	0.00896063	0.046204	0.0310387	Mmp2/Ehd3/Uts2r/Icam1/Ptgs2/Atp2b1/S100a1/Hif1a/Hbegf	9
GO:0002181	cytoplasmic translation	5/384	96/29008	0.00906513	0.0466223	0.0313197	Rplp0/Rpsa/Rplp1/Rpl39/Rps26	5
GO:0033687	osteoblast proliferation	3/384	33/29008	0.00935811	0.0477599	0.0320839	Cthrc1/Bmp2/Tnn	3
GO:0051781	positive regulation of cell division	5/384	97/29008	0.00945675	0.0482016	0.0323806	Tgfb1/Pdgfc/Ptn/Fgf2/Pdgfa	5

## Sheet: Supplementary_Table_7
Supplementary Table 7 Identified regulons in the mergered dataset and their corresponding target genes.
Regulon	Targets
Arid5a(13g)	Pafah1b1,Bcl2,Arid5a,Fosl2,Nfkbiz,Nfil3,Trib1,Eif1a,Jund,Ube2d3,Jmjd1c,Filip1l,Socs3
Arntl(16g)	Actn2,Cd164,Fam134a,Prkar1a,Hsph1,Vapa,Foxs1,St3gal5,Oser1,P3h2,Hnrnpc,Rora,Rbm4b,Chka,Dhrs3,Npas2
Atf1(13g)	Mafg,Arf3,Ube2d3,Rnf115,Naa50,Syncrip,Prkar1a,Luc7l2,Nktr,Elavl1,Wdr26,Ptges3,Nab1
Atf3(1347g)	Usp13,Atxn1,Ube2b,Nr4a3,Samd4,Dusp5,Sirt1,Insig1,Klf2,Hnrnph2,Marcksl1,Dusp1,Frat2,Azin1,Tle1,Tlk1,Wdr1,Tpm1,Syde2,Spag9,Srf,Pias1,Fnip1,Arhgef7,Tfeb,Fosb,Sertad2,Filip1l,Homer1,Kdm6a,Calm1,Maff,Zswim6,Fem1c,AI846148,Cdk9,Creb5,Pafah1b1,Ptp4a1,Arl8b,Trio,Ywhah,Bves,Fblim1,Crebbp,Foxp4,Sik1,Syncrip,Dynll2,Atp11b,Cnot4,Pom121,Relt,Emd,Flnc,Mapk6,Dyrk1a,Tbc1d15,Sync,Tcf7l2,Vprbp,Fbxw7,Nr4a2,Tmem65,P…
Atf4(564g)	Relb,Homer1,Opa3,Tmem39a,Trip6,Dusp8,Spag9,Ubap1,Cycs,Fosb,Btg2,Tsc22d2,Jun,Ell2,Tubb2b,Gem,Nr4a2,Btg1,Ppp2r2a,Csnk1d,Golph3,Rcan1,Maff,Eef2,Tubb2a,Impdh2,Ubn1,Ppp2ca,Ppm1d,Zbtb11,Pafah1b1,Arl4d,Ppp1r15a,Fscn1,1810055G02Rik,Ccdc86,Wsb1,Rbm18,Slc25a25,Rela,Appbp2,Ccnl1,Atf3,Nolc1,Hsp90ab1,Ccl4,Sh2b3,Zfp131,Klf6,Syncrip,Tra2b,Zfp36l1,Clk4,Stat3,Csnk1e,Txnl1,Gtf2f1,Ifrd1,Tmem251,1810013L24Rik,Sf1,Zf…
Atf5(52g)	S1pr2,Chpf,Plekha4,St7,Arfip2,Chac1,Dio2,Pck2,Aldh18a1,Gars,Trib3,Camk2n2,Olfm1,Rpp14,Nsmf,Ddit3,Pycr1,Sar1a,Tgfb3,Aars,Gnl1,Plekhh2,Sh3gl1,Akt2,Asns,Nars,Polr3d,Sumf1,Cebpg,Kdelr3,Cars,Zfp598,Rab13,Atf5,Mettl1,Osr2,Ncln,Ampd2,Phtf1,Gnptg,Derl1,Tars,Lpin3,Eif4ebp1,Dync1li2,1700025G04Rik,Tmem184c,Aldh1l2,Dnajc10,Acap3,Mettl9,Mars
Atf6b(18g)	Psmd3,Rbm42,Pfkm,Rab11b,Colgalt1,Stk16,Atp6v1h,Flii,Capn2,Creld1,Aars,Gpr108,Ppt2,Fam175b,Ppp5c,Pacsin2,Lrp10,Dpp3
Bach1(214g)	Ubap2l,Fnip1,Picalm,Ubn1,Uvrag,Mafg,Tnfaip3,Klf3,Bhlhe40,Batf,Rara,Rgl1,Fnip2,Gnpda1,Runx1,Lrrc8d,Eif4e,Mbtd1,Slc15a3,Stk4,Clcn5,Bach1,Hnrnpf,Hmox1,Gna13,Ifi30,Etf1,Sde2,Fxyd2,Vps18,Rreb1,Fam117b,Tet3,Ctdp1,Zfp131,Tgif1,Stat3,Ahr,Timd4,Qk,Creb5,Lpin2,Cdv3,Sh2b3,Abca1,Slc10a6,Tra2a,Spag9,Ell2,Csnk1d,Rcan1,Rbbp8,Arl5b,Fam134b,Elmsan1,Sf1,Zfand5,Trib1,Azin1,Sash1,Rel,Ythdc1,Coq10b,Nfkb1,Rlim,Il6ra,M…
Bach2(11g)	Nckap1l,Ptpn22,Rgs18,Gpr171,Rasgef1b,Cst7,Map3k14,Bach2,Dpp4,Lrmp,H2-Oa
Batf(22g)	Gm14005,Lat,Nfkbie,Arhgdib,Cd3d,Ccr2,Cfp,H2-Ab1,Evl,Hilpda,Plbd1,Cd3e,Lcp2,Cd3g,Pepd,Cd300a,Smap2,Bcl3,Ifi30,Il2rb,Vrk2,Slc26a2
Batf3(14g)	Pmaip1,Olfm1,Insl6,Cd74,Wdfy4,Pak1,Ero1lb,H2-Aa,Etv6,Batf3,Irf8,Ciita,P2ry14,H2-Eb1
Bbx(10g)	Prkg1,Ncald,Rbm27,Rspo3,Acin1,Dnajc1,Osbpl9,Hmgn5,Rsrc1,Ccser2
Bcl11b(15g)	Ptpn22,Bcl11b,Ets1,Prdx6,Gimap1,Cd82,Il2rg,Pdcd4,Skap1,Icos,D16Ertd472e,Cxcr6,Il2rb,Ltb,Kcnk1
Bhlhe40(954g)	Plxdc1,Pnrc1,Pnp,Pnmal2,Pmaip1,Plxna2,Plvap,Plscr2,Plscr1,Plscr4,Plpp3,Plpp1,Plk2,Plod2,Plp1,Plod3,Zmiz1,Nr4a3,Bcor,Kmt2e,Zfp503,Trps1,Pth1r,Cxxc5,Lmo4,Bcl11b,Wac,Ptp4a2,Trim8,Slc44a1,Plekhh3,Crlf1,Zfp521,Ank,Cbx4,Cdk16,Eif4g3,Mafk,Slc6a6,Sertad2,Hdlbp,Hmga1,Arhgap21,Zbtb7a,Atp2b1,Rnf2,Glis2,Jade1,Rbms1,Negr1,Gse1,Nrxn2,Spry2,Lingo1,Rest,Foxo1,Elf2,Cebpb,Rcc2,Ppp3ca,Stim2,Tcf3,Nfatc1,Olfm1,Nrarp,…
Bhlhe41(306g)	4933434E20Rik,Dctn4,Irs1,Supt16,Ric1,Ciart,Rbm15,Clasp2,Slc24a5,Bhlhe41,Ssr1,Hsf2,Wee1,Kmt2d,Tef,Jag1,St13,Ythdf2,Uvssa,Dbp,Znrf3,Tmf1,Wtap,Per3,Nfia,Adcy7,Dcaf6,Pam,Vamp7,Actb,Alkbh5,Pan3,Nr1d2,Prr15,Klf13,Yme1l1,Cyp26b1,Iqsec1,Lrrc8a,Lefty1,Rap2b,Arglu1,Cbx3,Tnmd,Lrp4,Arhgap44,Klhl9,Paip1,Hlf,Spry2,Slc39a1,Pdcd4,Notch2,Hhip,Sirt6,Pmp22,Pmepa1,Pmm1,Plscr4,Polr2l,Podn,Col5a1,Col16a1,Nr1d1,Ppm1a,D…
Brf2(7g)	Cryab,Rhoc,Selenom,Tceal9,Ptms,Selenow,Tm4sf1
Cebpa(7g)	Pltp,Plin2,Igf1,Abca1,Ctsd,Capg,Ctss
Cebpb(1220g)	Lcn2,Pfn1,Ddit3,Sh2b3,Lmo4,Slc7a11,Dram1,Il6ra,Maf,Dmkn,Per1,Zfp36l2,Foxc2,Prg4,Jdp2,Spi1,Ezr,Trim8,Chd7,Nfatc1,Hcar2,Fam134b,Slc15a3,Ptgs2,Rnf149,Dyrk1a,Slc11a1,Herpud1,S100a8,Ptx3,Smad2,Jun,Rab6a,Fam110a,Pparg,Elmsan1,Atf3,Chd2,Ubash3b,Hspa2,Sirpa,Celf2,Rara,C3,Rab7b,Steap4,Cybb,Il1b,Ccr2,Sesn2,Nfkbiz,Coq10b,Nav2,Rgs18,Slc25a25,Cebpg,Gas7,Osmr,Dcn,Brd4,Slpi,Trib1,Hopx,Tcf21,Mmp9,Aldh3b1,Rad23b,…
Cebpg(160g)	Chd7,Relb,Tpm4,Rad23a,Rbbp8,Prrc2c,Bnip3l,Mesdc1,Tubb2a,Herpud1,Nfic,Tmem251,Rab7,Pafah1b1,Pde2a,Ghitm,Senp2,Ubn1,Nelfe,Flt1,Rgl1,Lamtor1,Tpr,Ywhah,Zfp706,Klf6,Tspan31,Nras,Lsm2,Rcan1,Smdt1,Blvrb,Klf13,Bag5,Pabpc1,4933434E20Rik,Fam174a,Rnf13,Akap2,Ube2j1,Sash1,Blnk,Pqlc1,Anp32b,Aars,Mfsd1,Ube2d3,Sdpr,Gars,Itpripl1,Adgrg1,Sec14l1,Stmn4,Magt1,Pea15a,Phlda3,Ndel1,Samd4b,Tmem37,Dusp11,Mkrn1,Fam134a,C…
Clock(8g)	Ipo7,Ubr5,Eif3a,Rbfox2,Senp6,Cd164,Klhl13,Cltc
Cpeb1(41g)	Rbms3,Tram1,Dio2,Hhip,Gas1,Spock2,Emp1,Svep1,Ptch1,Pdgfrl,Fzd1,Selenom,Nectin3,Sulf2,Wnt5a,Wisp1,Dbp,Ntn1,Nav1,Bhlhe41,Tnfrsf11b,Lima1,Nfib,Pex5l,Olfml1,Anxa1,Kcnt2,Ltbp2,Nr2f2,Pdgfra,Cd34,Vat1,Col5a1,Atp1b1,Col3a1,Dcn,Plbd2,Igf1,Col14a1,Flrt2,Sptbn1
Creb3(514g)	Ssr4,Arf4,Scfd1,Morf4l2,Kdelr3,Stx5a,Slc39a13,Srpr,Stt3a,Copb2,P3h1,Copb1,Lrrc59,Napa,Ppib,Zfpl1,Mmp14,Tmem167,Calu,Fkbp14,Mydgf,Fastk,Tvp23b,Arl1,Kdelr2,Tmem45a,Sdf2,Commd3,Cdk5rap3,H13,Tmem214,Slc35b1,Yif1a,Sec13,Atp6v0b,Ccdc59,Uba5,Chpf2,Ctsa,Pdia5,Ccser2,Ehd1,Derl1,Gmppb,Cope,Copg1,Srprb,Avpi1,Dad1,Ikbip,Gar1,Emc2,Sf3b6,Apbb1,Fmod,1810055G02Rik,Timp1,Spryd3,Diablo,Ubxn4,Saraf,Mmp23,Hspa5,Snrp…
Creb3l1(1097g)	Igf2r,Mydgf,Trip6,Uso1,Slc35b2,Ptprs,Ssr1,Get4,Lpin3,Arfip2,P3h1,Tceal8,Ssr4,Cbx6,Pabpc4,Wwp2,Tgfb2,Eif4g1,Krtcap2,Stx5a,Aida,Sec63,Pax1,Pld3,S1pr2,Aldh18a1,Morf4l2,Oaf,Tmem39a,Max,Slc30a5,Cd63,Scfd1,Slc43a1,Erlec1,Ptch1,Kdelr2,Golt1b,Rexo2,Ccdc6,Plagl1,B3gnt9,Arcn1,Xpot,Ece2,Zfpl1,Slc39a13,Plbd2,St7,Stt3a,Dnajc1,Arf4,Kdelr3,Tm9sf3,Smad7,Fzd9,Fjx1,Srpr,Cnpy2,Polr3d,Fastk,Arl5b,Stx6,Lrrc8a,Mlec,Se…
Creb3l2(352g)	Tmem39a,Ube2h,Ahcyl1,Mmgt1,Paip2,Zfp523,Ptprs,Tacc2,Dusp8,Ccnd2,Nfic,Bdp1,Erg,Timp3,Oxsr1,2900026A02Rik,Fn1,Map4,Rcan1,Ptprn,1810055G02Rik,Zbtb20,Kif1b,Esyt2,Ltbp1,Zcchc14,Atxn1,Dst,Rhoq,Appbp2,Anapc2,Creb3l2,Ptpn11,Dnajb2,P3h3,Ccser2,Tcf12,Guk1,Myh10,Dhx36,Nbr1,Dab2ip,Luzp1,Sec24d,Clpb,Sec23a,Arcn1,Uso1,Tmem45a,Sec63,Pde4dip,Gbf1,Calu,Golim4,Prrc1,Slco3a1,Fndc3b,Ddx17,Map1a,Amotl1,Spryd3,Zbtb38,…
Creb5(283g)	Cdc14b,Creb5,Tubb2b,Adra1b,Gan,Leng8,Hsd17b7,Nf1,Lrrn4cl,Map3k7,Btaf1,Tnpo1,Sik2,Stmn4,Exoc6b,Cry2,Uba6,Plxdc2,Pnisr,Pmp22,Pmepa1,Pnpla8,Plpp3,Fyn,Tead1,Vegfa,Klf9,Per2,Samd4,Phip,Csnk1e,Dusp1,Foxp1,Cdk6,Hivep1,Arid5a,Per3,Syt11,Nr1d2,Ldb3,Ywhah,Zbtb7a,Cep170,Tle1,Lgi2,Heg1,Mafg,Azin1,Foxo3,Grb10,Ppp2r2d,Zfhx3,Epb41l3,Jund,Camk2d,Coro2b,Kcnma1,Rab1a,Ube2h,Nras,Aldh1a2,Filip1l,Ywhaz,Ccnd2,Braf,Tub…
Crem(648g)	Vps37b,Ccl4,Opa3,Relb,Flrt3,Btg2,Cmtr1,Tpm4,Spag9,Pde7a,Nts,Dok2,Chd7,Etf1,Mxd1,Akirin1,Tmsb4x,Nr4a3,Tra2a,Csnk1d,Areg,Tra2b,Fbxo34,Nfatc1,Runx3,Crem,Ppp2ca,Ell2,Nr4a2,Cd8a,Slc25a33,Ywhah,Maff,Ankrd44,Ddx5,Ptprc,Arhgap26,Btg1,Tpm3,Sik1,Arpp19,Ccrl2,Avpi1,Impdh2,Il21r,Ier2,Gpbp1,Fscn1,Pafah1b1,Polb,Pmvk,Ubn1,Pde10a,Prkcz,Ccl3,Tmem71,Tnfaip3,Eef2,Gpcpd1,Sat1,Prrc2c,Rassf1,Tnfaip6,Ppm1h,Uqcrfs1,Nabp…
Ctcf(41g)	Pafah1b1,Ctcf,Kmt2e,Pnn,Wdr89,Racgap1,Ube2c,Malat1,Hsp90ab1,Ptges3,Tpr,Asf1b,Akap13,Smc3,Bclaf1,Dek,Cdca3,Scaf11,Ubald2,Rdx,H2-Q7,Cdca8,Ncor1,Cxcr6,Nr3c1,Rbm25,Wasf2,Ankrd11,Hmgb1,Pcbp2,Raly,Ttc28,Serbp1,Smc2,Zbtb7a,Stmn1,Arl6ip1,Top2a,Serinc3,Rab2a,Skap1
Cux1(228g)	Slc6a6,Foxp1,Ctnna1,Plec,Ank,Wsb2,Kcnk3,Gpc1,Abr,Tle1,Tacc1,2010111I01Rik,Nsf,Pitpna,Crlf1,Ubxn6,Furin,Runx1,Sdc4,Ywhah,Gatm,Slco2a1,Cdc42ep3,Gpr137b,Gab2,Bin1,Tmem189,Usf2,Arl8a,Lrp10,Epn1,Plekha1,Ssbp4,Apbb2,Myadm,Cmpk1,Ell2,Calm3,Serpine2,Tpm4,Atp1b3,Eea1,Acot7,Purb,Neo1,Setd3,Fn1,Wdr1,Speg,Dap,Cers2,Mapk3,Tgfbr1,Ninj1,Sh3pxd2b,Atp6v0a1,Ptprs,Kcmf1,Cyb5r3,Fam3c,Ptpra,Plpp2,Zfand3,Hspg2,Ywhag,C…
Dbp(673g)	Polr2f,Polr2i,Polr2h,Polr2d,Poglut1,Pofut2,Pofut1,Podn,Pnmal2,Pnkd,Pmp22,Pmm1,Plxna2,Plxdc2,Plgrkt,Pln,Plod1,Plp2,Plpp2,Plpp3,Plpp5,Plpp7,Plppr2,Pls3,Plscr2,Plscr3,Plscr4,Wee1,Polr2k,Polr2l,Plvap,Polr2m,Polr3h,Polr3gl,Naa60,Irf2bp1,Abhd11,Fbxo3,Per2,Per3,Grb10,Gprc5b,Nr1d1,Mtus2,Rev1,Eng,Ctdsp2,Zfp706,Tmem57,Nr1d2,Akt3,Klf9,Lonrf1,Sec62,Aktip,Igsf8,Tef,Ntf3,Rora,Adamtsl5,Pthlh,Ahnak,Prnp,Per1,Unc…
Ddit3(58g)	Dbp,Atf3,Ddit3,Hspa9,Trib3,Nars,Herpud1,Fam129b,Aars,Ing1,Nupr1,Asns,Pafah1b1,Ube2b,Ifrd1,Ormdl3,Mdm2,Phlda3,Dnajb9,Srsf2,Zfand5,Gabarapl1,Atf5,Tob1,Tmem11,Gadd45a,Phgdh,Jmjd6,Mthfd2,Rassf1,Mid1ip1,Aamp,Nab2,Egr2,Pnrc1,Nfe2l1,Hspa5,Eif1,Sars,Xbp1,Eif3c,Slc7a5,Klf9,Cdc42ep4,Psmd11,Stbd1,Baiap2,Rbms2,Arid5a,Gdf15,Mafg,Eif5,Cystm1,Bbc3,Cdkn1a,Eif1a,Snhg12,Zfp771
Dlx5(51g)	Ppp1r1b,Msx2,Tmie,Tfap2b,Nt5dc2,Lmo4,Col2a1,Dlx6,Lnx1,Prrx2,Pth1r,Pdzrn4,Aqp1,Adamtsl1,Fap,Lamc3,Osr1,Hapln1,Mia,Gdf10,Frzb,Phactr1,Crispld1,1190002N15Rik,Tmtc2,Lrrtm3,Itga10,Slc8a3,Ank,Fzd9,Fibin,Smoc1,Dtd1,Rarres1,Gria3,Ntng1,Pax9,Nrep,Gm5860,Foxq1,Wnt5b,Slc16a4,Runx2,Ptprk,Lingo1,Foxf1,Zfp385b,Enho,Calcrl,Hoxa2,Kctd15
Dlx6(34g)	Inhba,Ppp1r1b,Adamtsl1,Msx2,Dlx5,Sema3c,Tfap2b,Ttll5,Calcrl,Ntng1,Gm5860,Bmpr1b,Phactr1,Nt5dc2,Pax9,Prrx2,Lnx1,Osr1,Dlx6,Lamc3,Mpped2,Gria3,Uaca,Pgr,Cacna1d,Egln3,Aatk,Col15a1,Cacna2d3,Foxq1,Pde4d,Gorab,Foxl1,Chst2
Dr1(9g)	Orai1,Myo1g,Stk17b,Rbm47,Ptbp3,Trim25,Kcnk13,Sgk3,Rassf5
E2f1(389g)	Mcm6,E2f1,Cdc6,Mcm3,Cdt1,Hells,Dtl,Ezh2,Ranbp1,Mcm2,Gins1,Mcm5,Mcm4,Topbp1,Dnmt1,Cdk1,Rpa2,Atad2,Lig1,Ung,Rfc3,Mcm7,Cdc45,Dctpp1,Smc2,Dnajc9,Pdpn,Donson,Pmf1,Mki67,Smc4,Akap12,Hat1,Pih1d1,Tbc1d31,Stmn1,Rap1b,Psat1,Tfdp1,Sh3kbp1,Rab8b,Zeb2,Entpd2,Ncapg2,Ccne2,Rfc5,Prim1,Rcc2,Tcf19,Prune2,Gins2,Rnaseh2a,Tmem106c,Chaf1b,Lman2,Tmem171,Emilin2,Rrm2,Vat1,Asf1b,Abca1,Nid1,Uchl3,Gas7,Eif1ad,Dpysl2,Cdk6,C…
E2f3(4g)	E2f3,Thbs1,Slco2a1,Crlf1
E2f4(43g)	Ppp4c,E2f4,Sf3b6,Txn2,Spg21,Phb2,Strap,Sys1,Rala,Emg1,Tmed2,Plekhj1,Slc35c2,Sdf2l1,Arhgap9,Cd3e,Lck,Il2rg,Fbl,Ptpn7,Shisa5,Nkg7,Klf13,Eif3f,Ptpn22,Tmem9b,Rab5c,Rpl18a,Bin2,Ran,Lat,Rpl26,Sash3,H2afy,Dock2,Arf1,Dok2,Sema4d,Ube2l6,Il3ra,Sh3glb1,Tnfaip8l2,Ctsw
E2f6(22g)	Hspb1,Tsc22d1,Hmgn1,Hsp90ab1,2010111I01Rik,Kctd10,Cryab,Nudt4,Hspb8,Mlf2,Iscu,Ldhb,Snhg18,E2f6,Bag1,Dynlrb1,Eef1g,Cnn3,Slc25a3,Serpine2,Vdac1,Mtus2
Ebf1(445g)	Prrx1,Tnrc18,Hmgb1,Tnrc6b,Ntrk2,Svep1,Lmcd1,Tsc22d1,Peli2,Ccdc80,Fermt2,Prr12,Rasal2,Ccng2,Jag1,Nfatc4,Col1a1,Dpysl2,Ssbp2,Ppp2r2d,Ppfibp1,Bbx,Col5a2,Armcx3,Fzd2,Wnt5a,Tmem150a,Pi15,Igfbp5,Dcaf8,Fblim1,Egr1,Prickle1,Spry2,Emilin2,Ebf1,Emp2,Adamts1,Mecom,Plpp3,Celf2,Phip,Pcdh11x,Nectin3,Dtx3,Cdo1,Adamts8,Lancl1,Auts2,Clmp,Slc44a1,Trip10,H1f0,Scd1,Atp8b1,Gadd45g,Atp1a2,Meis2,Cbx5,Mdk,Mcc,Adamts4,Pr…
Ebf2(9g)	Smpd3,Cadm3,Ackr3,Tppp3,Lrrn4cl,Ebf1,Ebf2,Pcolce2,Pla1a
Egr1(1780g)	Psip1,Hmgb1,Dyrk1a,Six4,Sp4,Ntn1,Klf2,Setbp1,Dclk1,Phf21a,Bmpr2,Junb,Trim8,Gtf2ird1,Foxp1,Tob2,Auts2,Rbm15b,Atl2,Atp2a2,Twist2,Hdlbp,Hoxb6,Gas1,Plekhh3,Sertad2,Fbxl3,Tshz3,Zfp36l2,Elf2,Jun,Mapk6,Zfp36l1,Tnrc18,Med13,Timp3,Mex3c,Nuak1,Fmnl2,Tgif1,Jade1,Ing1,Prkd3,Lsm14a,Megf9,Sntb2,Crebrf,Yap1,Peli1,Lmcd1,Actg1,Foxc1,Vezf1,Bdnf,Ivns1abp,Arntl,Spry2,Sema6d,Usp34,Foxo1,Kdm3a,Fos,Ctnna1,Zfp131,Ndst1,…
Egr2(18g)	Pmp22,Plp1,Egr1,Ier2,Junb,Col27a1,Nr4a1,Acan,Gpm6b,Rcan1,Egr3,Gfra2,Lrrn2,Adamtsl2,Col11a1,Pth1r,Cilp2,Col9a2
Egr3(191g)	Trps1,Kmt2e,Pth1r,Ank,Spry2,Pthlh,Lmo4,Ankrd28,Cdk2ap1,Gpc1,Ctdspl,Timp3,2010111I01Rik,Egr3,Crlf1,Itpr3,Runx1,Col9a2,Sdc4,Atn1,Nuak1,Slco2a1,GtROSA26Sor,Tmem185a,Podxl,Nr4a2,Carmil1,Chst11,Smad3,Zbtb7c,Epas1,Fn1,Crtap,Hbegf,Etv5,Crabp2,Nfatc1,Mgat4b,Nos2,Nr4a1,Ell2,Mia2,Bmp2,Vamp5,Slc1a4,Col9a3,Cdkn2a,Cast,Twist1,Cebpd,Slc7a2,Sdk2,Cd24a,Nectin1,Atp2b1,Pkd1,Tgfb1,Ninj1,Ddit4l,Fam20c,Xylt1,Raph1,Co…
Elf1(307g)	Rbm39,Ubr5,Pafah1b1,Ptbp1,Kansl1,Npm1,Csnk1a1,Prpf38b,Crk,Sfpq,Mapk6,Tsc22d2,Rad23b,Pum1,Tra2a,Foxp1,Safb,Eef2,Eif3a,Bptf,Rbm25,Kansl2,Nolc1,Pabpc1,Csnk1d,Ankrd17,Epc1,Atrx,Ppp2r5e,Rbfox2,Ppp2r2a,Arid4a,Prrc2c,Sf1,Ankrd11,Rnf138,Rbm27,Bcl11b,Hipk3,Tnfaip3,Rps6ka3,Pak2,Ube3a,Dnajb1,Arid4b,Fyn,Cggbp1,Gabpb1,Psip1,Ythdc1,Tab2,Chd1,Wsb1,Vezf1,Naa50,Vps37b,Rnf19a,Abi1,Zc3h15,G3bp2,Bzw1,Eed,Sertad2,Sca…
Elf2(44g)	Hnrnpu,Bzw1,Nr1d2,Slc30a9,Hspa9,Lsm14a,Tra2b,Csnk1d,Tax1bp1,Csde1,Chd1,Cnot4,Zbtb7a,G3bp2,Clip1,Rpl13a,Sbno1,Vezf1,Gsk3b,Thoc2,Crk,Rps6kb1,Hnrnpf,Fbxo11,Spop,N4bp3,Tmem30a,Foxo1,Npepps,Zfand6,Csnk1a1,Luc7l2,Bmp2,Ash1l,Eif3a,Nab1,Ctdspl2,Ing2,Atrx,Elf2,Tm9sf3,Tcf12,Fbxo32,Rnf10
Elf4(97g)	Pik3cd,Fmnl1,Baz1a,Itgal,Rin3,Rara,Tbc1d8,Btk,Ikbkb,Tmem51,Zeb2os,Hk3,Sh3kbp1,Trim25,Dock8,Sh3bp5,Cysltr1,Abcc3,Pde8a,Ms4a6c,Acp5,Erlin1,Mapkapk3,Nadk,Elf4,Ceacam1,Gm5547,Diaph1,Gda,Adgre4,Prkcd,Tmsb10,Mapk14,I830077J02Rik,Arhgap30,Ccdc88b,Rinl,Sh3bp2,Ptpn6,Pkn1,Cd300lf,Klrk1,5430427O19Rik,Plxna4os1,Slamf8,Akna,Map4k1,Ifi209,Nabp1,Lck,Stat1,Bcl2l11,Plcl2,Pilrb2,Fyb,Ptpro,Plcg2,Itga4,Itgam,Eno3,Tr…
Elk1(19g)	Hmgn1,Mgp,Dpysl3,Efemp2,Rhoj,Prelp,Il11ra1,Ccdc80,Calu,Serpine2,Klf9,Htra3,Rhoc,Ptms,Loxl1,Slc48a1,Frzb,Nbl1,Rab34
Elk3(1011g)	Tsg101,Arpc3,Sumo1,Arhgef1,Fli1,Asap1,Tbc1d22a,Rasgrp3,Trim35,Bin3,Ppp4c,Lypla2,Ywhab,Fibp,Rai14,Tmem208,Pigt,Rac1,Icam1,Eng,Gng11,Fam91a1,Osmr,Phb2,Ncstn,Rasip1,Arhgap31,Tbkbp1,Dusp6,Epn1,Stab1,Rab11a,Snrpe,Tmem204,Rapgef4,Arhgap9,Fam96a,Rgl2,Ykt6,S100a16,Zcchc6,Tmem234,Ptprb,Cyb561d2,Ddx21,Cd93,Fkbp1a,Eloc,Dpysl2,Arpc4,Grap,Ube2q1,Arhgap27,Serpinb6a,Eif4e2,Llph,Adgrf5,Ikbkb,Dgkz,Ushbp1,Sptlc2,S…
Elk4(71g)	Ntn1,Bmpr2,Fmnl2,Ahnak,Plec,Nckap1,Ildr2,Gpr153,Bicc1,Ece1,Sec61a1,F2r,Loxl2,Ptpn14,Amotl1,Rbms1,Cdc42ep1,Raph1,Epas1,Myzap,Fam102b,Tspan7,Il6st,Slc7a2,Mxd4,Ltbp4,Mrc2,Tulp4,Mkl2,Fzd4,Igf2r,Zbtb4,Ace,Jam2,Sav1,Nfe2l1,Fndc3b,Hspa12b,Ptgfrn,Pkd2,Dll4,Synpo,Ryk,Arhgap31,Ppp1r16b,Sulf1,Plekha6,Pear1,Sh3bp5,Nav1,Rasgrf2,Afap1l2,Plek2,Sigirr,Col15a1,Fbn1,Ctdsp2,Bcl6b,Gpihbp1,Spns2,Ptprm,Adamts10,Dock9,…
Erg(397g)	Plpp1,Plk2,Polr2m,Poglut1,Podxl,Pnrc2,Plod2,Pnpla2,Pnn,Plxna2,Fgd5,Mef2c,Arhgap31,Hyal2,Rasip1,Adam15,Ccm2l,Erg,BC026585,Ss18,Rab11a,Esam,Eng,Rasgrp3,Egfl7,Fam65a,Flt4,Rlim,Sulf1,Dab2ip,Skil,Tsc22d1,A430105I19Rik,Igfbp2,Cdh5,Epas1,Aktip,Dll4,2900026A02Rik,Lats2,Gpihbp1,Bcl6b,Slc25a25,Cmip,Slc30a9,Kdr,Dok4,Eva1a,Ralb,Nckap1,Nos3,Flnb,Jup,Pde2a,Mmrn2,Stc1,Epha2,Crk,Csgalnact1,Limch1,Creb3l1,Irf2bpl…
Esrra(39g)	Pilra,Esrra,P2rx4,Blnk,Fgd2,Ptpa,Abcc3,Bin1,Coro1b,Cxcl16,Epn1,Arpc2,Prelid1,Taf10,Arhgdia,Pgls,Ubxn1,Rack1,Rac1,Bin2,Slc35c2,Prkcb,Slc37a2,Atp6v0d2,Crlf2,Ninj1,Cox5a,Vdac1,Pkib,Syngr1,Mmp12,Sema4d,Mcub,Map2k2,Rnh1,Arl8a,Ifngr2,Mfsd12,C3ar1
Ets1(839g)	Arhgef1,Arhgap31,Eng,Rasgrp3,Rlim,Klhl6,Lat,Chd2,Sept1,Ikzf1,Grap,Spn,Rasip1,Itgal,Arhgap27,Acin1,Ankrd44,Cd247,Tmem71,Rinl,Zfp622,Arhgef3,Tgif2,Il2rb,Ddx21,Msn,Lck,Lrg1,Arhgap15,Elf2,Cyfip2,Las1l,Rps27rt,Plvap,Sf1,Hccs,Nedd9,Satb1,Egfl7,Ushbp1,Mmrn1,Oser1,Apold1,Ptprc,Myct1,Cd3e,Scarf1,Ppm1g,Gng11,Sox17,Ldb2,Hcst,Vgll4,Ppp1r16b,Lax1,Dlc1,Traf3ip3,Caskin2,Fosl2,4931406P16Rik,Tnik,Cd93,Timp4,Il7r,…
Ets2(571g)	Gpsm3,Rasgrp3,Fam110a,Arhgap31,Lcp2,Clec5a,S100a9,Inpp5d,Spn,Rhog,Pglyrp1,Apold1,Grap,Lmo2,Pik3r5,Rhoh,Arhgap9,Il1r2,Fosl2,Ddx21,AB124611,Mcemp1,Ccl4,Stap1,Ccl2,Ltb4r1,Ncf4,Bcl2a1b,Picalm,Lrg1,Bcl2a1a,Gmfg,Zcchc6,Bcl2l1,Etf1,Tank,Nfkbid,Fli1,Pald1,Lyn,Cd14,Dok3,Zfp622,Itgal,Cd300lf,Tnf,Rasgrp4,Rac1,Cyfip2,Hcls1,Sde2,Actr2,Ccl12,Ccdc88b,Nr4a3,Csf3r,Plek,Ccrl2,Tgif1,Siglece,Ushbp1,Fyb,Trem3,Sema6b,…
Etv3(369g)	Pik3cg,Arhgap30,Pik3r5,Bcl2a1b,Dennd1c,Bcl2a1a,Bcl2a1d,Ikbkb,Dock10,Etv3,Arih2,Ccr7,AB124611,Baz1a,Samsn1,Gpr65,Rnase6,Apold1,Spi1,Dusp5,Mkl1,Kdm2b,Lmnb1,Grb2,Pirb,Hk3,Gpr137b,Slc9a9,Fam110a,Lpar6,Fcgr4,Fgd2,Malt1,Bak1,Smagp,Nfkbid,Dapp1,Rapgef2,Lilrb4a,Slc9a3r1,Nr4a3,Tbc1d8,Plxnc1,Rala,Ccl2,Clec10a,Syk,Myo1g,Gcnt1,Lrrk1,Tnf,P2ry10,Picalm,Taok3,Mcemp1,Actr2,Rac2,Jak2,Pdgfb,Nfkb2,Cfp,Rell1,Tnpo3,C…
Etv6(85g)	Pik3r5,Dock10,Plxnc1,Arhgap30,Etv3,Was,Ccdc88b,Bcl2a1d,Etv6,Wdfy4,Dock2,Mob1a,Ciita,Trps1,Baz1a,Pilrb2,Myo1g,Rin3,Sub1,Rnase6,Il6ra,Eno3,Treml4,Ccr7,Malt1,Nr4a3,Picalm,Jak2,Trem3,Acsl5,Akap13,Map4k4,Dennd4a,Map3k14,Gpr132,Trim25,Map3k1,Thbs1,Tbc1d4,Myh9,Rel,Jarid2,Rab11fip1,Klra2,Adap1,Ube2f,St8sia4,Zbp1,Tnfrsf1b,Napsa,Sp100,N4bp2l1,Plbd1,Rasa4,Batf3,Stat3,Cd80,Zmiz2,Rpl34,Stap1,Ankrd44,Tbc1d8,Sn…
Fli1(901g)	Pik3cg,Rasgrp3,Ikzf1,Tbkbp1,Arhgap31,Eng,Abi3,Emcn,Inpp5d,Klhl6,Rasip1,Fam107a,Arhgap25,Irf2,Mmrn2,Apold1,Gngt2,Grap,Lmo2,Wdr26,Zfp710,Stab1,Dpysl2,Ppp1r16b,Vwf,Tfe3,Vgll4,Ptprb,Arhgef1,Ikbkb,Cfp,Bcl2a1b,Lrg1,Mmrn1,Nts,Zcchc6,Bcl2l1,Il2rg,Dgkz,Crem,Nfkbid,Fli1,Prune2,Pald1,Egfl7,Arhgef3,Lyn,Ramp2,Arhgdib,Adgrf5,Ccl5,Sox17,Cd300lf,Gng11,Arhgap27,P2ry12,Tie1,Lypla2,C1qc,Arhgap15,Cd247,Slco2b1,Fnbp1…
Fos(1247g)	Dusp1,Jun,Fosb,Btg2,Atf3,Gem,Zfp36l1,Ppp1r15a,Klf6,Ier2,Cyr61,Egr1,Ubb,Fos,Junb,Hspa5,Gadd45g,Klf2,Gm12216,Hbegf,Zfp36,Hes1,Gadd45b,Nr4a1,Sgk1,Polg2,Pln,Plpp1,Pls3,Pmepa1,Pnck,Pnldc1,Pnpla2,Plk2,Pnpla8,Pofut2,Pole4,Pnrc1,Plin4,Bcl6,Nr4a3,Bcor,Hmgb1,Tnrc18,Bmpr2,Pabpc1,Smarcd3,Gnas,Kat6b,Zfp503,Tead1,Yy1,Wac,Cxxc5,Nr3c1,Spry2,Plekhh3,Chd6,Atp5g2,Tshz3,Dyrk1a,Mllt10,Sertad2,Nfib,Amd1,Zbtb7a,Zfp36l2…
Fosb(496g)	Jun,Dusp1,Fosb,Zfp36l1,Klf6,Tsc22d2,Tra2b,Gem,Maff,Ier2,Atf3,Ppp1r15a,Wsb1,Ccnl1,Skil,Ifrd1,Egr1,Ddx3x,Fos,Junb,Hspa5,Gadd45g,Socs3,Zfp36,Nr4a1,H3f3b,Gadd45b,Tob1,Klf2,Hbegf,Klf4,Irf1,Hes1,Ppp1r10,Ier5,Rbm4b,Pnrc1,Hk2,Homer1,Opa3,Arih1,Zbtb11,Taf4b,Rapgef6,Csnk1d,Trib1,Ahcyl2,Arl13b,Nup153,Elmsan1,Rapgef2,Fam179b,Zfand5,Egr2,Mepce,Ube2o,Pom121,Nckap5l,Plk2,Plk3,Plpp1,Polr2a,Pmepa1,Polg2,Pnp,Nr4a3…
Fosl1(773g)	Nr4a3,Homer1,Gpbp1,Ube2h,Ell2,Vps37b,Ythdf3,Tsc22d2,Sik1,Relb,Pvt1,Nr4a2,Map3k2,Rbbp8,Creb5,Zfand5,Irf2bpl,Morf4l2,Ythdc1,Pafah1b1,Appbp2,Nfkb2,Tubb2a,Dusp8,Gem,Ppp2ca,Mafg,Aff4,Ccnl1,Zfp36l2,Cltc,Skil,Akirin1,Cnnm4,Mex3c,Flnc,4932438A13Rik,Rel,Ube2o,Maff,Sik3,Csnk1d,Arl5b,Ptp4a1,Ltbp1,Gprc5a,Ppp2r2a,Map2k1,Slc25a25,Ccdc86,Fn1,Zbtb11,Tm9sf3,Rap1b,Arl4d,Prkar1a,Spag9,Atl2,Jmy,Uap1,Ppp4r2,Frat2,Fbx…
Fosl2(611g)	Nr4a3,Ube2h,Vps37b,Homer1,Relb,Ell2,Creb5,Opa3,Dusp8,Zbtb21,Areg,Tra2a,Crem,Tsc22d2,Spag9,Sik1,Pafah1b1,Gem,Appbp2,Csnk1d,Nr4a2,Zbtb11,Rcan1,Purb,Sf1,Arl4d,Maff,Bcl6,Ppp2ca,Fosb,Ccnl1,Taf4b,Ythdc1,Dnajb4,Hipk1,Btg2,Insig1,Slc25a33,Mafg,Slc25a25,Trib1,Ptpn11,Jmy,Arl5b,Cltc,Fbxo33,Btg1,Gpcpd1,Dennd5a,Sik2,Cwc25,Zfp36l1,Zfand5,Fbxo34,Stat3,Ppp1r15a,Fos,Skil,Cnnm4,Klf13,Mxd1,Wsb1,Rap1b,Ptp4a1,Rel,Atf…
Foxc1(19g)	Fzd8,Med14,Neo1,Nptxr,Ctif,Fbxw11,Grip2,Kcnq5,Hif1a,Sin3a,Mllt6,Celsr2,Fzd7,Pde3a,Per2,Ctnnb1,Ctgf,Acvr1,Hey2
Foxc2(20g)	Foxp1,Smad7,Tle1,Bdnf,Sphk1,Gramd1a,Fosl1,Foxc1,Fam129b,Ddr1,Sgms2,Erg,Smad6,Klhl21,Mical2,Foxc2,Fjx1,Btg3,Tjp2,Shb
Foxd1(12g)	Ntn1,Ar,Svep1,Lsamp,Ptch1,Olfml3,Omd,Fhl2,Hsd11b1,Nr2f2,Fmod,Pcolce2
Foxk1(25g)	Fbxo32,Mrvi1,Crim1,Net1,Foxp1,Lpp,Limch1,Pbx1,Ppp1r12b,Rras,Dst,Adcy5,Plin4,2900026A02Rik,Atp2b4,Mtus2,Thsd4,Qsox1,Rock2,Map3k20,Itga9,Zfhx3,Mbnl1,Map7d1,Msn
Foxk2(7g)	Zbtb20,Fat1,Ltbp1,Col18a1,Timp3,Cald1,Tns1
Foxl1(20g)	Inhba,Dlx6,Foxl1,Tcap,Ank,Rgs5,Ano1,Lamc3,Crlf1,Nrtn,Ppp1r1b,Gja1,Angpt2,Foxf1,Id4,Sorl1,Sost,Auts2,Abcc9,Tmtc2
Foxn3(444g)	Atxn1,Usp13,Kcnma1,Tsc22d4,Srf,Peli2,Foxp1,Calm1,Csnk1e,Samd4,Rfx2,Pias1,H3f3a,Igf1r,Id4,Nfix,Crebbp,Tle1,Ccnd2,Trio,Gkap1,Ddx6,Zfp36l1,Nr4a1,Nek7,Celf2,Pitpnm2,Hivep1,Hdgf,Klf7,Zbtb7a,Slc38a2,Fbxo32,Abl1,Dyrk1a,Rock1,Arhgef17,Prdm16,Cdk2ap1,Zmynd11,Carns1,Dek,Tnrc18,Dbndd2,Arid1b,Cdkn2aip,Chp1,Bves,Bbx,2010111I01Rik,Dpysl3,Adcy5,Actb,Per2,Sirt1,Capzb,Mmp17,Msra,G3bp2,Loxl1,Mpped2,Hexim1,Nr2f6,In…
Foxo1(264g)	Fbxl3,Pcdh9,Adamts10,Ptch1,Cnot6,Brd3,Slc4a4,Mbtps1,Pdk4,Med13l,Ank3,Atxn1,Dennd2a,Atoh8,Foxo1,Sp3,Hdac7,Lgi2,Chad,Meis2,Sema3b,Vgll3,Foxo3,Col2a1,Sav1,Ccpg1,Lama4,9330159F19Rik,Stox2,Errfi1,Akt2,Ldb2,Amotl2,Rcor3,Ubn2,Adamtsl3,Sema6d,Irf2bpl,Socs2,Bmp3,Zfp521,Ehd3,Cadm3,Omd,Lamb1,Mmrn1,Col9a1,Slc45a3,Smpd3,Smad3,Alpl,Plxna4,Ackr3,Lrig3,Smoc2,Epha7,Slc44a1,Col11a1,Zfp503,Plcxd3,Zbtb16,Adamts5,Twi…
Foxo3(127g)	Phip,Arrdc3,Med13l,Atxn1,Vezf1,Tcf7l2,Zbtb7a,Runx1t1,Ubn2,Glg1,Foxo1,Bdnf,Col9a1,Pdk4,Erg,Marf1,Trp53inp1,Cited2,Elf2,Cdkn1b,Chad,Col11a2,Col1a2,Wtap,Socs2,Pdzrn4,Mef2a,Fam134a,Amd1,Net1,Foxo3,Ncam1,Tmem65,Ugp2,Stc2,Fry,Zbtb38,Efna5,Osbpl1a,Errfi1,Supt16,Sec23a,Syne1,Bmp2,Klf9,Fkbp5,Col2a1,Acan,Slc39a1,Nfia,Hbb-bs,Sox9,Bcl2l1,Zbtb20,Pkn2,BC030336,Gid4,Tsc22d3,Chd1,Rest,Lrrc8a,Srpk2,Dusp3,Lrrc58,C…
Foxp2(427g)	Ssbp2,Slit2,Svep1,Kcnma1,Fbxl3,Tmtc1,Ccdc80,Foxp2,Grem2,Ntn1,Nfix,Sspn,Crebbp,Hdac4,Slc4a4,Meis2,Ust,Rhobtb3,Il11ra1,Zfp36l1,Runx1t1,Yap1,Arrdc3,Prelp,Stag2,Celf2,Osr1,Fbxo3,Lgi2,Cdkn1c,Sptan1,Gas1,Shank1,Fbxo32,Gatsl2,Abl1,Mdk,Hdgfrp3,Ar,Sptbn1,Arid1b,Zhx2,Adamtsl3,Rftn2,Prrx1,Foxo3,Rora,Nbea,Pcdh9,Med13,Ksr1,Fign,Ubr5,Vgll3,Amotl2,Pcsk5,Wnt5a,Vezf1,Nfat5,Tfdp2,Loxl1,Mpped2,Ntrk3,Usp46,Plekhg3,2…
Foxq1(9g)	Sulf2,Gfra1,Nfasc,Cp,Sfrp2,Gabarapl1,Bdnf,Kcnj15,Foxq1
Gata2(890g)	Itga6,Nfatc1,Plxna2,Isl1,Klf2,Wnt2,Dkk2,Marcksl1,Sh2b3,Egr3,Ace,Irf2,Mat2a,Epas1,Ccnyl1,Pdgfb,Plk3,Lmo2,Sptan1,Ptprj,Chd7,Meis2,Azin1,Snrk,Map4k4,Rcsd1,Mylip,Fli1,Sox7,Mesdc1,Piezo1,Slco2a1,Mecom,Amotl2,Sdc1,Sgk1,Bmpr2,Csnk1e,Erf,Nrarp,Cdk17,Ctnnb1,Nras,Vegfa,Nrn1,Tal1,Gngt2,Tle1,Ehd1,Ccnd1,Ramp2,Klf7,Klf4,Rnf4,Tpm4,Jag1,Acvr1,Sptbn1,Kctd12,Grasp,Tspan13,Rai14,Pde9a,Cd24a,Plvap,Kank3,Cytl1,Anp32a…
Gata3(105g)	Dkk2,Bmp6,Il2rb,Edn1,Isl1,Dusp5,Fam83a,Sox7,Vwf,Cish,Slco2a1,Mkl2,Areg,Fam213a,Zfp36l2,Lmo2,Tubb3,Stxbp6,Eef2,Coch,Icam2,Sesn3,Tesc,Trf,Tpm3,Arhgef1,Arhgdib,Dennd5b,Tpbg,Satb1,Rnf128,Ptn,Ikzf2,Rtn1,Pde7a,Gata3,Ltb4r1,Rerg,Cd27,Tmem64,Pnrc1,Irf6,Rgs1,B3gnt3,Rhoh,Hmcn1,Pdcd4,Sdcbp2,Cd82,Mal,Thbs1,Bmper,Stat4,St3gal4,Spon1,Fam107b,Msx1,Zfpm1,Samsn1,Tbx1,Emb,Skap1,Bcl11b,Tnfaip3,Elmo1,Plek2,Tal1,Sox4…
Gata4(298g)	Pmm1,Pnrc1,Pnp,Plxdc1,Plpp1,Plin3,Ptp4a1,Wnt2,Emd,Rai2,Rnf6,Hapln1,Bambi,Fxyd6,Fam78b,Cyp20a1,Plat,Mtap,Trps1,Fut8,Jade1,Ptn,Vcan,Igfbp4,Hmcn1,Tspan12,Sqrdl,Wnt11,Npy,Dpysl3,Ehd1,Igf1,Pde1a,Wnt5b,Celf4,Thbs4,Cdh11,Slc16a2,Litaf,Glo1,Aard,Msx1,Tmem100,Emilin1,Kctd20,Aqp2,Zfp277,Stx4a,Ece2,B4galt4,Pla2g16,Rnf144b,Gpbp1,Hdac2,Ergic2,Epyc,Sox5,Ndel1,Greb1l,Pdgfrl,Sesn3,Enc1,Ptger4,Ccng2,C1qtnf7,Pde10…
Gata6(653g)	Atxn1,Isl1,Kcnma1,Phip,Atoh8,Ssbp2,Map1b,Egr1,Ace,Ccdc80,Ubtf,Atp1b1,Pabpc4,Nbeal1,Samd4,Sptan1,Tmtc1,Slco3a1,Meis2,Rora,Tmem150a,Azin1,Pias1,Ntn1,Sspn,Fblim1,Mapk6,Dynll2,Yap1,Slco2a1,Mecom,Setbp1,Hnrnpl,Ak1,Amotl2,Atp2a2,Slc38a2,Glg1,Hmgb1,Sgk1,Ell,Bmpr2,Nfix,1010001N08Rik,Ctnnb1,Ccnd2,Rspo3,Brd3,Ppp2r2a,Tle1,Nr2f6,Zmynd11,Vim,Runx1t1,Wac,Ubr5,Hsp90aa1,Sptbn1,Zfp503,Vgll3,Hdlbp,Limch1,Rfwd2,Ing…
Gli1(155g)	Podn,Pmp22,Pmm1,Ptch1,Hsd11b1,Twist2,Epb41l2,Smoc2,Adcy7,Arap1,Ntn1,Meg3,Pgf,Hhip,Lrrn2,Serpinf1,Col8a2,Tgfbi,Ablim1,Adamtsl2,Rbp4,Cd302,Prrx1,Col14a1,Rab34,Boc,Dact1,Slc38a4,Igfbp4,Pdlim2,Col6a6,Angptl1,Col4a4,Pdgfra,Gpx3,Lamc3,Lpar1,Cd34,Islr,Gpc3,Tiam1,Daam1,Ccbe1,Spock2,Aspn,Bace2,3632451O06Rik,Gsn,Igfbp5,Tspan11,Fmod,Scara5,Tmem119,Lrpap1,Fmo1,Pid1,Igfbp6,Ptgfr,L3hypdh,Numbl,Tnxb,Plekha6,Spt…
Glis2(104g)	Pmp22,Plxdc2,Glis2,Nfasc,Nbl1,Olfml2a,Cygb,Mxra8,Col6a3,Rspo1,Ngf,Rhbdf1,Bmp1,Pnmal2,Plpp5,Plod1,Nfic,Tmem52,Ptgir,Col1a1,Slc38a10,Tcf3,Creb3l1,Nlgn2,Akt2,Bgn,Cacna1g,Ptch1,Zfp521,Fbln2,Adcy7,Wnt9a,Ssr3,Rarg,Gsn,Pcbp4,Palm,Lingo1,Mapk8ip1,Crabp2,Prrx2,Arap1,Fgf18,Nrxn2,Cdc42ep1,Fam20c,Gli1,Prelp,Igfbp4,Mxd4,Ahnak,Scn1b,Baiap2,Olfm1,Gpr153,Fads3,Pdgfra,Mlec,Islr,Prr5,Sema4c,Fam83a,Cdc42ep2,Igfbp5,…
Glis3(27g)	Runx1,Mmp14,Dclk1,Adamtsl1,Acan,Lcn2,Col27a1,Fn1,Gxylt2,Sulf1,Enpp2,Sox9,Chl1,C3,Crlf1,Slc39a14,Steap3,Spp1,Nrn1,Mia,Cda,Hp,Fzd9,Adgrg2,Nts,Hapln1,Grin2a
Gtf2b(21g)	Hspa5,Ubald2,Rab8a,Cnbp,Got1,Ebp,Hspa8,Herpud1,Rbm42,Eif4a1,Psmd4,Spcs2,Snrpa,Med30,Lman2,Dnajc7,Nfkbib,Psma5,Ddx5,Cdc42,Gtf2b
Hes1(9g)	Hes1,Ciart,Spry4,Sox4,Klf10,Plk2,Ankrd37,Nop2,Frat2
Hes6(5g)	Gtf3a,Ssbp4,Dbnl,AI413582,Dhrs4
Hic1(19g)	Igfbp5,Pdpn,Igfbp4,Olfml3,Adamts2,Cdc42ep2,Tuba1a,Angptl4,Twist2,Serping1,Tcf21,Smoc2,Cd34,Hsd11b1,Hic1,Pdlim2,Nid1,Ebf1,Entpd2
Hif1a(47g)	Eno1,Zzz3,Tfrc,Ell2,Msi2,Mapk6,Sox4,Cd164,Chsy1,Ubr5,Hif1a,Snapc1,Pfkfb3,Lrp8,Ptpn2,Chac1,Tiam2,Six4,Slc30a4,Adam9,Zswim8,Ssh1,Ereg,Samd8,Tsr1,Nos2,Slc6a17,Slc22a4,Traf3,Bmi1,Shb,Tnfrsf10b,Ahdc1,Pfkl,Fam25c,Wwp2,Atp1b3,Grin2a,Fam214b,Sept9,Ankrd37,Kif26b,BC022687,BC005537,Bcl9l,Klhl21,Smg1
Hivep1(12g)	Ptprs,Ahnak,Cdh13,Tnc,Atp2b4,Adgrl1,Hivep1,Dtna,Ano1,Chd4,Creb5,Myadm
Hivep2(36g)	Nfkbia,Nfkb2,Cxcl10,Tnfaip3,Nfkbiz,Nfkb1,Map3k8,Arl5b,Trio,Gadd45b,Rnd1,Stx11,Itga5,Cxcl2,Irf1,Tgif1,Hivep2,Ptgs2,Casp4,Chd4,Ccnl1,Kansl1l,Ets1,Itpkc,Icam1,Sirt1,Tpbg,Neat1,Tnf,Nr1d1,Dusp5,Rara,Mapk6,Runx1,Bcor,Zbtb2
Hivep3(82g)	Cxcl1,Relb,Ptgs2,Pik3r1,Camkk2,Ell2,Nos2,Lcn2,Sdc4,Casp4,Steap4,Lrg1,Hivep3,Sash1,C3,Nfkb1,Cxcl16,Tlr2,Tmem176b,Mdk,1700025G04Rik,Ccl19,Smim3,C4b,Gfra1,Tspan4,Ahsg,Scarb2,Gas7,Runx1,Osmr,Plpp3,Tnfrsf1a,Ngf,Art4,Chst11,Nav3,Slc39a14,Thy1,Mlec,Dclk1,Cxcl14,Stat3,Icam1,Snai1,Pltp,Rcan1,Tifa,Ccl2,Saa3,Enpp2,Tmem176a,Nol3,Atp1b1,Cpne8,Tnfaip2,Sox9,Nrp2,Snx9,Ildr2,Mt1,Rnf19b,Cx3cl1,Nek6,Lpl,Cp,Serpina3…
Hlf(153g)	Per3,Hmgn2,Aldh3a1,Dbp,Ar,Tef,Igf1,Nr2f2,Wnt5a,Spock2,Fmo2,Adcy7,Pmp22,Pmm1,Plxdc2,Plscr2,Podn,Plscr4,Nr1d1,Pthlh,Per2,Aldh1a1,Nr1d2,Rbp4,Klf9,Rora,Cpxm1,Pld1,Cys1,Cyhr1,Abhd8,Smarca2,Ciart,Sumo2,Nrep,Lpar1,Sema3d,Glul,Efr3a,Zbtb20,Prickle1,Fzd4,Trib2,Phactr1,Cacna2d3,Add3,1700025G04Rik,Vcan,Tnrc6b,Nrp1,Nfib,Spats2l,Pdgfra,Foxp2,Ank2,Col15a1,Rab11fip2,Bicc1,Tsc22d1,Nrip1,Palm,Ptgfr,Glt8d2,Ssbp2,R…
Hmga1(15g)	Plxnc1,Sept9,4930455G09Rik,Rassf4,Mmp12,Pik3cd,Gm14005,Trpv2,Otulin,Rgcc,Slc37a2,Sh3kbp1,Ikzf1,Chd7,Pbdc1
Hoxa2(19g)	Hoxa2,Tfap2b,Wnt5a,Hoxa3,Dlx5,F3,Fbln1,Mfap5,Lmo4,Svep1,Gm15417,Osr1,Kazald1,Prrx2,Cpxm2,Tpst1,Tspan11,Wisp2,Gdf10
Hoxa3(44g)	Hoxa5,Kcnma1,B3galt1,Foxp1,Fzd2,Aqp1,Nap1l1,Id4,Hoxa4,Hoxa2,Id2,Ntf3,Smoc1,Hoxb4,Irf2bpl,Rbm24,Tcap,Smad6,Fryl,Trio,Msx2,Ppp1r1b,Hoxb2,Slc6a9,Hoxa3,Yap1,Tfap2b,Osr1,Cxxc5,Evi5,Sost,Ctdspl,Smim5,Abcc9,Lamc3,Pbx1,Fabp3,Angpt2,Abat,Srpk3,Adamtsl1,Pmepa1,Prdm6,Fgfr2
Hoxa4(28g)	Foxp1,Msx2,Ppp1r1b,Hoxa5,Tfap2b,Ltbp1,Nrn1,Hoxa3,Hoxa4,Carmn,Pianp,Rbm24,Laptm4b,Thap12,Smoc1,Kcnk3,Rras,Inhba,Tmem35a,Foxf1,Tshz2,Fez1,Stum,Aqp1,Col4a6,Kcnj8,Prdm6,Dbp
Hoxa5(68g)	Hoxb8,Hoxb5os,Ntn4,Hoxa3,Hoxa7,Fn1,Gpsm2,Hoxb3,Hoxb7,Nrep,Foxp1,Setbp1,Id3,Hoxb6,Lox,Adamtsl3,Mkl2,Hoxb2,Hoxa4,Edn1,Hnrnph1,Mdk,Ntrk2,Cyp1b1,Gata6,Id1,Tshz1,Flnb,Esr1,Gadd45g,Tmem158,Txnip,Hoxa5,Tnc,Rgs5,Hoxb5,Shisa3,Ccdc3,Bmpr2,Pax1,Gja5,Il11ra1,Procr,Rbm4b,Car8,Pdgfrl,Prrx1,Htra1,Epha3,Vamp7,Tceal9,Timp3,Fndc3b,Slc1a5,Arl4d,Hoxb4,Angptl1,Sfrp4,Hotairm1,Lgi2,Vwf,Nr2f2,Tbx1,Hoxc8,Hoxc6,Chd3,Vegfd…
Hoxa7(34g)	Hoxb8,Calml4,Hoxa7,Hoxa5,Gpsm2,Fn1,Sema3a,Hoxb7,Hoxb6,Rbp4,Hoxb5,P2rx1,Tnc,Ccdc3,Pi15,Slc22a2,Epha3,Adamts8,Tbx18,Pax1,Palld,Fam19a1,Ccdc85b,Fra10ac1,Ogn,Pnldc1,Hoxb5os,Kcns3,Esr1,Foxd1,Hoxc8,Hoxc6,Mylk2,Vstm2b
Hoxb2(10g)	Hoxa5,Hoxa3,Hoxb6,Hoxb8,Loxl3,Coq8a,Dctn6,Tceal9,Art3,Naxd
Hoxb5(23g)	Nfix,Hoxb3,Gm13889,Hoxa5,Hoxb7,Prrx1,Hoxb8,Hoxb2,Hoxb5os,Rgs7,Hoxb6,Vamp7,Pi15,Tceal9,Pnldc1,Chd3,Tcf7l2,Hoxb5,Stum,Hoxb4,Selenom,Art3,Actg2
Hoxb6(67g)	Tbx18,Mmp17,Fam19a1,Hoxb4,Hoxb2,Hoxb5,Foxp1,Hoxb7,Sema3a,Hoxb6,Id2,Hoxb8,Gm13889,Hoxa7,Gadd45g,Hoxb5os,Ccdc3,Hoxa5,Ccdc85b,Gpsm2,Slc22a2,P3h2,Esr1,Pnldc1,Pkdcc,Cirbp,Tub,Ntn1,Fhl1,Nr1d1,Nrtn,Foxp2,Ihh,Gm15417,Nav2,Eml1,Sost,Mylk2,Serpine2,Hoxc6,Gem,Srpk3,Nptx2,Id1,Rbp4,Wisp2,Chd3,Ryr2,Gadd45b,Fn1,Dek,Rgs7,Mcam,Hotairm1,Ndufa11,Pcp4l1,Vcl,Itga3,Sgca,Vasp,Pax1,Arc,Crim1,Vegfd,Dgkg,Fibin,Fam81a
Hoxb7(27g)	Hoxb8,Hoxb7,Hoxb5,Hoxa7,Hoxb5os,Hoxb6,Calml4,Ccdc3,Hoxa5,Hoxb2,Cfd,Gm13889,Tbx18,Crim1,P2rx1,Gpsm2,Tspan2,Pi15,Esr1,Sema3a,Slc22a2,Rgs5,Pax1,Fam19a1,Ptprr,Hoxb4,Hoxc6
Hoxb8(45g)	Hoxb8,Hoxb5os,Calml4,Hoxa7,Hoxb6,Sema3a,Foxp2,Hoxa5,Gpsm2,Rbp4,Hoxb5,Slc22a2,Epha3,Hoxb7,Tceal9,Fam198b,Smim5,Selenop,Fam19a1,Pax1,Txnip,Esr1,Hoxb2,Fmod,Clec11a,F3,Ccdc3,Bckdhb,Shisa3,Ogn,Pcolce2,Podn,Hoxc6,Hoxc8,Tmeff2,Prrx1,Vegfd,Cxcl12,Vstm2b,Art4,Cldn10,Nr2f2,Wnt16,Fbln7,Mylk2
Hoxc6(15g)	Podn,Hoxa7,Fhl2,Prrx1,Serpinf1,Nr2f2,Hoxb7,Wnt2,Spock2,Hoxc8,Sgip1,C1qtnf7,Ntrk2,Six1,Xist
Hoxc8(15g)	Fhl2,Slc1a3,Calml4,Hoxb7,Hoxa7,Pax1,Grem2,Ntrk2,Hoxc6,Zfhx4,Hoxc8,Rab30,Inmt,Angptl1,Klf5
Hsf1(28g)	Hsph1,Ptges3,Stip1,Hspa9,Gnas,Smim14,Map1lc3a,Hspb7,Hspb8,Mbnl2,Rhoj,Mob4,Slc29a1,Cldnd1,Sdc2,Atp2a2,Glo1,Rheb,Ndufa12,Snrpb,Rbpms,Tinagl1,Eef2,Thra,Zyx,Cdc37,Stbd1,Ptov1
Hsf2(25g)	Pan3,Spry2,Zc3hav1,St13,Actb,Jag1,Dpysl2,Clasp2,Marf1,Kdm6b,Ncam1,Pdpn,Bhlhe41,Nfia,Supt16,Bmp2k,Yme1l1,Dctn4,Pdcd4,Klhl9,Wtap,Paip1,Cercam,Smpd3,Tacc1
Hsf4(7g)	Ltbp2,Sparc,Prelp,Clu,Sdc1,Tmem176b,Nbl1
Ikzf1(1161g)	Fcgr2b,Vav1,Alox5ap,Irf5,Tagap,Cd53,Elmo1,Lsp1,Cd68,Dusp5,Cxcr3,Fgd2,Ppp1r16b,Plek,Fam110a,Lpxn,Ncf4,Mtpn,Ctss,Rnf128,Rasgrp4,Rps6ka1,Edem1,Zeb2os,Samsn1,Cybb,Elmo2,Coro1b,Ciita,Coro1a,Btk,Itgb7,Etv6,Gngt2,Dapp1,Ccl4,Hcls1,Slc15a3,Gpr183,Arhgef3,Prune2,Rhog,Cfp,Stk4,Arhgap30,Dock10,Gimap4,Zfp710,P2ry12,Lcp2,Rgs14,C1qc,Bcl2a1b,Pkn1,Lrmp,Bcl2a1a,Ncf1,Ptpn6,Bcl2a1d,Msr1,Ly86,Sept1,Pan3,Ccdc88b,Wdfy4…
Irf1(558g)	Gm12216,Gadd45b,Zfp36l1,Tnfaip3,Adamts4,Gem,Casp4,Map3k8,Myc,Rlim,Rnd1,Simc1,Irf1,Ikzf4,Socs1,Pde4b,Spry4,Ddit3,Pnrc1,Pde12,Nfkbia,Rnf122,Cdc42ep4,Hnrnpl,Gbp5,Irgm1,Nfkbiz,Klf11,Icam1,Ctdspl2,Sema4c,Cxcl1,Zfp36,Cbx4,Isg15,Cxcl10,Tgif2,Bhlhe40,Ccng2,Zbtb11,Ppp1r10,Chd2,Myd88,Wsb1,Kdm3a,Iws1,Prkcg,Rgs6,Atg2a,Stat3,Ccne1,Foxs1,Pelo,Taf7,Rbm18,Azin1,Clic5,Plpp3,Pnpla2,Pnp,Plk3,Plk2,Plscr1,Erf,Hivep2,…
Irf2(287g)	Sh2b3,Rasgrp4,Agpat4,Zeb2,Dock10,P2ry12,Irf2,Arhgap25,Stap1,Gmfg,H2-K1,Timd4,Dtx3l,Slco2b1,Klhl6,Ptpn22,Ptpre,H2-D1,Tbkbp1,Ms4a6b,Ifih1,Rnase6,Dhx58,Dpep2,Ubash3b,Isg15,Ubald2,H2-Q4,Mapkapk3,P2rx7,Fgr,Rin3,H2-M3,Ccr2,Tpm3,Sp110,Xaf1,Gkn3,Sgms1,Stx16,Tsc22d3,Birc3,Adgre4,Cfd,Samhd1,Ophn1,Git2,Tmbim6,B2m,Rab20,Fam117b,Dclre1c,Apobec3,Ifit1,Rbm39,Eif2ak2,Zc3hav1,Sqrdl,Xdh,Casp8,Ptpro,Rtp4,Usp18,Rsad…
Irf3(30g)	Txnip,Vcp,Derl2,Coa3,Pdia6,Tmbim6,Herpud1,Etfa,Cct3,Nck1,Tubb4b,Il11ra1,Ltbp4,Tuba1a,Sdpr,Maged2,Acaa2,Smarcb1,Tcn2,Sqrdl,Trip10,Plin3,Adamtsl5,Hspa12b,Ndufs4,Lamb1,Ech1,Tsc22d3,Acvrl1,Psma6
Irf5(1452g)	Irf5,Irf2,Trim8,Zfp710,Cybb,Rtp4,Pik3cd,Oasl1,Inpp5d,Cmtr1,Trps1,Slc15a3,Ly86,Dtx3l,Stap1,Map3k8,Ccl5,Coro1a,Itpkb,Etv6,Ccl4,Cdk6,5430427O19Rik,Zeb2os,Iqgap2,Dhx58,Fcgr4,Tdrd7,Slc7a11,B2m,Zbp1,Shisa5,Fli1,Trim25,Stat6,Bst2,Cd24a,Prune2,Utp14a,Actb,Alox5ap,Ptpn6,Tcirg1,Gse1,Nsd3,Rreb1,Cxcl10,Sh2b3,Fam110a,Slc7a7,Ppp2r5c,Ncf1,Tnfaip3,Agpat4,Gna13,Rasgrp4,Stk4,Rhoh,Eif4e,Dapp1,Parp14,Plxnc1,Dclre1c,…
Irf6(125g)	Osmr,Bace2,Tspan6,Sorbs3,Cish,Rdx,Foxp1,Abi3,Smc4,Cd24a,Cd82,Sgk1,Rai14,Eva1a,Rab27a,Selp,Tmpo,Sncaip,Icam1,Smpd3,Cplx2,Gng11,Pak4,Dkk2,Lmo2,Slc44a2,Apbb2,Pkn3,Cav1,Dll1,Adgrf5,Dab2ip,Jam2,Gmfb,Bmx,Flt1,Twist1,App,Gata3,Slc7a1,Dusp6,Synpo,Podxl,Ccm2l,Gabarapl1,Cd40,Rasip1,Col23a1,Gja5,Fxyd5,Epas1,Mllt3,Nos1ap,Ptprj,Plxna4,H2-Q6,Cdc14a,Tek,Gnaq,Oxr1,Wbp1l,Irf6,Adam10,Bpgm,Fam107a,Fnbp1l,Isl1,Atp2a…
Irf7(1194g)	Irf5,Irf2,Isg15,Trim8,Zfp710,Ifitm3,Cybb,Xaf1,Rtp4,Oasl1,Adgrf5,Ly86,Dtx3l,Usp18,Ccl5,Rsad2,Itpkb,Ncoa7,Ccl4,Ddx58,Eif2ak2,Uba7,5430427O19Rik,Zeb2os,Iqgap2,Dhx58,Ddx60,Fcgr4,Tdrd7,B2m,Zbp1,Shisa5,Vit,Trim25,Ifit3,Ifi44,Stat6,Bst2,Ifit3b,Parp10,Ifitm2,Ifih1,Alox5ap,Tcirg1,Dram1,Cxcl10,Sell,Rbck1,Parp14,Nfkbiz,Evl,Serp1,Grap,Fndc3a,Adamts4,Socs1,Ppm1h,Trim26,Stat1,Bcl2a1b,Cmpk2,Bhlhe40,Rbms1,C1ra,P…
Irf8(1822g)	Sh2b3,Fcgr2b,Tmem206,Vav1,Alox5ap,Irf5,Tagap,Cd53,Lrrk1,Elmo1,Lsp1,Cd68,Dusp5,Atp6v1d,Cxcr3,Fgd2,Plek,Fam110a,Lpxn,Ncf4,Mtpn,Ctss,Rnf128,Rasgrp4,Lmo2,Sh3tc1,Rps6ka1,Edem1,Zeb2os,Samsn1,Cybb,Elmo2,Coro1b,Chmp1b,Ciita,Coro1a,Zeb2,Pold4,Btk,Plxnc1,Itgb7,Etv6,Dpysl2,Gngt2,Dapp1,Arhgap22,Ccl4,Hcls1,Slc15a3,Gpr183,Arhgef3,Prune2,Rhog,Cfp,Stk4,Arhgap30,Dock10,Zfp710,P2ry12,Lcp2,Rgs14,C1qc,Plscr1,Irf2,Bc…
Irf9(328g)	Irf2,Isg15,Ifitm3,Xaf1,Rtp4,Oasl1,Dtx3l,Usp18,Rsad2,Ddx58,Eif2ak2,Uba7,5430427O19Rik,Dhx58,Ddx60,Tdrd7,B2m,Zbp1,Shisa5,Trim25,Ifit3,Ifi44,Bst2,Ifit3b,Parp10,Ifitm2,Ifih1,Tcirg1,Cxcl10,Gng11,Sdpr,Mmrn1,Rasgrp4,Parp14,Arhgap25,Grap,Trim26,Ccl21a,Bcl2a1a,Stat1,Cmpk2,Lmo2,H2-K1,Sp110,H2-Q6,Slc10a6,H2-D1,Lgals9,Fxyd6,Ifit1,Thbd,Adar,Psme2,Tor3a,Epsti1,Plscr1,H2-Q4,Khdrbs1,Tmem140,Fam102b,Trim34a,Tmbim…
Isl1(25g)	Plxna2,Klf2,Socs2,Klf3,Plvap,Nrn1,Ace,Rhob,Ptprj,Phc2,Nrarp,Penk,Meis2,Ass1,Tef,Tal1,Sulf2,Ccdc80,Dll1,Cav1,Adamts10,Sulf1,Il6st,Cd24a,Hhex
Jdp2(29g)	Jdp2,Il1rn,Csf3r,Arg2,Ahr,Chd7,Lmnb1,S100a9,Ccl4,Dusp5,Kctd12,Sell,Cd24a,Sh2b2,Podn,Dennd4a,Pdxk,Jarid2,Gpcpd1,Hdc,Ets2,Gpr65,Slc6a6,Baz1a,Plcl2,Pak1,Akna,Ezr,Mxd1
Jun(726g)	Nr4a3,Homer1,Gpbp1,Ube2h,Dusp1,Ythdf3,Tsc22d2,Nr4a2,Ndel1,Egr1,Map3k2,Creb5,Zfand5,Lrrc8a,Opa3,Irf2bpl,Morf4l2,Ythdc1,Pafah1b1,Appbp2,Ring1,Tubb2a,Dusp8,Gpm6b,Bnip3l,Eef2,Gem,Trap1,Tmem165,Aff4,Dtl,Armcx3,Ccnl1,Pdlim3,Zfp36l2,Cltc,Skil,Arf4,Txlna,Trp53inp2,Ube2b,Foxp2,Mex3c,Mcam,Flnc,Erc1,Lmcd1,Ube2o,Maff,G3bp2,Pura,Csnk1d,Filip1l,Ptp4a1,Ppp2r2a,Tiprl,Purb,Ywhah,Abhd16a,Slc25a25,Zbtb11,Fam220a,Tr…
Junb(839g)	Nr4a3,Homer1,Sik2,Gpbp1,Dusp1,Ell2,Vps37b,Tsc22d2,Sik1,Relb,Nr4a2,Ndel1,Egr1,Map3k2,Rbbp8,Zfand5,Arg2,Opa3,Crem,Irf2bpl,Ythdc1,Pafah1b1,Appbp2,Nfkb2,Tubb2a,Gpm6b,Klf13,Eef2,Gem,Areg,Ppp2ca,Mafg,Aff4,Ube2j1,Dtl,Ccnl1,Zfp36l2,Skil,Arf4,Cnnm4,Mex3c,Flnc,4932438A13Rik,Relt,Rel,Maff,Ttc19,Pura,Csnk1d,Arl5b,Dio2,Ptp4a1,Ppp2r2a,Chd7,Cwc25,Ubn1,Slc25a25,Golph3,Zbtb11,Tra2a,Rap1b,Usp2,Arl4d,Stxbp3,Prkar1a…
Jund(1139g)	Ube2h,Vps37b,Dusp1,Creb5,Map1lc3a,Tiprl,Homer1,Zbtb21,Gpbp1,Opa3,Mlf2,Trip6,Dusp8,Spag9,Cycs,Fosb,Btg2,Nr4a3,Emc10,Akirin1,Tsc22d2,Jun,Foxp2,Ell2,Pdlim3,Irf2bpl,Gem,Nr4a2,Ube2b,Ywhah,Btg1,Trpc1,Crem,Csnk1d,Ppm1a,Golph3,Cystm1,Ppp2r2d,Efcab14,Rcan1,Maff,Has1,Ppp2ca,Zbtb11,Pafah1b1,Arl4d,G3bp2,Taf4b,Ppp1r15a,Rab11b,Hivep1,Rab6a,Sik1,Efr3a,Dennd5a,Tacc2,Elavl1,Klf9,Picalm,Map1b,Hdac5,Ptpn11,Wsb1,Rbm…
Kdm5b(30g)	Usp9x,Pcm1,Peg3,Ppp2r2a,Amd1,Matr3,Strn3,Klhl21,Sox4,Kdm5b,Ubb,Rest,Zbtb7a,Zeb1,Cbx4,Stt3b,Rora,Smad7,Taok1,Rbbp6,Sox6,Crim1,Foxc2,Kif1b,Fam65a,Vezf1,Tbx20,Ints2,Alkbh5,Ereg
Klf10(56g)	Rara,Erf,Zbtb7a,Cbx4,Arhgap23,Sertad2,Nckap5l,Klf16,Bcor,Bbc3,Irf2bpl,Rnd1,Spry4,Rhbdf2,N4bp3,Ggnbp2,Nr1d1,Prkcg,Ppp1r13l,Bcar1,Epha4,Nab2,Hes1,Zswim6,Bhlhe40,Hivep2,Arc,Tet3,Cdc42ep4,Bzw1,Smad7,Irf1,Spred3,Tgif1,Mbtd1,Mex3b,Clk3,Sphk1,Klf10,Nup62,Foxc2,Slc7a1,Tgif2,Cdk5r1,Phf13,Epc1,Prr7,Mgea5,Iffo2,Arl6ip6,Neat1,Trp53,Ing2,Atg2a,Pim3,Med26
Klf15(940g)	Tsc22d1,Aldh6a1,Ctf1,Klf13,Gprasp2,Ap2a1,Sesn3,Tecr,Bhlhb9,Lnx1,Cryzl1,Auts2,Cnot4,Fmod,Gnas,Thap11,Rgs17,Atp1b2,Mut,Ebf1,1010001N08Rik,Arhgef25,Lgals1,Hdac3,Slc2a4,Setd5,Eml2,Pnkd,Pank1,Gng8,1500009L16Rik,Rnf34,Fkbp5,Tm2d2,Rchy1,Ccdc141,Dcaf11,Eef1a1,Cirbp,Cacfd1,Gstm5,Armcx3,Hdgfrp2,2210013O21Rik,Rab14,Haus8,Ssbp2,Nkiras1,Pcca,Akt1s1,Sgk1,Dlgap1,Lancl1,Dnajc4,Mat2b,Tbc1d17,Hmgn5,Tmem45a,Crebl2,…
Klf16(38g)	Ing2,Smad7,Stk40,Phf13,Klf16,Erf,Pfkfb3,Klf11,Rela,Slc2a1,Phf23,Srsf7,Nab2,Cdv3,Hivep2,Zbtb7a,Zbtb2,Sphk1,Chd1,Pim3,Ptbp1,Mapk6,Tob1,Hexim1,Bbc3,Xirp1,Yy1,Ets1,Tnfrsf12a,Ereg,Ifrd1,Rnf19b,Azin1,Maff,Ncs1,Hbegf,Mlf1,Homer1
Klf2(729g)	Plscr3,Pnrc1,Pnpla2,Pnp2,Pnp,Pmp22,Plxnd1,Plxna2,Plvap,Plscr4,Podxl,Polg,Plk3,Plk2,Plpp1,Tlcd2,Lncpint,Jup,Col11a2,Mex3a,Matr3,Dmtn,Meg3,Klf9,Sema3f,Tubb3,Tmem52,Micu1,Gsn,Tubb2b,Malat1,Ddah2,Selp,Trip10,Bmpr2,Cd248,Palm,Plekha6,Midn,Cited2,Mgat1,Pde9a,Tuba1a,Stmn2,Ppp1r10,S100a10,Tead2,Triobp,Ier2,Klf3,Foxp1,Arhgap23,Zfp385a,Nos3,Gpbp1,9430020K01Rik,Zbtb7a,Orai1,Pcf11,Ahnak,Itsn1,Hdac7,Notch1,At…
Klf3(459g)	Agpat4,Klk10,Klf13,Atp2c1,Hbb-bs,Gda,S100a10,Rassf5,Sdpr,Nck1,Acvrl1,Cd34,Cdk12,Lrg1,Foxp1,Stk38,Ptprj,Igfbp5,Dmtn,Pthlh,Phactr2,Ptrf,Sulf1,Cd55,Ddit4,Rps6ka3,Fam63b,Plec,Sox17,Itga4,Sema3c,Nos3,S1pr1,Rasip1,Chst15,Pdcd4,Fam63a,Sorbs3,Tor1aip1,Irf2,Ralbp1,G3bp2,Kank3,Cadm3,Creb5,Hspa12b,Emilin2,Adamtsl4,Csf3r,Plxna2,Podxl,Myh9,Matr3,Grasp,Tead2,Ddah2,Palm,BC005537,Klf3,Klf9,Igfbp6,Bmpr2,Maf,Arhga…
Klf4(156g)	Polr2a,Pom121,Pnrc1,Pnpla8,Pnp2,Pnp,Plpp3,Plpp1,Plk3,Plk2,Midn,Rara,Igfbp5,Erf,Zbtb7a,Flnc,Hdgf,Rora,Zfp36l1,Glis2,Brd2,Lncpint,Adgra2,Rarg,Fbxo11,Nfic,Vat1,Lasp1,Ahdc1,BC005537,Tcf3,Junb,Pcf11,Atxn2,Fosb,Hdac7,Pafah1b1,Sp4,Klf9,Klf3,Cbx4,Spry2,Grasp,Arhgap23,Tlcd2,Vasn,Taok1,Arhgap21,Sertad2,Klf16,Lrp1,Kdm6b,Cadm3,Efnb1,Sh2b3,Hsp90ab1,Bcorl1,Tshz3,Chd4,Srgap2,Smpd3,Nrxn2,Clcf1,Bbc3,Fosl2,Ywhaz,T…
Klf5(14g)	Olfml3,Plk3,Podn,Slc6a6,Nr1d1,Igfbp6,Tnfaip3,Prrx1,Igfbp5,F3,Trib2,Slc16a1,Nr2f2,Gpc3
Klf6(13g)	Bdnf,Pafah1b1,Rtn4,Arid5b,Calm1,Creb5,Rcan1,Zbtb7a,Atf3,Picalm,Cited2,Rab10,Msn
Klf7(27g)	Zhx1,Ddx17,Klf7,Wdr44,Cep85l,Klf9,Triobp,Trip10,Siah1a,Ndrg1,Sptan1,Ltbp4,Rps6ka3,Palld,Npepps,Add1,Rela,Zcchc7,Tst,Epn2,Aida,Rab3d,Pum1,Mgll,Kmt2a,Prrc2c,Klf2
Klf9(1610g)	Plin3,Pnisr,Polr1c,Pnn,Pmm1,Poc5,Plpp7,Pnpla8,Polr2b,Plscr4,Polg,Polr3gl,Polr3f,Pnmal2,Polr2m,Tsen34,Cyth2,Pgrmc2,Fam160a2,Rab22a,Gpbp1,Gon4l,Vmac,Ggt7,Acss2,Rab5b,Zfp687,Prickle3,Cnot4,Luzp1,Phf21a,Rbm28,Atf7,Nolc1,Tceal1,Egln2,Ltbp4,Chtop,Rasal2,Spaca6,Leng9,Rsf1,Cryzl1,Prune,Ankrd27,Trip10,Tmem5,Ip6k2,Diablo,Gabarapl2,Rprd2,Ppp1r2,Cacfd1,Thra,Pter,Jade1,Setd1b,Akap8l,Hdgfrp2,Asb7,Pex11b,Ppp2r5…
Lyl1(5g)	Pltp,Hhex,Lyl1,Rab11fip5,Csf1r
Maf(473g)	Lyve1,Ccl7,Mrc1,Ccl24,Trf,Dab2,Timd4,Fxyd2,Cltc,Slc9a9,Hbb-bs,Ednrb,Txnip,Slco2b1,Abca9,Frmd4b,Nrp2,Slc43a2,Mmrn1,Nts,Wwp1,Ccl8,Ms4a6b,Ccl21a,Fcna,Pf4,Stab1,Maf,Sbf2,Ccl2,Tmem37,Hacd4,Ccl12,Etv1,Adrb1,Fam117b,Tsc22d3,Tslp,Kifc3,Dnajc13,Madd,Mmp9,Rasgrp3,P2ry12,Stc1,Tcn2,Gas7,March1,Ep300,Fgd4,Etv5,Tle4,Fnbp1,Myo7a,Ly96,Rassf2,Dusp6,Bin1,Arhgef3,Psd3,Hbb-bt,Wdfy3,Cd36,Prkcz,Dtx1,Sema3a,Cysltr1,Rnf…
Mafb(384g)	Tmem37,C1qb,P2ry6,Mrc1,Mmp13,Cd68,Runx1,Abca1,C1qc,Trf,Snx5,C3ar1,Frmd4b,Dab2,Folr2,Ctsd,Ms4a6d,Igf1,Fcrls,Ccl8,Grn,Maf,Blvrb,Tmem106a,Lamp2,Ms4a7,Lyz2,Fcgr3,Trem2,Rab3il1,C1qa,Cebpa,Pla2g15,F13a1,Ctsc,Mafb,Plin2,Ltc4s,C5ar1,Pltp,Lyve1,Selenop,Tbxas1,Etv5,Fmn1,Ccl2,Fgd4,Hacd4,Ccr5,Mitf,Ccl24,Rufy3,Slc11a2,Hk3,Blnk,Timd4,Tslp,Gng2,Ly96,Myo1e,Rbm47,Slc9a9,Gas7,Adgre1,P2ry12,C5ar2,Rgl1,AI427809,Spg2…
Maff(741g)	Dusp1,Homer1,Tpm4,Vps37b,Nr4a3,Spred2,Map1lc3a,Zbtb21,Trip6,Gpbp1,Creb5,Irf2bpl,Dusp8,Rcan1,Ube2b,Spag9,Crem,Lrrc8a,Eef2,Relb,Ell2,Golph3,Tsc22d2,Ing3,Dennd5a,Btg2,Maff,Elavl1,Opa3,Gem,U2af1,Skil,Btg1,Ppp2r2d,Fosb,Pvt1,Cyr61,Tubb2b,Slc25a25,Osbpl9,Epha2,Areg,Tubb2a,Calm2,Pafah1b1,Appbp2,Srpr,Ppm1d,Dio2,Nr4a2,Zbtb11,Ppp1r15a,Csnk1d,Lrrc59,Ppp2r2a,Fbxo33,Ltbp1,Erf,Ccnl1,Ppp2ca,Hsp90ab1,Sik1,Cltb,Ra…
Mafg(162g)	Usp2,Josd1,Creb5,Ell2,Gpbp1,Ubap2l,Relb,Spag9,Agpat4,Ubn1,Rcan1,Rab6a,Mapre2,Ndel1,Ptp4a1,Golph3,Txnl1,Maff,Ppp2ca,Egr2,Pafah1b1,Zfand5,Mafg,Hspa9,Csnk1e,Stat3,Tpr,Klf6,Trib1,Rela,Stx4a,Ctdp1,Klf13,Klf9,Tmem251,Sash1,Azin1,Ube2j1,Pabpc1,Rabgef1,Etf1,Uap1,Srrm2,Ch25h,Fnip1,Top1,Mafb,Erf,Ywhag,Mapk6,Tgif1,Eif3a,Hnrnpf,Tpm3,Ptgs2,Klf7,Ctdnep1,Ubxn4,Chd1,Vps26a,Nrp2,Luc7l2,March1,Adrb2,Nfic,Mfsd1,Ras…
Mafk(385g)	Tmem65,Xirp1,Fam214b,Map7d1,Palld,Zfand5,Midn,Homer1,Serpine1,Glt28d2,Maff,Plk2,Pln,Pnpla2,Pnrc1,Itpkc,Lmna,Flnc,Slc2a1,Slc6a17,Bag3,Rela,Fosb,Map2k3,Mylk2,Mafk,Tnfrsf12a,Eif5,Rtn4,Bach1,Eif4e,Cyth3,Mapk6,Arc,Hbegf,Gltscr2,Ereg,Zswim6,Itga5,Pim1,Crk,Fosl2,Zfp655,Foxp1,Dnajb5,Yap1,Spag9,Bcor,Pak6,Nav2,Gtf2ird1,Stk40,Ifrd1,Tmbim1,Plcd3,Notch3,Pfdn4,Ahdc1,Prkar1a,Lrrfip1,Fam129b,Nebl,Gem,Tinagl1,Bhl…
Max(178g)	Max,Sec11c,Ppa1,Slc35b2,Sdk2,Bnip3l,Commd8,Dbp,Atg3,Sgta,Stx4a,Lamp1,Lrrc59,Yif1a,Ubxn6,Aqp7,Herpud1,Itga6,Tmed2,Gnb2,Eif3f,Dap,Fzd9,Gdi2,Ostc,Rab7,Lamtor1,Tsc22d3,Cacybp,Tor3a,Cd36,Serp1,Taf6l,Spry1,Spg21,Zfp706,Calr,Ccnd1,Timp4,Creb3l1,Isg20,Nans,Agpat2,Eif4h,Pdcd6,Txnl1,Tsg101,Phb2,Arpc1a,Bcl2l1,Clta,Rab2a,Mcf2l,Btbd1,Ube2j2,Pcbp2,Ubac2,Tfg,1110008F13Rik,Ivns1abp,Znhit1,Cisd2,Ptpn1,Smarcd2,Tme…
Maz(54g)	Pkp3,Coro2a,Cdk1,Smc4,Ube2c,Lockd,B4galnt1,Ezh2,Stmn1,Tcf7,Arhgdia,Asf1b,Maf,Nrm,Anp32b,Pdcd1,Mcm5,Fxyd5,Klf13,Tubb5,Rrm2,Cdca3,Cenpa,Racgap1,Top2a,Mki67,Ptpn22,Kif23,Spc24,Knstrn,Rinl,Lat,Sept1,Ltb4r1,Lck,Cd53,Cd52,Cd3e,Rasal3,Tbc1d10c,Itgb7,Gng2,Ptprcap,Cd3d,Cd247,Apobec3,Il7r,Icos,Ctsw,Snx20,Bcl11b,Il2rb,Bin2,Arhgap45
Mecom(5g)	Mecom,Sox4,Edn1,Inhbb,Trim2
Mef2a(667g)	Srf,Usp13,Myom1,Erbb4,Ldb3,Klf6,Speg,Zswim6,Fermt2,Phip,Wdr1,Ubn2,Sspn,Atxn1,Tcap,Srpk3,Tnrc18,Hspb1,Ddx6,Myo1c,Chd6,Hdac5,Nr4a2,Carns1,Ctnnb1,Pias1,Mef2a,Mras,Fblim1,Myo1e,Kcnma1,Ctnnd1,Limch1,Lmod1,Zfp644,Myo18b,Zfand5,Sync,Dzip1l,Tmem117,Fabp3,BC005537,Wac,Klhl21,Dmd,Rbm39,Wwtr1,Palld,Rcsd1,Sox6,Bmp2,Lpp,Hivep2,Rapgef2,Vcl,Filip1l,Ccdc3,Dynll2,Mpped2,Pi15,Prdm16,Elf2,Map1b,Slc20a1,Msrb3,Bambi,…
Mef2c(1636g)	Rhob,Lmcd1,Myom1,Hspb1,Tcap,Klf6,Srpk3,Slc2a4,Hdac9,Slc29a1,Speg,Limch1,Phip,Itga10,Hdac5,Col11a2,Tmem117,Myo1c,Rcsd1,Ddx6,Fabp3,Tcea3,Zfand5,Id4,Pias1,Plcd1,Wfdc1,Pacsin3,Dnajb2,Asph,Fgf13,Smarcd3,Mef2a,Wdr1,Tpm1,Ldb3,Dzip1l,Hspb8,Sync,2310015D24Rik,Sgca,Dact3,Ckb,Ubn2,Hspb2,Creb5,Sox6,Mras,Tnnt2,Psd,Phkg1,Des,Calm1,Jph2,Carns1,Malat1,Bves,Srf,Pth1r,Tmem57,Grip2,Herc1,Fam81a,Pank1,Atxn1,Itpr1,Kl…
Mef2d(130g)	Srf,Myadm,Dmd,Tspan2,Prkab2,Plin4,Sema3c,Fosl1,BC005537,Jph2,Fn1,Mcl1,Msrb3,Ddx6,Flna,Fabp3,Mknk2,Itga5,Myo1c,Celf1,Mef2d,Sept9,Mef2a,Ube2h,Map7d1,Fryl,Lnpep,Itgav,Xpr1,Myh11,Cdh6,Adgre5,Tln1,Purb,Picalm,Crim1,Pde4dip,Klhl21,Serpine1,Cdc42bpa,Sema5a,Rasal2,Stk38l,Mcam,Itga3,Cspg4,Tns2,Xirp1,Zfp281,Zbtb7a,Cds2,Mgll,Hipk1,Plekha1,Zfhx3,Dact3,Pitpnm2,Arap2,Sorbs2,Kmt2e,Psme4,Taok1,Slc38a2,Ppp2r5a,At…
Meox1(16g)	Cyp26a1,Tbx20,Socs2,Fxyd6,Etv1,Thbs4,Prelp,Ptx3,Gpm6b,Gata4,Rtn1,Prg4,Npy,Scx,Meox1,Olfml3
Meox2(12g)	Plscr4,Vangl2,Vit,Nr2f2,Kitl,Pla2r1,Lsamp,Prickle1,Srpx,Sept4,Pcdh19,Fzd4
Mitf(31g)	Atp6v1a,Gpnmb,Tpp1,Atp6v0d2,Rnf128,Glul,Abca1,Fxyd2,Zeb2,Mitf,Folr2,Kcnk13,Celf2,Cdk18,Trem2,Mrc1,Fcgr2b,Fcrls,Mafb,Myo5a,Syngr1,Slc27a1,Vat1,Mtss1,Unc93b1,Dhrs3,Slc37a2,Msr1,Mt1,P2ry6,F13a1
Msx1(9g)	Ace,Scara3,Atp1b1,Lmo4,Rspo3,Msx1,Igfbp4,Tbx20,Ccdc80
Msx2(81g)	Inhba,Ppp1r1b,Adamtsl1,Msx2,Dlx5,Sema3c,Tfap2b,Ttll5,Kctd1,Foxl1,Slc16a4,Enpp5,Gria3,Negr1,Polr1d,Pnck,Pmp22,Podxl2,Kcnma1,Meg3,Foxf1,Hoxa4,Kcnj8,Bdnf,Sh3pxd2a,Pax9,Laptm4b,Tub,Mettl24,Pdzrn4,Cntfr,Lamc3,Lnx1,Bambi,Hoxa3,Col6a6,Bmpr1b,Id2,Actg2,Prdm6,Sox9,Fbxl7,Mpzl1,Calcrl,Osr1,Tmem185a,Cacna1d,Hspb8,Nrep,Serpine2,Prss12,Ift46,Sema3d,Klf9,Spock2,Ecm2,Vcan,Sobp,Cnn3,Prrx2,Dlx6,Mpped2,Uaca,Rgs5,Ca…
Mxd1(14g)	Klhl2,Trem1,Gcnt2,March7,Slc7a11,E030030I06Rik,Il1rap,Abr,Dedd2,Ppp1r3b,Tnfaip2,Il1r2,Rnf144a,6430548M08Rik
Mxd4(3g)	Gtpbp2,Trim2,Ip6k1
Mxi1(16g)	Aldh1a1,Ypel3,Gas1,Ugp2,Pdlim2,Cntfr,Gata4,Socs2,Bnip3l,Tcf4,Tsc22d3,Mtch1,Gpm6b,Igf1,Scn7a,Cilp
Myc(689g)	Jmjd1c,Maff,Arc,Tnfaip6,Myc,Bag3,Ccl7,Sqstm1,Slc10a6,Tgif1,Hspa5,Il6,Ptx3,Rcan1,Ptp4a1,Map3k8,Sphk1,Ifrd1,Zfp36l1,Nfkbia,Hk2,Rnd1,Eif4e,Nfkbiz,Il1r1,Uap1,Cxcl1,Sgms2,Wsb1,Ifi205,Irf1,Gem,Gadd45a,Casp4,Ptgs2,Pim1,Fosl1,Gnl3,Dusp10,Pex5,Mid1,Elf1,Zbtb11,Magi3,Nup153,Samd8,Suco,Kpna2,Sik3,1810032O08Rik,Pprc1,Itpkc,Ccne1,Ell,Ksr1,Cxcl14,Plagl1,Gpr19,Ggnbp2,Adamts4,Acsl3,Slc25a25,Trim16,Hsd17b7,Bcor,B…
Nfatc1(182g)	Plxna2,Rcan1,Cilp2,Dusp5,Ptn,Pitpnc1,Hif1a,Ptpn14,Nr4a3,Ripk2,Nos2,Sox6,Itga5,Elk3,Tnfaip3,Rassf5,Gabpb1,Ralb,Col2a1,Atp1a1,Fn1,Sertad4,Fmod,Col6a1,Tpm3,Tal1,Srpx2,Nr4a2,Tgfb1,Cyp26b1,Sox5,Cggbp1,Fndc3b,Plec,Lmna,Pkp3,Ndrg1,Hdgf,Kcnn4,Cd109,Hbegf,Tiam2,Map2k3,Sdc4,Lgals3,Ereg,Bcl10,Col12a1,Spag9,Mapk6,Mafg,Card19,Zbtb7c,Jmjd1c,Col6a2,Abr,Ltbp2,Bhlhe40,Sertad2,Zmiz1,Gprc5a,Cd44,S100a10,Lrrc8d,Il16…
Nfatc2(95g)	Trim8,Fxyd2,Nfatc2,Lyve1,Tiam2,Sbf2,Pdgfc,Tnn,Lyz1,Stab1,Cbl,Mrc1,Cfp,Dse,Ophn1,Grap,Camk1d,Fam117b,Wdr26,Col27a1,Iqgap2,Raph1,Frmd4b,Kcnk6,Slc43a2,Cd163,St3gal6,Slc7a8,P2ry12,Arhgef3,Wnk1,Kctd12,Gpr34,Zcchc6,Cilp2,Fmod,Slc16a6,Sox9,Qk,Dab2,Nrp2,Cd36,Zeb2,Ivns1abp,Rassf2,Slc9a9,Rbpj,Tns3,Rin2,Snx30,Vsir,Cd82,Sdk2,Csf1r,Stard8,Ehd1,Ralgps2,Col2a1,Adrb1,Abca9,Skap1,Ubl3,Adgrg6,S100a10,Tsc22d3,Emp1,…
Nfatc4(13g)	Cntfr,Adamtsl2,Axl,Aspn,Col8a2,Ptges,Nfatc4,Kcnq1ot1,Antxr1,Crlf1,Angptl1,Cdc42ep5,Jade1
Nfe2l1(37g)	Ltbp3,Plec,Canx,Vcam1,Trim44,Luzp1,Scn1b,Nfe2l1,Sulf1,Nckap1,Fam129b,Ccnd2,Aqp1,Ltbp2,Galnt1,Wsb2,Tmem2,Nf2,Cx3cl1,Ctnnb1,Slc7a2,Sncg,Itpripl2,Gabarapl1,Map4,Fn1,Fam3c,1110008P14Rik,Icmt,Smoc1,R3hdm2,Dync1h1,Clic4,Flnb,Sfxn3,Mprip,Spats2
Nfe2l2(705g)	Creb5,Hnrnph2,Relb,Arg2,Gpbp1,Tra2a,Opa3,Osbpl9,Spag9,Ubap1,Fosb,Akirin1,Areg,Cdc42,Stxbp3,Cxcl16,Cdc5l,Btg1,Mxd1,Rrp1,Ppp2r2a,Crem,Csnk1d,Slc25a33,Rcan1,Maff,Tubb2a,Impdh2,Ubn1,Cdc42se1,Zbtb11,Pafah1b1,Arl4d,Btbd9,Sik1,Baz2b,Ubap2l,Klf9,Tmem86a,Rbbp8,Mapre2,Picalm,Ccdc86,Wsb1,Slc25a25,Lmbrd1,Rela,Fam134a,Ccnl1,Umps,Xrn2,Atf3,Polb,Nolc1,Fam174a,Spi1,Cnppd1,Cct4,Gpcpd1,Fbxo34,Mesdc1,Ccl4,Fam134b,S…
Nfic(10g)	Inppl1,Akt2,Cic,Rxra,Ubtf,March8,Nfic,Nbr1,Irf2bp1,Asap1
Nfil3(766g)	Vps37b,Creb5,Ube2h,Dusp1,Nr4a3,Jun,Fosb,Opa3,Relb,Homer1,Hnrnph2,Tra2a,Zbtb21,Arg2,Filip1l,Ell2,Tsc22d2,Akirin1,Dusp8,Ube2b,Chd7,Sik1,Btg2,Csnk1d,Ppp2r2a,Zfp131,Hdac5,Rab6a,Nr4a2,Atf3,Taf4b,Gpbp1,Btg1,Gem,G3bp2,Impdh2,Zbtb11,Slc25a33,Tra2b,Zfp36l1,Picalm,Rcan1,Mxd1,Crem,Txnl1,Arih1,Hsp90ab1,Eef2,Slc25a25,Fbxo34,Appbp2,Maff,Tbc1d15,Ppp1r15a,Hnrnpa2b1,Nolc1,Zyx,Etf1,Ccdc86,Has1,Fam134a,Klf6,Ppm1d,I…
Nfix(7g)	Ccdc80,Plxdc2,Prelp,Col6a3,Col3a1,Bgn,Nfix
Nfkb1(672g)	Nfkb2,Nfkbia,Tnfaip3,Relb,Gpbp1,Gadd45b,Cxcl10,Icam1,Cxcl1,Nfkbiz,Mapk6,Map3k8,Tnip1,Nfkb1,Rel,Elmsan1,Cxcl2,Sdc4,Tank,Csf1,Map4k4,Osmr,Hivep2,Tpbg,Neurl3,Arl5b,Dusp5,Ier2,Socs2,Stx11,Il6,Dennd4a,Dock10,Ccnl1,Cd40,Ets1,Cd74,Irf1,Uck2,Ccdc80,Uhrf2,Itpkc,Casp4,Sh2b3,H2-K1,Tmem176b,Neat1,Gas7,Ccrl2,Rcan1,Elmo1,Runx1,Dram1,Gata4,Nostrin,Jak2,Aebp2,Zbtb1,Slamf8,Gabpb1,Lin54,Sema4c,Etv6,Usp3,Wac,Spred1…
Nfkb2(253g)	Nfkbia,Cxcl10,Nfkb2,Nfkbiz,Nfkb1,Rel,Bcl3,Cd40,Csf1,Tnip1,Itga5,Tnfaip3,Tank,5430427O19Rik,H2-Aa,Casp4,Tnfrsf9,H2-Q6,Rnd1,Psme2,Tgif1,Cd83,H2-Q4,Hivep2,Tfe3,P2ry10,Relb,H2-K1,Slc35e4,Tnfrsf1a,Cxcl1,Icam1,Tnip3,Tpbg,Vcp,Ell2,Ptpn2,Dclk1,Rtn4,Osgin2,Ptgs2,Trp53,Pmaip1,Eno3,Cxcl16,Hnrnpc,Iqgap2,Il1a,Tpm3,Pde4b,Car13,Fam129b,Tpm4,H2-Oa,Map4k4,Akap13,Ccrl2,Sdc4,Zeb2,Gabpb1,Hmga1,Nudt17,Mvp,Fam134b,Tme…
Nfya(6g)	H2-Ab1,Fyb,Gngt2,Abi3,Nfya,Pkib
Nr1h3(228g)	Cfb,Abcc3,Steap3,Xdh,Sept4,Hp,Anpep,Pltp,Scn1b,C3,Hs6st1,Pparg,Tnfaip2,P2rx4,Zeb2os,Mmrn1,Gsto1,Ddhd1,Tnfrsf1a,Mfsd1,Kcnj8,Pilrb2,Cyp4b1,Fxyd5,Abca1,Mocs2,Tmem176b,Slc40a1,Il7,Gngt2,Nr1h3,Tcirg1,Abi3,Mmp19,Gm5547,Eepd1,Acp2,Abcg1,Myo1b,Atp6v0d2,Cd5l,Gpnmb,Hpse,Il18bp,Tnfrsf21,Stard5,Plxna1,Polr2e,Plin2,AI427809,Smpdl3a,Chst1,Apoc1,Stx4a,4930455G09Rik,Evl,Fgr,Lpl,Anxa4,Matk,Zmiz1,Rbms1,Dgkz,Mafb,S…
Nr2f1(26g)	Aspa,Plp1,Dio2,Osr2,Nr2f1,Cxcl12,Man2a1,Egfl8,Ebf1,Adamts15,Scn7a,Cyp1b1,Steap4,Gpm6b,Zbtb20,Il1r1,Fndc3b,Ism1,Dpt,Nav3,Scarb2,Srpx,Tead1,Pcdh19,Twist2,Gfra2
Nr2f2(14g)	Zfpm2,Plscr2,Podn,Runx1t1,Angpt2,Tbx2,Smim1,Fmo1,Phex,Grem2,Adcy7,Ptch1,Emid1,Nr2f2
Nr2f6(89g)	Plvap,Pnpla2,Poldip2,Polr3h,Tmem120a,Cxxc5,Nr2f6,Bcl9l,Crlf1,Tomm40l,Elovl1,Ngf,Ap1s1,Ctdsp2,Trp53inp2,Myo1c,Ppp1r14b,Gas2l1,Rhod,Ltbr,Hdgf,Ddr1,Fads3,Igfbp2,Ormdl3,Srprb,Map1a,Mpv17l2,Gapdh,Ext1,Dclk1,Ptms,Kcnk3,Vcan,Col15a1,Thap12,Col4a1,Acaa1a,Col4a2,Plekhg3,Tmem150a,Tagln2,Scn1b,Map2k2,B4galt2,Mprip,Dlgap4,Cnn2,1500009L16Rik,Smyd2,Camk1,Arhgap1,Ube2r2,Smim12,Prkaca,Yaf2,Itgb5,Glrx5,Gemin7,Dex…
Nr3c1(150g)	Sec63,Taok1,Tnrc6b,Ddx6,Matr3,Pum1,Add3,Akap12,Eif3a,Zbtb16,Ubr5,Cd2ap,Herc1,Ctcf,Rora,Rabgap1l,Pbrm1,Gnaq,Ankrd17,Nufip2,Tra2a,Jmjd1c,Top2b,Smc3,Wac,Ank2,Maf,Tbl1x,Klf13,Klf6,Rapgef6,Rev3l,Nucks1,Prrc2c,Uhrf2,Bptf,Ncor1,Akap13,C1galt1,Pdcd4,Tppp3,Atf7,Nktr,Pura,Pkn2,Foxo1,Snrk,Efcab14,Dock7,Sp3,Tmem30a,Kat2b,Phip,Ube3a,Tmem245,Trip12,Unc5c,Yy1,Hectd1,Lrp6,Celf2,Ablim1,Fam179b,Ino80d,Pcm1,Ptch1,S…
Pbx1(19g)	Foxp1,Setd1b,Hoxb3,Hoxa3,Helz,Nr3c1,Ddx6,Arid1b,AI314180,Igf1r,Nr2c2,Abl1,Sin3a,Klhl24,Pcgf2,Tet1,Arid2,Tshz1,Zmym4
Pgr(12g)	Ahcyl1,Cacna1d,Cacna1c,Adamts8,Filip1,Bmpr1b,Xk,Igsf9b,Maml2,Tnk2,Chst3,Rgs7
Plagl2(10g)	Ptpro,Git2,Pilrb2,Arhgap25,Rassf5,Cd40,Lilra5,Traf1,Eno3,Madd
Pou3f1(30g)	Atp1b2,Cadm1,Sox4,Foxp1,Auts2,Slc38a2,Itga1,Hexim1,Brd2,Sorbs1,Ank3,Ldhb,Adam23,Gpm6b,Btg1,Hes1,Plp1,Fam178b,Limch1,Kcna6,Sema3b,Dlgap1,Dag1,Art3,Tspan15,Ptn,Grb14,Prnp,Pou3f1,Chl1
Pparg(237g)	Gpihbp1,Cd36,Lpl,Fabp4,Aqp7,Cmtm8,Tmcc3,Pparg,Nr1h3,Akap2,Xdh,Pde2a,Sept4,1810011O10Rik,Chchd10,Flt1,Sult1a1,Gngt2,Ccdc85a,Cyp4b1,Tanc1,Unc45b,Cfd,Thrsp,Ushbp1,Tcf15,Efnb1,Lipe,Timp4,8430408G22Rik,Pdzd2,Mgll,Snrk,Adgrl4,Kcna5,Rbp7,C1qtnf9,Fabp5,Pcdh1,Rsad2,Car4,Epb41,Mcf2l,Sh2d3c,Sema6b,Adora2a,Hecw2,Coro2b,Arhgap27,Gstt2,Scarb1,Kdr,Kitl,Slc28a2,Eno3,Rasgrp3,Cldn15,Adgrg1,Dnmt3a,Plk2,Plk3,Plin2,P…
Prdm16(8g)	Cnn1,Tcap,Dmpk,Npnt,Lpp,Cdh6,Xpr1,Myh11
Prrx2(86g)	Cdk2ap1,Slit2,Tfap2b,Tmem150a,Acsf2,Mras,Olfm1,Ptger1,Unc119b,Osr1,Id4,Pappa,Zbtb7c,Azin2,Trib2,Sdc1,Cdc25b,Cyp26a1,Creb3l1,Nav1,Plpp7,Uaca,Bdnf,Chst11,Thap2,Hoxa2,Plvap,Col1a2,Fzd2,Ptprk,Sh3gl1,Hoxa4,Nrn1,Nrep,Dio2,Rem1,Htra1,Itm2c,H1f0,St7,Nfic,Sfrp2,Lnx2,Kctd1,Kirrel,Fam198b,Loxl2,Tjp2,Crlf1,Nfatc4,Foxp4,Aga,Arsb,Rad51b,Lpgat1,Col3a1,Lrig3,Unc5b,Chst2,Ppp2r5b,Kdelr3,Ptprf,Mospd3,Cfap20,Pianp,Z…
Rara(8g)	Cd44,Spn,Il13ra1,Dusp16,C4b,Cd244,Nadk,Cyfip2
Rarb(19g)	Jph2,Rarb,Arl4a,Spats2l,Tppp3,Anxa6,Lmcd1,Mmrn1,Ncald,Pkp4,Rspo3,Lpp,Ndrg2,Dkk3,Ddah2,Ptn,Ldhb,Meox1,Efhd1
Rarg(218g)	Pmp22,Plxdc1,Plod1,Plpp1,Plod3,Plod2,Col1a1,Cntfr,Crabp2,Bpifb1,Pth1r,Tsku,Cd82,Kdelr3,Tmie,Eng,Tmem119,Dnm1,Unc5b,Tmbim1,Ass1,St3gal4,Rapgef3,Fxyd6,C1qtnf6,Serpinh1,Celf4,Ndrg4,Pdlim2,Ngf,Etnk2,Glis2,Cdk16,Rarg,Lingo1,Nfic,Islr,Prr5,Acan,Slurp1,Nfasc,Mapk8ip1,Ak1,Tex264,Col8a2,Gsn,Trib3,Pcbp4,Efna2,Ndrg1,Efs,Gpr153,Mmp14,Olfm1,Thbs2,Adamtsl4,Col5a1,Lmo1,Nsg1,Calhm2,Nr2f2,Cdkn1a,Homer3,Slc41a1,Tr…
Rel(1087g)	Nfkb2,Nfkbia,Tnfaip3,Relb,Gpbp1,Creb1,Gadd45b,Cxcl10,Stat5a,Icam1,Cxcl1,Nfkbiz,Gngt2,Mapk6,Map3k8,Tnip1,Nfkb1,Rel,Cd69,Elmsan1,Cxcl2,Tank,Ier3,Ebi3,Rilpl2,Map4k4,Ppp1r18,Hivep2,Neurl3,Arl5b,Dusp5,Slc38a1,Stx11,Ccl5,Tnfrsf9,Dennd4a,Dock10,Ccnl1,Cd40,Psme2,Cd74,Irf1,Uck2,Ptprj,Sema4a,Lmnb1,Aftph,Itpkc,Casp4,Rps19,Sh2b3,H2-K1,Skap2,Pou2f2,Tmem176b,H2-Q6,B2m,Neat1,Ccrl2,Rcan1,Elmo1,Runx1,Pcyt1a,Nostr…
Rela(250g)	Nfkb2,Nfkbia,Tnfaip3,Relb,Cxcl10,Icam1,Cxcl1,Nfkbiz,Setd5,Nfkb1,Csf1,Fas,Dnaja1,Socs2,Stx11,Dars,Irf1,Gnai3,Psmd11,Itpkc,Casp4,Tmem176b,Ccrl2,Rcan1,Gata4,Tagln2,Wac,Psmd2,Uap1,Rela,Zyx,Ptpn2,Gabarapl1,Actr3,Slc25a25,Slc35e4,Maff,Bcl3,Plec,Slco3a1,Itga5,Ndfip2,Ccl2,Rnd1,Cdkn1a,Fjx1,Pde4b,Clic4,Tgif1,Raly,Hspa9,Ggnbp2,Fam129b,Klf7,Ifrd1,Map2k3,Xpnpep1,Mvp,Gnb2,Tmbim6,Kdm6b,Rbm17,Ell2,Nfe2l2,Hk1,Cer…
Relb(450g)	Nfkb2,Nfkbia,Tnfaip3,Relb,Gpbp1,Gadd45b,Cxcl10,Stat5a,Icam1,Cxcl1,Nfkbiz,Gngt2,Ltb,Map3k8,Tnip1,Nfkb1,Rel,Sdc4,Cxcl5,Tank,Csf1,Map4k4,Osmr,Tpbg,Dusp5,Socs2,Stx11,Il6,Ccl5,Tnfrsf9,Dennd4a,Cd40,Psme2,Ets1,Cd74,Irf1,Uck2,Tapbpl,Itpkc,Casp4,Rps19,Sh2b3,Chil1,H2-K1,Tmem176b,H2-Q6,B2m,Runx1,Dram1,Nostrin,Jak2,Aebp2,Gabpb1,Etv6,Ccl4,Tagln2,Spred1,Irf8,Tfe3,Uap1,Rela,Ptpn2,Trp53,H2-Aa,Tnfaip2,Akap13,Rgs1…
Rest(34g)	Pafah1b1,Lsm14a,Csnk1a1,Ppp2r2a,Prrc2c,Stk11,Acin1,Rlim,Rbm25,Tra2a,Rsrc2,Eif3a,Srsf2,Sbno1,Gpbp1,Kdm5b,Malat1,Ash1l,Efna5,App,Kif5b,Ece2,Arid4b,Ubxn4,Hdlbp,Zbtb7a,Rad23b,Slc3a2,Scaf11,Hnrnpm,Med13l,Chd4,Clip1,Nab1
Rfx2(41g)	Rfx2,Atp2b4,Myadm,Tppp3,Arl4a,Dtna,Igsf9b,Eml1,Itga1,Vim,Trim47,Cav1,Coq8a,Smim5,Fibin,Map3k20,Crip2,Filip1,Galnt16,Rhobtb1,Crip1,Tagln2,Osbpl3,Bod1,Stum,Hspg2,Cdh6,Lrrc17,Lnpep,Sntb1,Adcy1,Fam19a1,Dbp,Lmna,Josd2,Itga5,Sema3c,Jund,Lmcd1,Pdlim1,Msrb3
Rora(32g)	St6galnac3,Cry1,Uhrf2,Icos,Rora,Tbc1d8b,Cxcr6,Tmem64,Zfp292,Ikzf2,Sgip1,Bptf,Nrip1,Ccnd2,Cd164,Usp34,Aak1,Efr3a,Bcl11b,Helz,Fam102a,Coro2b,Pex5l,Rab33b,Tasp1,Kcnk1,Rabgap1l,Csgalnact2,Stt3b,Nr3c1,Slc7a6,Tm9sf3
Runx1(182g)	Mmp13,Spp1,Hp,Gm15867,Cdkn2a,Col2a1,Trps1,Fn1,Runx1,Tnfrsf11b,Anxa8,Bpifb1,Tgfb1,Timp1,Slc6a6,Cx3cl1,Sdc1,Frzb,Pth1r,Slc39a14,Lcn2,Tnc,Lum,Col8a1,Ddit4l,Chil1,Saa3,Rarres1,Pdgfc,Fth1,Crispld1,Serpina3m,Sox9,Runx2,Sox6,Phc2,Gda,Enpp2,Plod2,Pnp,Plxnb2,Pltp,Polr2a,Plod3,Pnrc1,Plpp2,Sncg,Cd276,Zc3h12a,Ppp1r9b,Got1,Cd82,Lasp1,Trib1,Hexa,Fnbp1,Tnfaip3,Arrb2,Rara,Dab2,Kctd1,Sav1,Gnai2,Zeb2,Sh3pxd2b,Lhfp…
Runx2(100g)	Tox,Mmp13,Krt80,Spp1,Runx2,Chad,Phex,Hp,Cytip,Gm15867,Cdkn2a,Chst11,Nt5e,Map4k1,Hapln1,Stap1,Col2a1,Cxcr4,Enpp1,Trps1,Sertad4,Fyn,Runx1,Chic2,Slc8a3,Bpifb1,Lmo4,Tgfb1,Enpp2,Fmod,Plac8,Pou2f2,Omd,Ehd3,Dlx5,Mdk,Ttc7,Slc6a6,Rilpl2,Stk32b,Napsa,Col8a1,Pdzrn4,Col9a1,Pth1r,Ear2,Tnfrsf11b,Spn,Fgfr3,Itgal,Stk10,Cd244,Itga4,Pglyrp1,Crispld1,Ptch1,Gpcpd1,Ogfrl1,Rarres1,Ppp1r1b,Sell,Ibsp,Chil1,Ddah1,B4galnt…
Runx3(299g)	Ptpn22,Tox,Ly9,Ccr7,Ccl3,Arhgap30,Cytip,Tyrobp,Il7r,Runx3,Ptk2b,Arhgap15,Lat,Gpsm3,Pou2f2,Gpr171,Osm,Batf,Ltb,Dok2,Bin2,Lpxn,Cd28,1810011H11Rik,C1qc,Rgs1,Selplg,Fmnl1,Cd82,Rnf19b,Clec5a,Ccrl2,Ccl4,Gpr132,Lax1,Fcer1g,Gmfg,Arhgef6,Cntrl,Ptafr,Nkg7,Ltb4r1,Tmsb10,Sdf2l1,Fyb,Agpat1,Nsd2,Ccl2,Akap13,Cish,Fcrls,Itgal,Ddx23,Map3k14,Ptpn6,P2ry10,Slc9a9,Was,Gngt2,Napsa,Dmkn,Irf5,Eif5a,Chn2,Spn,Gsto1,Lbr,St…
Rxra(32g)	Nfic,Smoc1,Tns1,Rxra,Fn1,Mrvi1,Il11ra1,Selenom,Sncg,Pmepa1,Lamb2,Vasn,Pdgfrb,Ptprs,Scn1b,Gna11,Rhoq,C4b,Creb3l1,Ctdsp2,Itga9,Eva1b,Ahnak,Mxra8,Col5a1,Flna,Tnc,Gas6,Ctnnb1,Dag1,Adcy5,Cped1
Setbp1(165g)	Plxna2,Map4k4,Epas1,Nfix,Tmem150a,Ccdc80,Sspn,Ace,Atp1b1,Crebbp,Nrn1,Lmo4,Prrx1,Penk,Kif26b,Ntrk3,Fbn1,Sertad2,Ccnd2,Nhs,Foxp1,Fndc3b,Thrb,Ubr5,Scara3,Sav1,Mdk,Setbp1,Pcdh7,Arhgap6,Hoxa5,Ptprd,Slco2a1,Kansl1l,P4hb,Ctnnb1,Fn1,Bbx,Bmpr2,Osmr,Pdgfrb,Auts2,Gdf10,Foxc1,Nfia,Mxd4,Mecom,Fam102b,Nfib,Ddit4l,Nfe2l1,Sfrp2,Ext1,Tgfb3,Col8a1,Twist1,Smad7,Lrp6,Crlf1,Man2a1,Col1a2,Mef2a,Lrig3,Gas1,Cdkn2c,Wwc2,…
Setdb1(5g)	Maf,Folr2,C1qa,Stard8,Timd4
Smad1(9g)	Mtus1,Fscn1,Gja1,Dnaja1,Bcr,Hmcn1,Rhoj,Jup,Btbd3
Smad9(7g)	Tcap,Fgf13,Klhdc8b,Smad9,Tcea3,Casq1,Prkag2
Snai1(4g)	Snai1,Snai2,Sertad4,Fzd9
Sox13(49g)	Ppp1r16b,Nrarp,Dmtn,Cd24a,Podxl,Znrf1,Lmo2,Ccm2l,Plxna2,Clec14a,Ccnyl1,Dab2ip,Tmem158,Tek,Vwf,Aqp1,Jag1,Itpr3,Rassf9,Bmx,Pecam1,S100a16,Nos3,Cd3g,Cd3e,Ptprb,Fam107a,Pkn3,Ptprj,Ptprr,Zfpm1,Il7r,Apbb2,Enpp6,Lmo1,Shroom4,Dkk2,Lmo7,Add1,Wbp1l,Elovl5,Slc44a2,Cdh5,Ntn4,Nhsl1,Cracr2b,Tie1,Tmem44,Tbx1
Sox17(199g)	Podxl,Cracr2b,Cdh5,Vwf,Edn1,Lmo2,Pecam1,Ptprb,Nos3,Tspan13,Tie1,Clec14a,Tmem158,Sdpr,Emcn,Myct1,Sox18,Mmrn2,Ecscr,Tcf15,Ece1,Cd93,Adgrg1,Cytl1,Znrf1,Magi1,Nrarp,Tinagl1,Tek,Ptprg,Ccnyl1,Cd24a,Cd36,Elovl5,A330009N23Rik,Ppp1r16b,Gpihbp1,Dock9,Shroom4,Prex2,Rassf9,Kbtbd2,Arap3,Itpkb,Lmo7,Dkk2,Bmx,Rapgef2,Tmem44,Bcl2l1,Dusp23,Fli1,Cav1,4931406P16Rik,Tbx3,Adgrf5,Itpr3,Ptprr,Git2,Plpp6,Mecom,Clcn3,Jag1…
Sox18(219g)	Bcr,Shroom4,Fam171a1,Edn1,Hmcn1,Tinagl1,Podxl,A330009N23Rik,Cd24a,Dock4,Znrf1,Pecam1,Ccnyl1,Slc7a1,Spag9,Gpihbp1,Map4k4,Ptma,Dock9,Lrrc8a,Nrarp,Foxp1,Tek,Ajuba,Vwf,Atrx,Tubb3,Ppp1r16b,Fli1,Nos3,Notch4,Tead2,Prex2,Erg,Bcl2l1,Nck1,Dmtn,Hmgb3,Vangl2,Phc2,Chn2,Mtus1,Scd2,Nhsl1,Fscn1,Ptprb,Rai14,Tpm3,Ddah2,Mad2l2,Tcf4,Rapgef2,Cdh5,Lmo2,Bmx,Lamb1,Nrep,Tie1,Cp,Fbxl7,Calcrl,Pkn3,Efnb2,Plekhg5,Ctnna1,Tspa…
Sox4(500g)	Csnk1e,Rgs3,Ccng2,Mdk,Gadd45b,Ilf3,Nedd9,Dkk2,Mex3a,Tubb3,Foxp1,Zfp36l1,Fscn1,Znrf1,Rbm4b,Gadd45g,Lmo4,Tcf12,Meis2,Ier5l,Tmem158,Fbn1,Ldhb,Cp,Tgif1,Aplp1,Dpysl3,Fn1,Lamb1,Gtf2ird1,Emcn,Luzp1,Jag1,Fjx1,Sfpq,Shroom3,Kctd1,Mex3b,Mprip,Mmp14,Cald1,Aqp1,Tmem57,Tmem132a,Arhgef19,Gadd45a,Mmp11,Bcr,Rtn4,Gja1,Tinagl1,Map4k4,Mtmr11,Pde1a,Map3k8,Fzd1,Pik3r3,Pcbp4,Slc38a2,Gabarapl1,Smad7,Ptma,Sost,2010111I01…
Sox7(132g)	Nrarp,Hmcn1,Csnk1e,Cd24a,Bmx,A330009N23Rik,Podxl,Itpkb,Bcr,Znrf1,Lmo2,Lrrc8a,Gpihbp1,Fscn1,Tek,Emcn,Spag9,Tpm3,Cd36,Sgk1,Ptprg,Lamb1,Prex2,Tubb3,Dkk2,Cdk17,Bcl2l1,Ccnyl1,Dmtn,Dock9,Carhsp1,Elovl5,Tinagl1,Pecam1,Rgs3,Vwf,Ptprr,Edn1,Ace,Tmem158,Tubb5,Apbb2,Plxna2,Klf3,Tspan13,Cttnbp2nl,Sptan1,Rassf9,Luzp1,Lmo1,Dab2ip,Atrx,Tmem44,Tbx1,Pdgfb,Itga6,Ccdc85a,Plec,Efnb2,Clec14a,Nos3,Ctbp2,Sptbn1,Dusp6,Rb…
Sox9(224g)	Mia,Col9a1,Trps1,Chil1,Pdzrn4,Cytl1,Hapln1,3110079O15Rik,Pth1r,Col9a2,Col9a3,Ank,Tnfrsf11b,Fn1,Spp1,Col27a1,Lcn2,Ibsp,Fmod,Enpp2,Polr3h,Pofut2,Plpp5,Plpp3,Plpp2,Plod2,Polr1c,Polr3d,Plxdc1,Plxna2,Cadm1,Fgfrl1,Pcbp4,Mapk6,Fxyd3,Slc16a2,Rarg,Nr4a2,Bcl9l,Chad,Sox6,Ptp4a1,Dpysl3,Mmp14,Phldb1,Abtb2,Fgfr2,Col11a2,Rtkn,Clu,Kcnma1,Nudt2,Itgb8,Pcdh1,Sertad2,Boc,Ccser2,Tiam2,Luc7l2,Nrep,Tnrc6c,Sh3kbp1,Ncs1,…
Sp4(22g)	Klf9,Egr1,Sp4,Pcdh7,Arid5b,Fblim1,Pdlim7,Errfi1,Irf1,Id2,Brd2,Ddx5,Vcl,Pde3a,Atp2a2,Itpr1,Mbnl1,Zfhx3,Klf4,Mcam,Lpp,Myh11
Spi1(2188g)	Sh2b3,Fcgr2b,Tmem206,Vav1,Alox5ap,Irf5,Tagap,Map3k8,Cd53,Elmo1,Lsp1,Cd68,Dusp5,Atp6v1d,Cxcr3,Fgd2,Plek,Fam110a,Lpxn,Ncf4,Mtpn,Ctss,Rnf128,Rasgrp4,Lmo2,Sh3tc1,Rps6ka1,Edem1,Zeb2os,Samsn1,Agpat4,Cybb,Elmo2,Coro1b,Chmp1b,Ciita,Coro1a,Zeb2,Pold4,Btk,Plxnc1,Itgb7,Etv6,Gngt2,Dapp1,Arhgap22,Ccl4,Hcls1,Slc15a3,Gpr183,Arhgef3,Prune2,Rhog,Cfp,Stk4,Arhgap30,Dock10,Zbtb7b,Zfp710,P2ry12,Lcp2,Rgs14,C1qc,Plscr1…
Srebf1(8g)	Plp1,Wwp2,Palld,Ltbp3,Nfasc,C4b,Nrtn,Col8a1
Srebf2(77g)	Set,Kmt5a,Vcl,Lbh,Pbx1,Cirbp,Large1,Itga3,Srebf2,Stum,Hmgcs1,Tmem110,Cdh6,Flna,Sqle,Pmepa1,Myadm,Sh3pxd2a,Lgr6,Tmem123,Slc38a2,Scube3,Lnpep,Tob2,Col4a1,Jph2,Hpf1,Srf,Rack1,Tppp3,Rhobtb1,Thsd4,Unc5c,Itga5,Msrb3,Ppm1a,Map3k20,Eln,Igsf9b,Sun2,Fryl,Smim5,Mbnl1,Cspg4,Marveld1,Chmp4c,Snu13,Ppp1r12b,Dmpk,Sorbs1,Dhcr24,Msn,Eloc,Tacc1,Wtip,Ldlr,Cyp51,Insig1,Msmo1,Col15a1,Fdps,Bex3,Mfsd14a,Wdfy4,Sntb1,Adcy…
Srf(248g)	Srf,Tpm1,Itga5,Cnn2,Lpp,Cald1,Ltbp1,Nr2f6,Fblim1,Tacc2,Tspan2,Myo1c,Vcl,Ankrd1,Mark1,Smtn,Adcy5,Ncam1,Actn1,Auts2,Tagln,Actg2,Myom1,Myo18b,Myadm,Myl9,Prkab2,Gm13889,Tmem123,Speg,Acta2,Asb2,Dact3,Myoz2,Pdlim5,Atp1b2,Synpo2,Atp2a2,Kcnma1,Kcnmb1,Syde2,Ube2h,Cap1,Map4,Slc2a4,Thsd4,Jph2,Plin4,Msrb3,Itga1,Flna,Ube2g1,Dtna,Pcdh7,Rras,Pkdcc,Enah,4631405J19Rik,Cnn1,Atp2b4,Fzd7,Coq8a,Prkaca,Sept9,Zfp651,Sr…
Stat1(432g)	Cxcr3,Sh3tc1,Samsn1,Btk,Plxnc1,Dapp1,Dock10,Gimap4,Zfp710,Lcp2,Irf2,Cd74,Ccl21a,Crem,Tapbpl,Pml,Cd2,Eng,H2-K1,Lpar6,Cd28,Sp100,Cers6,Myo1g,H2-Q7,H2-Q6,Lgals9,Cd38,Dtx3l,Tbc1d4,Nfkb2,Gpm6a,Ptpn22,Ms4a6c,Slc10a6,H2-D1,Fam26f,Ms4a6b,Scimp,Ifih1,Nrp2,Nts,Hmcn1,Rnase6,Frg1,Parp10,Ccr7,Dhx58,Icos,Wars,Isg15,Fcgr4,H2-Q4,Aftph,Actr2,Tbc1d8,Epsti1,Uba7,Cd8b1,H2-M3,Ikbkb,Sp110,Cd40,Mesdc1,Sell,Tmsb10,Il15,…
Stat2(108g)	Isg15,Ifitm3,Xaf1,Rtp4,Oasl1,Dtx3l,Usp18,Rsad2,Ddx58,Eif2ak2,Uba7,Dhx58,Ddx60,Zbp1,Trim25,Ifit3,Ifi44,Bst2,Ifit3b,Parp10,Ifih1,Parp14,Stat1,Cmpk2,Rbms1,Sp110,Slc10a6,Lgals9,Ifit1,Thbd,Adar,Tor3a,H2-Q4,Tmem140,Ushbp1,Lgals3bp,Dpp4,Samd9l,Parp12,Ccr2,Fgd2,Gbp9,Gbp5,Ifi209,Trim12a,Stat2,Ogfr,Sp100,Samhd1,Slfn8,Ifi35,Gbp3,C4b,Acsl5,Gm4951,Apol9b,Efemp1,Mcf2l,Irgm2,Ifi47,Igtp,Stxbp6,Ifi204,Psmb8,Pml,I…
Stat3(296g)	Socs2,Btbd1,Sav1,Icam1,Ssbp4,Maff,Steap4,Mt1,Il6st,Irf1,Pros1,Crem,Sphk1,Myd88,Etv6,Mt2,Mob3c,Ripk1,Ssh2,Tcf4,Scaf11,Arpc1a,Nfkb2,Bclaf1,Map3k14,Tmem176b,Itih4,C1ra,Osmr,Sntb2,Dnaja1,Slc25a25,Crk,Pnrc1,Top1,Tfe3,Rasa1,Abi1,H2-K1,Ubr5,H2-Q4,Flot1,Tmed5,Bhlhe40,Map3k8,Chd1,Runx1,Socs3,Nfkbiz,Stat3,Adamts1,Pde4b,Acin1,Aggf1,Lrg1,Rara,Rabgef1,Cp,Tpm4,Mcl1,Gfra1,Rlim,Scn1b,Kmt2e,Add3,Klf9,Tnfrsf1a,Spr…
Stat4(99g)	Plscr1,Plxnc1,Pnrc1,Polr3c,Rnf138,Ets1,Arid5a,Bcl2,Stat1,Rhoh,Gpr183,Dusp5,Chn2,Peli1,Hopx,Ezh2,Cox17,Myh9,Rassf5,Sash3,Irf8,Pabpc1,Pfn1,Sdcbp2,Tnfaip3,Eno3,Cyth1,Ppp1r16b,Dgka,Nfil3,Lmnb1,Pitpnc1,Ubald2,Jak2,Def6,Fyn,Gimap4,St8sia4,Evl,Tnfrsf1b,Satb1,Ccnd3,Dennd4a,H2afy,Map3k14,Rab8b,Rab27a,Traf1,Vps37b,Crem,Il21r,Tcf7,Tbc1d4,Skap1,Stat4,Sh2d2a,Ms4a4b,Tnfrsf9,Nabp1,Cd3d,Aebp2,Alkbh1,Ikzf2,Dapp1,…
Stat5a(26g)	Napsa,Ccr7,P2ry10,Lcn2,H2-Oa,Vcam1,Stat5a,Klrd1,Tbc1d4,Tnfrsf9,H2-Ab1,Samsn1,Mt2,H2-DMb2,Icam1,Tmem176b,Bhlhe40,Cd209a,Stx11,Frzb,Cytip,Rel,Cx3cl1,H2-Eb1,Rnd1,Traf1
Tal1(211g)	Isl1,Fli1,Lmo2,Bmp6,Edn1,Plvap,Sgk1,Egfl7,Dkk2,Sox7,Lyve1,Arhgef3,Emcn,Lims1,Vwf,Tcn2,Arap3,Dab2ip,Stab1,Icam2,Cbfa2t3,Arrb1,Myct1,Gpr146,Phactr2,Ahsg,Shroom4,Cdh13,Plxna2,Rgs3,Nos3,Bmx,Hrct1,Stc1,Cdh5,Mkl2,Tmpo,Hes1,Pros1,Ldb2,Amotl1,Epas1,Il6st,Arhgap31,Tek,Gpm6a,Nts,Sdpr,Bmp4,Slc9a3r2,Eng,Tmem2,Pecam1,Rab11a,Cish,Sorbs3,Fnbp1l,Nfatc1,Nrarp,Enho,Irf6,Orai1,Bcl6b,Msx1,Notch4,Unc45b,Heg1,Ugcg,Lfn…
Tbpl1(4g)	AA467197,Cdk6,Ywhah,Clec5a
Tbx1(23g)	Dkk2,Nrn1,Gpm6a,Slc45a3,Ldb2,Cda,F11r,Nts,Calcrl,Ddah1,Ipo11,Bpgm,Elk3,Tbx1,Fxyd6,Ppp1r2,Sema3a,Hjurp,Gm11837,Hmcn1,Spns2,Ccl21a,Il7
Tbx3(22g)	Pcdh1,Notch3,Efnb1,Adgrg1,Fam134c,Tanc1,Cmtm8,Art3,Myo1b,Kitl,Ccdc85a,Mcc,Tbx3,Trp53i11,Lnx1,Rapgef4,Snrk,Rgs6,B4galt4,Pparg,Itpkb,Tcf15
Tcf12(14g)	Etv1,Tcf12,Ociad2,Plat,Tpbg,Prss35,Malat1,Garnl3,Cttnbp2,Erbb4,Rtn1,Rgs6,Greb1l,Rspo3
Tcf21(598g)	Adamts2,Tmem45a,Gsn,Dpt,Aldh1a1,Selenbp1,6030408B16Rik,Pcolce,Olfml3,Fxyd6,Cfh,C3,Adamtsl2,Igfbp4,Dcn,Scn7a,Arhgap6,Tnfaip6,Tril,Cilp,Cmklr1,Adamts10,Ggt5,Arap1,Pdlim2,Scrn1,Angpt4,Tiam1,Klhl13,Slc16a2,Adamts4,Kcne4,Pcdh9,Aspa,Pja1,Gas1,Steap4,Capn1,9330159F19Rik,Ugp2,Rcn1,Rspo1,Hsd11b1,Smarcd2,Dcun1d3,Nid2,Lama2,S1pr2,Olfml1,Thsd7a,Mid1,Golga7,Meis2,Mfap2,Sptbn1,Sema6d,Sulf2,Smarca1,Thbs3,Pgf,St…
Tcf3(6g)	Cdk4,Aida,Stx6,Tubb5,Nde1,Asap1
Tcf7(6g)	Satb1,Skap1,Bcl11b,Cd247,Il7r,Ikzf2
[truncated: 24 more rows]

## Sheet: Supplementary_Table_8
Supplementary Figure 8. Cell type specific scores for each regulon in each identified cell type
[truncated: 238 more rows]
